# Supplementary material for: Seasonal temperatures and hydrological conditions improve the prediction of West Nile virus infection rates in Culex mosquitoes and human case counts in New York and Connecticut
Source: PLoS One. 2019 Jun 3;14(6):e0217854. doi: 10.1371/journal.pone.0217854 (PMC6546252; doi:10.1371/journal.pone.0217854)
Supplement: S1 File — (1_1 for county_annual_mosquito, 1_2 for county_annual_human, 1_3 for point_annual_mosquito). (ZIP) [file pone.0217854.s001.zip › S1_1_county_annual_mosquitoes.csv]

Variable	Mean	StandardDeviation	Median	Min	Max	MedianRange_within_years	MinRange_within_years	MaxRange_within_year	MedianRange_across_years	MinRange_across_years	MaxRange_across_years
GDD10_2	489.951061701754	80.7368743639119	490.8110046	307.4339905	731.5620117	212.2585144	151.1419983	252.8710022	209.28150945	165.04599	272.9860229
GDD10_3	1010.42226870312	121.238408278792	1021.549988	653.3079834	1292.449951	353.13098125	266.085022	426.6379393	233.6209409	179.350037	276.9100342
GDD10_4	99.2565079188694	41.112934038218	94.33209991	20.50279999	215.8119965	100.30194664	56.11360169	167.06000136	106.222999595	92.77429967	119.93659787
DTR_1	9.91498958968616	0.989294662498634	9.940853712	7.469910026	12.224939286	2.645506105	1.643239974	3.393189912	2.246380509	1.842740178	2.81319946
DTR_2	11.5623753937934	1.06328540769378	11.613329892	8.897040371	14.097889897	3.3612246495	1.894149777	3.742389677	2.0219850545	1.786690233	2.642239566
DTR_3	10.8103164875439	1.13857112789628	10.76790047	8.25179863	13.79049969	3.52074957	2.21599961	4.09969997	1.94200038	1.43569946	3.08600044
DTR_4	9.5315423030117	1.02071696280495	9.501939896	7.366699698	12.931987585	2.9322720465	1.403479069	3.771597203	2.5037398915	1.483326316	3.650214375
MIN_T_1	-17.3707527064347	4.14979394436416	-17.39999962	-29.55360031	-7.615409851	11.695899965	5.18300056	14.75030041	10.1227498	8.629289629	13.02050018
MIN_T_2	-2.68887345902924	2.35258926122486	-2.336080074	-10.88969994	3.42711997	6.007064134	3.270579815	9.312449936	6.036294997	4.468649983	9.136999969
MIN_T_3	5.65660071916374	2.13656973948427	5.46254015	-2.11225009	11.41530037	6.890225172	4.457710028	8.91470027	5.2583250975	3.04493022	6.940223008
MIN_T_4	-11.3507845795945	3.95639292314554	-11.04209995	-24.29719925	-2.008990049	8.933674815	4.31769943	13.256749631	10.735229972	9.188040497	17.628529073
MAX_T_1	17.7060098796725	3.53818063806743	17.54179955	8.420519829	27.48110008	4.9599547365	2.54899979	8.65620137	13.5012002	8.78419971	17.635410313
MAX_T_2	32.0711274956335	1.75466412294843	32.16529846	27.32659912	36.06999969	4.23570061	3.17270088	6.42300033	4.93874931	2.06010056	6.83259964
MAX_T_3	33.6213417424172	2.21246978299293	33.63100052	28.18460083	38.43619919	4.19555092	2.90989876	6.11470032	6.747499465	4.76670075	7.64120102
MAX_T_4	24.8020079467251	2.1701252384027	24.64259911	19.75250053	30.17569923	3.657999995	2.04950142	5.29529953	6.92745018	5.51589966	9.06259919
MEAN_MIN_T_1	-5.40560081101365	2.67151326514969	-5.217760086	-14.16769981	0.862291992	6.5676152115	3.973059892	8.440309998	7.7833049905	6.323806047	10.26547051
MEAN_MIN_T_2	8.88710612786355	1.40459673072313	8.873950005	5.682759762	12.36550045	4.23805022	2.815670013	5.095699789	2.476164822	2.084749698	2.884290695
MEAN_MIN_T_3	15.5760655469201	1.60740124491309	15.55280018	11.21350002	19.1970005	5.06719971	3.63799954	5.67109966	2.543449875	1.71890068	3.07180023
MEAN_MIN_T_4	1.57671151639961	1.84714753889373	1.489779949	-3.394439936	6.945849895	5.3822564185	3.654280931	5.955329895	3.9620450735	2.405299962	4.384959936
MEAN_MAX_T_1	4.50938877867251	2.34594974520794	4.353569984	-3.107630014	9.859700203	5.3772793855	2.691810132	6.218410015	7.2102846505	6.2755301	9.0690701
MEAN_MAX_T_2	20.4494815216569	1.23518000869173	20.4715004	17.03580093	23.65940094	2.729949955	2.1276989	3.7526989	4.086600305	2.97399902	4.66059875
MEAN_MAX_T_3	26.3863820344639	1.24623828495639	26.50930023	22.75959969	28.89970016	2.77950096	2.29059982	3.79780007	3.06749916	2.48719978	3.4769001
MEAN_MAX_T_4	11.1082538194113	1.75060650610115	11.12469959	6.242889881	15.25279999	4.334444762	2.584370137	4.939150329	4.398849961	3.87290001	4.855219837
PCP_MEDIAN_1	219.933040703548	75.2984620339028	207.2389984	89.51139832	498.144989	125.31130214	63.4930039	327.7559814	282.3215027	95.1479797	369.2559814
PCP_MEDIAN_2	266.434611950097	72.249944709726	260.1279907	119.935997	472.8439941	151.3959999	70.0339965	302.2589874	261.13099675	213.2320099	328.2559891
PCP_MEDIAN_3	244.38135766616	100.984164941037	226.0480042	74.33000183	660.0609741	160.1910095	86.6249848	458.736969	382.458595305	178.9709931	561.01807401
PCP_MEDIAN_4	276.012939574776	89.3835332108362	273.9060059	75.80269623	587.7529907	137.43899535	52.9400024	324.7259826	416.51810457	142.4779968	492.36499021
PCP_INT_MEDIAN_1	4.62030382070565	1.70030197839883	4.458169937	1.843009949	11.04829979	3.2394900325	1.629119873	8.299399853	6.2265404465	1.474519849	7.923280239
PCP_INT_MEDIAN_2	5.15993009116569	1.25908470108628	5.020549774	2.764729977	8.096639633	2.394150138	1.491690159	5.331909656	4.307060003	3.298589706	4.871580124
PCP_INT_MEDIAN_3	5.42524612395712	1.87925677732552	5.013679981	2.452039957	12.28590012	3.7811697715	1.49435997	8.350510124	7.4350095985	2.88661027	9.113059763
PCP_INT_4	4.4601624862924	1.38534535248751	4.357059956	1.530060053	9.07474041	2.1710948945	1.01876998	5.488820315	6.2589150065	1.854989768	7.242470384
GDD10_anomaly_2	0.835304537079922	48.3877796407877	-0.465698004	-136.529007	138.5059967	43.472199435	14.43579864	71.39500046	209.28199771	165.04619598	272.9859924
GDD10_anomaly_3	6.76812810180897	66.10856638574	-11.12539959	-173.6679993	134.8119965	51.3977903105	25.9409943	80.83670047	233.61979671	179.35199734	276.9099961
GDD10_anomaly_4	0.547764928066277	28.4067712323692	2.631850004	-48.94879913	72.60189819	20.443725825	12.6821003	61.477331165	106.22300148	92.77459907	119.93659973
MIN_T_anomaly_1	0.0941186509668616	3.09626239327321	0.464372993	-5.365890026	7.696249962	2.748636961	1.420187056	6.288430214	10.1228201395	8.629299879	13.020549774
MIN_T_anomaly_2	-0.000143757475633532	1.71262393341715	0.158720002	-5.001019955	4.136000156	2.2627301215	0.742814004	4.801248953	6.036294937	4.46863997	9.137020111
MIN_T_anomaly_3	0.155747228779727	1.20479636186208	0.206083998	-4.996339798	2.544450045	1.868706018	0.917088985	3.733310103	5.2583500145	3.044929981	6.940230131
MIN_T_anomaly_4	-0.0796015408226121	3.14900296459062	-0.064868003	-7.912449837	9.75605011	3.7824299335	1.27184987	5.905119896	10.735204935	9.188030243	17.628560066
MAX_T_anomaly_1	0.0610145467076023	3.41025053371724	0.311951011	-8.098420143	9.537010193	3.990773946	2.026736021	7.711037218	13.5011999605	8.784220219	17.635430336
MAX_T_anomaly_2	0.0339412348810916	1.4019565991884	0.145830005	-3.812639952	3.019979954	2.131435946	0.739691004	4.131060004	4.9387199875	2.060081005	6.832619906
MAX_T_anomaly_3	0.113278791479532	1.9032993585676	0.307549	-4.369259834	3.810659885	1.807519585	1.025055021	3.127523899	6.747494936	4.76676011	7.641200066
MAX_T_anomaly_4	0.0255301092534113	2.01207777090539	-0.298105001	-4.952070236	5.42787981	2.4955299195	1.079767018	4.202720046	6.927450061	5.515919924	9.062550068
MEAN_MIN_T_anomaly_1	0.0478822250760234	1.96047556031518	-0.241280004	-5.427710056	4.837719917	0.9964609745	0.301464975	1.992799997	7.783309937	6.323800087	10.265429973
MEAN_MIN_T_anomaly_2	0.00564515459259259	0.66416157775258	-0.068619698	-1.623639941	1.510550022	0.702119529	0.189744026	1.046469987	2.476205051	2.08474803	2.884239912
MEAN_MIN_T_anomaly_3	0.0744017642066277	0.674901433167044	-0.0033865	-1.945140004	1.378610015	0.563375022	0.230429054	0.933221996	2.5435050725	1.718898952	3.071810007
MEAN_MIN_T_anomaly_4	0.0388855851169591	1.03610252767499	-0.084531099	-2.404930115	2.567029953	0.6992628575	0.479060173	1.503211975	3.962045014	2.405310034	4.384960056
MEAN_MAX_T_anomaly_1	0.000716490955165695	1.84457485545091	-0.39131099	-4.114190102	4.960490227	0.728375435	0.378580093	1.50578022	7.2102849485	6.2755301	9.06907034
MEAN_MAX_T_anomaly_2	0.020641658454191	0.857542993348903	0.00483322	-2.536050081	2.406919956	0.848516017	0.379125014	1.455511987	4.0865999455	2.974023998	4.660519838
MEAN_MAX_T_anomaly_3	0.0752763583996101	0.872599369880646	-0.117807001	-2.057369947	1.842540026	0.6810265185	0.354442	1.213145003	3.067519963	2.487210036	3.476859927
MEAN_MAX_T_anomaly_4	0.000758508783625724	1.23503703170959	-0.367983013	-2.103300095	2.825099945	0.592436045	0.31922996	0.903246999	4.3988450165	3.872940063	4.85522008
DTR_anomaly_1	9.35033891496799e-17	0.633988443277022	0.100430371000002	-1.6723615306875	1.35612903946667	1.04383898433093	0.49122465523077	1.4800261765	2.27113070879792	1.84421476930769	2.84904603255417
DTR_anomaly_2	6.92442730766812e-17	0.622892540649321	0.117373731937501	-1.49459399657143	1.500015823625	0.936342022763888	0.542172351270835	1.91209095317045	2.03642982237637	1.78829948198718	2.70790779355833
DTR_anomaly_3	1.41959683868938e-16	0.591707431815501	-0.00589972769230762	-1.13364116416667	2.02261978125	0.943426808626829	0.309918767500003	1.48595252858333	1.96019163210416	1.43569946	3.09222586258333
DTR_anomaly_4	3.72232389959506e-16	0.654072018666479	0.0852394596000003	-1.361751301	2.288463074	0.818339598879487	0.451652717066667	1.7354986085	2.52625545198333	1.67933632825	3.650214375
PCP_MEDIAN_anomaly_1	1.21730584784886e-15	72.6543778387327	-11.7135035416667	-124.0012559875	250.39772236	104.154054002546	36.54184679625	296.074791190769	285.881041931181	95.7575563891026	369.99990185375
PCP_MEDIAN_anomaly_2	-1.85547147348288e-15	69.8240105378189	-5.34736347500001	-150.311418541667	181.467728633333	147.93913448474	46.7408796083334	267.879029287179	263.11764680375	217.197720441667	328.2559891
PCP_MEDIAN_anomaly_3	-5.81460372594861e-16	97.5477776480417	-19.4313798	-171.462018145	389.556055865	135.000535858542	61.35139368	456.626667695769	383.21569318625	178.9709931	561.01807401
PCP_MEDIAN_anomaly_4	3.65539037202576e-15	86.7888832405564	2.86385890071426	-210.954797356	286.449305519375	124.569758730437	31.757435862875	337.761835996298	418.315722547354	143.228619860256	497.404102875375
PCP_INT_MEDIAN_anomaly_1	2.67970183147891e-17	1.5232131047421	-0.0582344707142859	-2.69506996035714	5.8477571652	2.32868129753606	1.379754959625	6.19106386536667	6.25698908689236	1.474519849	8.03027310595604
PCP_INT_MEDIAN_anomaly_2	-8.570353991682e-17	1.21206018712481	-0.108412351285715	-2.4058298765625	2.89870687316667	2.456585628	1.56349463560577	4.37606705783333	4.32375834058125	3.39996063890909	4.96919394845833
PCP_INT_MEDIAN_anomaly_3	1.31538873631366e-16	1.82376488886258	-0.368767977062499	-3.27476862514286	6.6967869735625	3.34060385542207	1.4343494645375	7.99050853902404	7.4440249225	2.88661027	9.113059763
PCP_INT_MEDIAN_anomaly_4	-6.57592922339522e-17	1.82501575929112	-0.199177310375	-3.8463099486	5.4880283508125	2.61676323709375	1.08224339806944	6.2309925195625	8.19096669791667	1.75722003	9.3343382994125
SOILM_anomaly_1	0.0385467572066277	3.96236732984648	-0.0261197	-12.14770031	10.40699959	7.5167829155	3.258079767	14.869479656	14.453154802	7.466180087	19.586649897
SOILM_anomaly_2	-0.077042753539961	3.08144175493067	0.179618001	-9.464429855	9.509030342	6.685229957	3.300987899	10.222149312	12.3352751735	8.543950081	18.904040337
SOILM_anomaly_3	-0.26247070917154	6.50080482919286	-1.040099978	-18.64430046	14.25660038	11.168809397	6.916009664	21.382529255	19.1824045205	10.905059814	31.28990078
SOILM_anomaly_4	0.0793005030097466	6.82666709364439	1.762820005	-26.28510094	10.84210014	9.1640572845	4.838960052	27.676630977	18.6909649365	4.726489782	37.12720108
abundance	3485.88109161793	6291.01667834074	844	3	39703	25919.5	3367	39683	6892	239	39637
density	17.5154748738639	12.4802287070752	15.5337078651685	1	53.6358267716535	41.7127358947532	20.030303030303	52.6358267716535	25.8330797467846	13.1578947368421	39
TotalAbundance	1203.71110726121	150.205929454557	1147.993878	1001.30243	1516.690168	281.57974	0	368.69629	161.3671805	146.691448	214.960331
AMRO	79.6928648518519	4.6652149359238	80.677277	72.315012	88.227211	8.5269075	0	13.355782	6.855122	5.561874	7.54993399999999
HOSP	45.8834740116959	8.34041289453156	48.438141	32.035403	59.154839	15.2027305	0	16.687272	10.8718465	10.716698	11.388411
NOCA	22.110730331384	10.9280945771351	28.792311	9.191066	35.974819	21.7464025	0	24.332812	5.0928715	2.663513	7.182508
BLJA	12.2696001150097	1.55637311893708	12.167471	10.28718	17.250031	1.660562	0	4.783507	4.4140585	1.865266	6.962851
AMCR	61.5662914015595	3.63972929535656	60.603031	56.053315	69.368668	4.2124555	0	10.266004	8.7275695	6.167972	11.277508
HostCompetenceSum	579.771429815945	46.7598018790654	568.59530813	517.82497854	677.34534011	79.412629665	0	151.56016221	99.510805815	84.75885515	122.94568217
PercentUrban	0.340621832358674	0.204138168567682	0.409	0.062	0.793	0.731	0.322	0.731	0	0	0
PercentForest	0.447245614035088	0.165177999706895	0.451	0.104	0.708	0.604	0.305	0.604	0	0	0
PercentOpen	0.0703898635477583	0.0542871421544886	0.05	0.004	0.206	0.202	0.074	0.202	0	0	0
PercentWetland	0.0847504873294347	0.0311116959009367	0.074	0.038	0.165	0.127	0.104	0.127	0	0	0
TOTAL_POPULATION	663000.951267057	452305.230512218	862477	118428	1493350	1374922	798401	1374922	0	0	0
POPDEN	496.255437034405	463.403076856989	469.5718247	74.79772237	1816.53356	1741.73583763	486.82420175	1741.73583763	0	0	0
Major_Wastewater_Count	12.4658869395712	6.06663084483512	11	3	23	20	20	20	0	0	0
TOTAL_WW	183.736842105263	175.910785458963	161	20	703	683	142	683	0	0	0
IR	0.00207469109049068	0.00380006571201941	0.000280033582072583	0	0.0389591489041184	0.0102862890279096	0.00264367347946184	0.0389591489041184	0.009084227679377	0	0.0389591489041184
