# Supplementary material for: Seasonal temperatures and hydrological conditions improve the prediction of West Nile virus infection rates in Culex mosquitoes and human case counts in New York and Connecticut
Source: PLoS One. 2019 Jun 3;14(6):e0217854. doi: 10.1371/journal.pone.0217854 (PMC6546252; doi:10.1371/journal.pone.0217854)
Supplement: S1 File — (1_1 for county_annual_mosquito, 1_2 for county_annual_human, 1_3 for point_annual_mosquito). (ZIP) [file pone.0217854.s001.zip › S1_2_county_annual_human.csv]

Variable	Mean	StandardDeviation	Median	Min	Max	MedianRange_within_years	MinRange_within_years	MaxRange_within_year	MedianRange_across_years	MinRange_across_years	MaxRange_across_years
GDD10_2	417.519346640023	91.6972289407265	412.90249635	137.6289978	777.1439819	416.9850006	142.3559876	544.2139892	177.0195007	108.024002	300.9449768
GDD10_3	856.604714945805	157.310931823742	843.9804993	366.1570129	1332.939941	740.36999525	253.2130738	875.8579403	225.84802245	173.2979736	276.9100342
GDD10_4	63.4816928438095	40.4799228503673	54.18165016	0	232.5119934	142.8004684645	46.7356987	231.440823428	99.246397975	56.817057427	120.02349278
DTR_1	10.3372245278356	1.27285004451133	10.3969170665	7.065917074	15.669499872	4.873811752	1.614740133	7.195969818	2.7705224455	1.572633624	5.418813827
DTR_2	12.2188401208571	1.11706068485227	12.224539758	8.83839989	15.028479579	4.5362495165	1.894149777	5.383581938	2.154750579	1.219301221	2.970589879
DTR_3	11.4571262784728	1.14852959479007	11.51605034	8.03969956	14.717409131	4.415525915	2.21599961	5.499307631	2.067000865	1.25790024	3.08600044
DTR_4	9.4256587320737	0.985044624414459	9.4969245785	7.16089356	13.036569595	3.4875911485	1.360004425	4.952469825	2.0591802745	1.451675238	4.335999489
MIN_T_1	-22.2738582261667	5.14989721941521	-22.340449335	-39.75669861	-8.99423027	20.922755719	4.01760101	25.43420029	8.74140072	6.573039057	11.7954998
MIN_T_2	-5.2654247018356	3.37058176975736	-4.902350187	-25.63010025	4.083409786	13.2102250435	3.270579815	24.103780269	7.6444804665	4.468649983	17.860050201
MIN_T_3	3.57643658816327	2.41065784898601	3.5390149355	-5.348770142	12.98950005	12.822270036	3.618849993	16.197910075	4.1912550925	2.119610071	6.940223008
MIN_T_4	-14.6984869881576	5.48218386686296	-14.182800295	-35.28300095	-1.56467998	19.305309769	3.879089833	25.720200542	14.717710255	9.188040497	19.978659629
MAX_T_1	16.8089924718367	4.07065269878115	16.580849645	5.533699989	27.48110008	7.34460068	2.54899979	12.23229885	14.240299225	7.98229981	17.646080492
MAX_T_2	31.3854639223356	1.66478038422648	31.314800265	25.76189995	36.06999969	6.04850197	3.17270088	8.97159957	3.85785007	2.26730156	6.83259964
MAX_T_3	32.2610648342857	2.22593851489487	32.15119934	25.92959976	38.82360077	7.51640034	2.90989876	10.02850151	5.984498975	4.09390068	8.0904007
MAX_T_4	23.986074152449	2.32361921530182	23.963950155	15.85599995	30.17569923	5.71904945	2.93150139	8.85719871	8.0234003	5.51589966	9.89699936
MEAN_MIN_T_1	-8.40825260169955	3.49097893631749	-8.3740553855	-21.73509979	1.518149972	12.5221849345	3.311530114	16.657429693	9.2072300905	6.589681804	11.71299934
MEAN_MIN_T_2	7.25466895722676	1.75518296711373	7.1784849165	0.664117992	12.9907999	9.3775313175	2.815670013	10.420870304	2.4480900765	1.85296011	3.325441897
MEAN_MIN_T_3	13.5664733916066	1.99941245823151	13.364250185	6.909830093	19.7866993	10.462244985	3.56399917	11.924279218	2.09820032	1.5699997	3.07180023
MEAN_MIN_T_4	-0.308683544587302	2.20131349397548	-0.375163987	-7.553939819	7.296549797	10.2615499495	3.265714973	11.964859962	3.737140089	2.918142021	4.703199863
MEAN_MAX_T_1	1.92897192613605	2.81963043754384	1.596870005	-6.065599918	10.23079968	8.397071123	2.371610641	9.81096983	7.99932009	6.497979641	9.442220211
MEAN_MAX_T_2	19.4735090780839	1.49479220866036	19.48974991	14.44159985	24.04700089	5.815000535	1.94729995	7.13460063	3.709399225	2.478199	5.14870072
MEAN_MAX_T_3	25.0235996700794	1.63583203328581	25.005199435	18.84560013	29.19639969	6.72165012	1.88629913	8.02709961	3.063300135	2.02829933	3.55679893
MEAN_MAX_T_4	9.11697518748639	2.12342051667947	8.822265148	3.094779968	15.67010021	8.102025032	2.584370137	9.174100397	4.160885098	3.697759624	4.992410185
PCP_MEDIAN_1	188.640136616293	72.8133849720657	174.76900485	60.8655014	539.7189941	206.3673553	48.5759887	454.42579647	193.793411235	82.89480595	391.0849914
PCP_MEDIAN_2	265.471326642064	84.4020282349809	251.9309998	101.3649979	786.3460083	244.29799655	59.0839844	567.364029	236.67949675	160.7450104	572.5200043
PCP_MEDIAN_3	261.517942935272	92.9614417073585	240.77200315	74.33000183	769.4879761	250.9615021	62.925003	598.0489807	242.3344879	116.9109955	615.0869751
PCP_MEDIAN_4	262.932760797868	80.5319967064886	250.37849425	75.80269623	599.7020264	267.2804985	26.15730287	428.1380157	178.9505005	100.430008	492.36499021
PCP_INT_MEDIAN_1	3.46476479696485	1.51622692979517	3.0399149655	1.087110043	11.04829979	4.272615135	0.992229939	9.052799821	2.6317151785	1.169809937	7.923280239
PCP_INT_MEDIAN_2	4.80012676667574	1.31675459059868	4.5735201835	2.284290075	11.50090027	4.3760050535	1.223060131	8.365460159	3.737079978	2.225840092	7.19887018
PCP_INT_MEDIAN_3	5.16096273732766	1.61060093176989	4.8383350375	2.22991991	13.03569984	4.700805068	1.822849989	9.633959766	4.102134943	2.328059912	10.174099918
PCP_INT_MEDIAN_4	4.69662446745011	1.64075643880309	4.3480699065	1.793290019	11.75109959	4.984680116	0.650560141	8.894539598	2.9595249895	1.75722003	9.265469555
GDD10_anomaly_2	3.35386060554649	45.9465124581086	3.496904969	-150.4290009	150.5160065	65.43820189	14.43579864	130.21390727	177.01919936	108.02429962	300.9450074
GDD10_anomaly_3	5.6216102535068	64.9121871190344	-6.996949911	-173.6679993	148.4530029	65.7860057335	13.15779877	141.58299637	225.847347245	173.29779816	276.9099961
GDD10_anomaly_4	-0.837839617921769	26.0150324128579	-3.6072149275	-50.05619812	72.60189819	36.0896697045	12.6821003	78.2356987	99.24674797	56.81710053	120.02300262
MIN_T_anomaly_1	-0.66353314385034	2.84441943717292	-0.9304984805	-6.824790001	6.751669884	5.0169786065	0.806580067	9.881920338	8.741399884	6.573060036	11.795520306
MIN_T_anomaly_2	0.0881286635464853	2.30989970869782	0.143174499	-11.28310013	6.577020168	4.854107171	0.742814004	11.083329128	7.6444801085	4.46863997	17.860120298
MIN_T_anomaly_3	0.265570425726757	1.19224896602746	0.3586084995	-4.996339798	3.638520002	2.6581349965	0.690921394	5.21611011	4.1912549735	2.119602979	6.940230131
MIN_T_anomaly_4	0.119594272222222	4.10942002725041	0.1770994965	-9.106909752	12.99230003	5.174128443	0.706180096	8.550241917	14.7177450655	9.188030243	19.978609086
MAX_T_anomaly_1	0.105585537063492	3.84327037057024	0.0181874995	-8.122300148	11.03670025	5.1573435275	1.595339	7.983526766	14.240264893	7.98229003	17.646100044
MAX_T_anomaly_2	0.121809050078231	1.21181884096666	0.2020924985	-3.812639952	3.2988801	3.067645684	0.739691004	5.08009994	3.857804895	2.26730299	6.832619906
MAX_T_anomaly_3	-0.0237589212471655	1.71192134844747	0.0602198005	-4.369259834	4.600299835	2.488759049	1.207220078	4.077342808	5.984529972	4.093870043	8.090400219
MAX_T_anomaly_4	-0.129722015912698	2.11788418017124	-0.236644	-6.099289894	5.42787981	4.0404863245	0.52125901	7.09171009	8.023390055	5.515919924	9.897000074
MEAN_MIN_T_anomaly_1	-0.281961204492064	2.36603529203042	-0.6964404885	-6.930119991	5.253449917	1.399952516	0.301464975	3.495549917	9.2072250845	6.58968997	11.71296978
MEAN_MIN_T_anomaly_2	0.0493868789750567	0.677372794151236	-0.0176494	-1.632969975	2.077460051	1.1059444845	0.189744026	1.757801056	2.4480935335	1.852955937	3.325440049
MEAN_MIN_T_anomaly_3	0.125766417171202	0.666142686815948	0.105056498	-1.945140004	1.615239978	0.9123050125	0.247609492	1.514394045	2.0982204675	1.569938004	3.071810007
MEAN_MIN_T_anomaly_4	0.135158495442177	1.11732097455336	-0.0847978	-2.404930115	2.952310085	1.293670997	0.316220045	1.992675066	3.73714	2.918136	4.703199983
MEAN_MAX_T_anomaly_1	-0.270104336692744	1.96248055265518	-0.436870009	-4.363520145	5.262919903	1.1351794675	0.378749967	2.550209046	7.9993151425	6.497980118	9.442219734
MEAN_MAX_T_anomaly_2	0.0912315929512472	0.842388395906251	0.0438986015	-2.579649925	2.569030046	1.102406474	0.442104042	1.646202922	3.7093600035	2.478157043	5.148679971
MEAN_MAX_T_anomaly_3	0.00868633241496599	0.876020456361352	-0.114666	-2.057369947	2.099889994	1.0365014825	0.364249944	1.937180966	3.0632950065	2.028331042	3.556820035
MEAN_MAX_T_anomaly_4	0.093671534952381	1.19807782189001	-0.241195001	-2.103300095	3.365159988	0.981455799	0.267260074	1.393609017	4.16091007	3.697740078	4.992439985
DTR_anomaly_1	-1.20849820725974e-17	0.774275707377541	0.075842218884616	-2.53592819538461	3.05007535423077	1.46700578203846	0.3967401615	2.82816374323077	2.7705224455	1.572633624	5.418813827
DTR_anomaly_2	-3.82630020399318e-17	0.640679813714606	0.0966441814230752	-2.01913754746154	1.500015823625	1.22923584792067	0.821095733062498	1.77966132753846	2.154750579	1.219301221	2.970589879
DTR_anomaly_3	1.61178423048589e-17	0.618822154742318	-0.0300082765384602	-1.56150773384615	2.02261978125	1.21081366865385	0.309918767500003	1.83176051284615	2.067000865	1.25790024	3.08600044
DTR_anomaly_4	1.31921958830295e-16	0.614699663785315	0.130233013596154	-2.08805293346154	2.24794655553846	1.28003838669231	0.591112740624999	2.24594252661538	2.0591802745	1.451675238	4.335999489
PCP_MEDIAN_anomaly_1	-9.61537357986657e-17	60.433524652611	-7.96396190841347	-128.858379638462	262.226611761538	146.659153415962	36.54184679625	352.218967103077	193.793411235	82.89480595	391.0849914
PCP_MEDIAN_anomaly_2	2.94928166041332e-15	72.78863994147	-9.94592023076923	-225.866379992308	346.653624307692	189.720771207692	57.266298325	398.2484108	236.67949675	160.7450104	572.5200043
PCP_MEDIAN_anomaly_3	-1.40222300890795e-15	82.7112849476523	-15.8158484269231	-222.8757618	392.2112133	184.519507803846	84.4815688375	469.403979953846	242.3344879	116.9109955	615.0869751
PCP_MEDIAN_anomaly_4	1.14404423198672e-15	65.6105244325346	-3.09519316923078	-275.969689023077	286.449305519375	169.702550705721	35.167906736875	390.789007285577	178.9505005	100.430008	492.36499021
PCP_INT_MEDIAN_anomaly_1	-1.4874712934669e-17	1.07810069453389	-0.0496019100072116	-2.83084608923077	5.80532859325	2.60007521738462	0.583408475625	6.84572084555769	2.6317151785	1.169809937	7.923280239
PCP_INT_MEDIAN_anomaly_2	-2.76882124874518e-17	1.1262741799023	-0.119900781620192	-3.09912707253846	4.72820718569231	3.26823642978125	1.3052025734375	6.85701249315385	3.737079978	2.225840092	7.19887018
PCP_INT_MEDIAN_anomaly_3	5.48965241493499e-17	1.43320761914879	-0.267379577461538	-4.39804777715385	6.6967869735625	3.67507373996875	1.72893612	8.10005622740865	4.102134943	2.328059912	10.174099918
PCP_INT_MEDIAN_anomaly_4	-2.19065384533607e-17	1.24411789440012	-0.107484973115385	-3.7774412041875	5.4880283508125	2.7677512183125	0.9005757124375	6.13759755335096	2.9595249895	1.75722003	9.265469555
SOILM_anomaly_1	0.275364025710884	3.33394149176101	0.131150499	-12.14770031	10.40699959	10.654994846	3.258079767	18.592419626	10.9201998715	5.330610037	19.586649897
SOILM_anomaly_2	-0.16339996225737	3.46818907238491	-0.01829189	-10.80010033	10.3288002	9.502299905	3.300987899	13.714760304	12.8585500715	8.543950081	21.12890053
SOILM_anomaly_3	0.53580441962585	4.91302923728103	1.0782099965	-20.02829933	14.25660038	15.368999837	7.111209988	23.55419921	14.4434802535	6.748550177	31.28990078
SOILM_anomaly_4	0.46907209256576	4.08273628073848	0.7455835045	-26.28510094	11.44019985	11.5761899945	4.838960052	31.083030704	8.726914763	4.159119964	35.436141017
abundance	NA	NA	Inf	-Inf	-Inf	-Inf	-Inf	-Inf	-Inf	-Inf	abundance
density	NA	NA	Inf	-Inf	-Inf	-Inf	-Inf	-Inf	-Inf	-Inf	density
BAIT	NA	NA	Inf	-Inf	-Inf	-Inf	-Inf	-Inf	-Inf	-Inf	BAIT
TotalAbundance	1321.56068798186	120.863082743392	1336.059364	1001.30243	1516.690168	277.2289195	0	368.69629	214.960331	146.691448	214.960331
AMRO	76.1848236575964	3.58483805379968	75.177966	72.315012	88.227211	8.5269075	0	13.355782	6.16031000000001	6.16031000000001	7.54993399999999
HOSP	39.2762196213152	6.70449774706928	36.990123	32.035403	59.154839	15.0272565	0	16.687272	9.800923	9.800923	10.716698
NOCA	14.0144842539683	7.59810588423604	10.850044	9.530788	35.974819	21.7464025	0	24.332812	2.663513	2.663513	7.182508
BLJA	11.629746292517	1.07798929867994	11.212242	10.28718	17.250031	1.4567625	0	2.871537	1.865266	1.865266	6.962851
AMCR	59.754060430839	2.74975884189047	59.572541	56.053315	69.368668	4.2124555	0	10.266004	6.17763100000001	6.17763100000001	11.277508
HostCompetenceSum	609.108815793628	40.8257401573736	610.83859247	517.82497854	677.34534011	75.68417631	0	151.56016221	122.94568217	84.75885515	122.94568217
PercentUrban	0.14929801469161	0.17380548797743	0.074	0.01	0.881603766	0.871603766	0.322	0.871603766	0	0	0
PercentForest	0.508314702391157	0.202385684744756	0.528	0.038505193	0.915	0.876494807	0.305	0.876494807	0	0	0
PercentOpen	0.148507518413832	0.0918296698704086	0.145	0.001	0.309	0.308	0.074	0.308	0	0	0
PercentWetland	0.0761045242006803	0.0414062344158916	0.066	0.011	0.184	0.173	0.104	0.173	0	0	0
TOTAL_POPULATION	350454.510204082	1009710.45966533	99710	4836	8175133	8170297	798401	8170297	0	0	0
POPDEN	311.315753126032	1267.98356758548	49.12829051	1.087236091	10429.56209	10428.474853909	486.82420175	10428.474853909	0	0	0
Major_Wastewater_Count	6.7108843537415	5.78613116507762	5	0	24	24	20	24	0	0	0
TOTAL_WW	111.71768707483	102.238147042329	94	6	703	697	142	697	0	0	0
Count	0.837868480725624	3.89385487411125	0	0	57	13	1	57	1	0	57
