# Supplementary material for: Seasonal temperatures and hydrological conditions improve the prediction of West Nile virus infection rates in Culex mosquitoes and human case counts in New York and Connecticut
Source: PLoS One. 2019 Jun 3;14(6):e0217854. doi: 10.1371/journal.pone.0217854 (PMC6546252; doi:10.1371/journal.pone.0217854)
Supplement: S1 File — (1_1 for county_annual_mosquito, 1_2 for county_annual_human, 1_3 for point_annual_mosquito). (ZIP) [file pone.0217854.s001.zip › S1_3_point_annual_mosquitoes.csv]

Variable	Mean	StandardDeviation	Median	Min	Max	MedianRange_within_years	MinRange_within_years	MaxRange_within_year	MedianRange_across_years	MinRange_across_years	MaxRange_across_years
GDD10_2	523.578526947953	80.0697314713503	526.6290283	250.2310028	759.6959839	242.93400575	211.7759704	282.019989	182.5559998	5.0709839000001	289.9039917
GDD10_3	1076.35546298579	114.843830277976	1084.27002	653.3079834	1306.25	380.6020203	319.2700193	464.1699832	187.9695129	7.75988700000016	284.1710204
GDD10_4	119.324934166631	42.4625716806034	117.9960022	17.54129982	218.5209961	106.752495785	77.47829821	175.03500746	100.31249999	0.0753021299999972	125.94400595
DTR_1	9.41528563373754	0.962117933117228	9.315405518	7.094799996	12.395788073	3.3389908385	2.480759859	3.922400355	1.924680233	0.0697431559999995	2.88889933
DTR_2	10.9937682001388	1.05524579454485	10.963100434	7.859840395	14.239399912	4.556050061	2.06162977	5.028141501	1.84879971	0.012899400000002	2.727229121
DTR_3	10.1805157237164	1.09202193876619	10.0753994	7.6928997	13.95660019	4.30200052	2.50189877	4.78280068	1.49230004	0.0116996799999995	3.08600044
DTR_4	9.05695494179974	0.975180756094353	8.930039879	7.105429649	13.003621904	3.1833938085	2.089369777	4.409811824	1.7177048935	0.0111703860000016	3.687229636
MIN_T_1	-15.5698294045236	3.81936096087635	-15.32970047	-29.61689949	-7.461200237	11.691550255	6.70510006	14.58130074	8.456550358	0.18720055	12.00200081
MIN_T_2	-1.77448999241761	2.32602325647116	-1.622580051	-13.09060001	3.597729921	6.275788039	4.556337834	11.628069993	5.454580069	0.194609642000001	8.492619756
MIN_T_3	6.96150913860164	2.17336243863686	6.993279934	-2.252520084	11.77490044	7.217580139	5.336560011	9.27430034	3.708150029	0.0244297979999999	6.940223008
MIN_T_4	-9.75443997196567	3.59012035874238	-9.46187973	-24.42849922	-2.008990049	9.4467700735	5.501680372	13.825730797	9.196180346	0.00111961400000027	16.65661955
MAX_T_1	17.8770735767102	3.30219972085761	18.1989994	8.075229645	27.48110008	6.2335858375	4.16689968	10.26609897	9.543849945	0.0380001000000014	17.357109067
MAX_T_2	32.2532662122885	1.72181637134982	32.45420074	26.14559937	36.41070175	5.299001695	3.13359833	7.54440116	4.19180107	0.070800779999999	7.35769844
MAX_T_3	34.0461915044663	2.15367351471599	34.05979919	28.18460083	38.5870018	4.70524788	3.79389954	6.50310135	5.92760086	0.0191993700000026	7.90760231
MAX_T_4	24.9572822843126	2.19704835826988	24.67370033	19.48839951	30.54630089	4.077449795	3.34269906	6.16079903	6.48270034	0.0226001700000005	9.34329987
MEAN_MIN_T_1	-4.22428658911679	2.51154094925039	-4.007860184	-14.22309971	1.06396997	6.8913298245	5.091229916	9.029840468	6.461086929	0.122869969	10.605520012
MEAN_MIN_T_2	9.68761821529148	1.35874628154943	9.826709747	5.010590076	12.62779999	4.7763450125	3.872339728	5.455070023	2.153379917	0.0158100129999994	2.884290695
MEAN_MIN_T_3	16.6086544926979	1.56622107932862	16.84129906	11.16030025	19.35740089	5.47744989	4.87239934	6.61889934	1.80289936	0.000301359999998141	3.07649994
MEAN_MIN_T_4	2.63512989818819	1.82858704690637	2.868330002	-3.460459948	7.009729862	5.7038800715	4.855269909	7.04971981	3.1131769715	0.00107979799999969	4.849799871
MEAN_MAX_T_1	5.19099904462074	2.22687207232036	5.108389854	-2.897599936	9.937879562	5.5650124775	3.37056017	6.344486207	6.428133547	0.074359893	9.308470249
MEAN_MAX_T_2	20.6813864154303	1.18965335561056	20.84819984	16.01370049	24.3593998	3.9310503	2.87469864	4.73680114	3.0730505	0.00170135999999843	5.12220002
MEAN_MAX_T_3	26.7891702164143	1.1252614309269	26.82559967	22.75959969	29.3003006	3.390900615	2.62610054	4.33519936	2.58669853	0.00109862999999777	3.48539924
MEAN_MAX_T_4	11.6920848399879	1.6433186485278	11.6796999	6.21532011	15.33920002	4.494534969	3.062170507	5.565279965	3.867949965	0.00706005099999985	4.873300071
PCP_MEDIAN_1	220.636388423652	75.9869614307348	209.1049957	84.62169647	512.8809814	162.3039856	82.2890091	402.1869812	263.41558834	5.10400390000001	392.9289933
PCP_MEDIAN_2	262.112592236216	73.8551349840008	259.4710083	102.0169983	472.8439941	190.6439972	91.5610046	342.421997	219.6750031	4.7409973	306.5209961
PCP_MEDIAN_3	233.076772964827	96.430880944658	216.4589996	73.01869965	715.1749878	206.8730011	96.437996	546.5529938	269.4109955	0.907989499999985	617.0401993
PCP_MEDIAN_4	270.259262521961	90.7304437463544	264.8309937	72.37020111	594.9099731	167.487400045	60.5800018	374.2849731	313.1720047	0.696014400000024	511.89677425
PCP_INT_MEDIAN_1	4.6705554494291	1.75989807724279	4.570690155	1.662199974	12.79520035	3.9814201	1.942979932	10.3524704	5.968140364	0.0512000319999999	10.157649751
PCP_INT_MEDIAN_2	5.20825990508993	1.30285283831474	5.061749935	2.309489965	9.464770317	3.4105148315	1.114039898	7.155280352	3.5074250695	0.0495300289999996	5.824100256
PCP_INT_MEDIAN_3	5.40008843222727	1.89753337762014	5.026360035	1.969640017	13.0710001	4.471220374	1.979939937	9.811420203	5.454329967	0.0806398390000007	10.469560147
PCP_INT_4	4.37965494372949	1.40831806288012	4.229199886	1.461760044	9.891010284	2.9658850435	1.244450093	7.015280246	4.814580441	0.0112900729999996	8.370900273
GDD10_anomaly_2	0.718215957528516	53.5676235310699	-0.228027001	-150.901001	143.3170013	51.759150505	22.66690063	78.89910125	182.55609893	5.070438981	289.9029999
GDD10_anomaly_3	9.91934270457262	67.5734784958556	-7.810299873	-178.6679993	136.0910034	55.4444523095	39.57450485	93.92889401	187.41114808	7.75889969	284.1719971
GDD10_anomaly_4	0.171138811921707	30.0300648726615	1.788249969	-51.94929886	78.24240112	28.932050705	14.82900047	66.165830615	100.31240082	0.0752983	125.94399643
MIN_T_anomaly_1	0.144638007306565	2.91139996477335	0.393606007	-5.365890026	8.101599693	3.4743151065	1.972932797	6.915410042	8.4565500025	0.187190056	12.002000332
MIN_T_anomaly_2	-0.0171539666249102	1.74710821261374	0.067973398	-5.735859871	4.251760006	2.427620452	0.725135982	5.721387071	5.493684888	0.194617003	8.492660045
MIN_T_anomaly_3	0.181477257344778	1.25883864139189	0.261061013	-5.066390038	2.988470078	2.087192536	1.372550011	3.944129943	3.7086699605	0.024435997	6.940230131
MIN_T_anomaly_4	-0.00470081274701912	2.83307858099338	0.070535198	-8.174860001	9.569069862	4.281075001	1.277570009	5.993819952	9.196140289	0.00111985199999998	16.65666008
MAX_T_anomaly_1	0.0820271296523488	3.23619499925253	0.311951011	-8.491920471	9.325180054	4.7266669715	3.238006055	8.360038221	9.543834925	0.037919998	17.357120514
MAX_T_anomaly_2	0.0734575220403678	1.49766622723217	0.189872995	-4.387110233	3.45765996	2.748151049	1.230101019	4.580900073	4.1917850975	0.070773795	7.357780218
MAX_T_anomaly_3	0.169133471206436	1.94937265128592	0.362921	-4.30618	3.911449909	2.0767084805	1.204395026	3.688404903	5.927649975	0.019129992	7.907670021
MAX_T_anomaly_4	0.0193859001058756	2.10771404022547	-0.205102995	-5.106480122	5.578070164	3.163681925	1.173257977	4.312265069	6.482679844	0.0226600169999998	9.343280316
MEAN_MIN_T_anomaly_1	0.0438121184362879	1.85706108487832	-0.160806999	-5.485849857	5.119649887	1.168713033	0.411939025	2.138219833	6.461090088	0.122862995	10.605499744
MEAN_MIN_T_anomaly_2	0.00177695025729062	0.686922734823778	-0.050480802	-1.623639941	1.510550022	0.76869452	0.226092994	1.062874019	2.153383971	0.015811499	2.884239912
MEAN_MIN_T_anomaly_3	0.0989618882328688	0.677980305444311	0.023304	-1.945140004	1.378610015	0.668638535	0.439157009	1.11490798	1.8029500245	0.000316976999999996	3.076499939
MEAN_MIN_T_anomaly_4	0.0307757141426519	1.01845485018625	-0.128842995	-2.404930115	2.771509886	0.8575605305	0.488990069	1.545026958	3.104629993	0.00107401600000001	4.849799871
MEAN_MAX_T_anomaly_1	0.0215879349431116	1.84318997967925	-0.393339992	-4.170390129	5.208139896	1.0642258345	0.505840063	1.939090013	6.428130031	0.074357994	9.308469772
MEAN_MAX_T_anomaly_2	0.0210203271163626	0.914133934806768	0.020648999	-2.780770063	2.4839499	1.0286525195	0.619390994	1.841421992	3.073119581	0.001717999	5.122210025
MEAN_MAX_T_anomaly_3	0.117943695871714	0.879140992879803	-0.148580998	-2.091020107	1.980870008	0.8781125025	0.421465039	1.33310002	2.586680055	0.001105994	3.485379934
MEAN_MAX_T_anomaly_4	-0.00756078901752622	1.2354886612417	-0.329344988	-2.176800013	2.994179964	0.7660204985	0.503080011	1.36482203	3.8679849505	0.00705298700000001	4.873260021
DTR_anomaly_1	-9.81253741836809e-17	0.565158379337671	0.0552100281249999	-1.71781689622222	1.57969405285714	1.50844342310417	0.938500722714284	1.89343706557143	1.924680233	0	2.88889933
DTR_anomaly_2	-2.6533433987748e-17	0.564071314764998	0.00885712643749947	-1.60325725883333	1.659012619875	1.58730140188333	0.784575224999998	2.305700963125	1.8511400295	0	2.842185122125
DTR_anomaly_3	1.42794106517904e-17	0.509126431737677	0	-1.30365006333333	2.02261978125	1.3978818328125	0.44843793625	2.29441982625	1.50530243	0	3.09222586258333
DTR_anomaly_4	1.73581998269916e-17	0.601903300493333	0	-1.48233446907143	2.36078843064286	1.21737092295952	0.899585164399999	2.40319701864286	1.7177048935	0	3.687229636
PCP_MEDIAN_anomaly_1	1.51340853669967e-15	69.3656414424628	0	-150.49559626	269.098459433333	154.58842734875	84.3619957	328.043453433333	264.221683060659	0	394.525084220833
PCP_MEDIAN_anomaly_2	-2.99945426602441e-16	66.6819651421589	0	-172.7225011	183.309117325	202.428831108333	99.2150906179487	270.338864325	220.2350006	0	321.959955533333
PCP_MEDIAN_anomaly_3	-1.09459281971016e-16	89.7419762881456	-6.04720589812501	-227.72519756	403.553572975	214.253403003214	148.62069735	435.168175685	272.640498704821	0	631.278770535
PCP_MEDIAN_anomaly_4	-1.79446614633205e-15	81.4210914002659	0	-239.427313675	287.370086621875	203.385563911333	147.999999966667	345.853324834375	309.5070038	0	526.797400296875
PCP_INT_MEDIAN_anomaly_1	-3.29359118189588e-18	1.52721651089009	0	-3.488185166	7.53892575446667	2.99265255392143	1.8913019573	7.98703170946667	5.87884871824821	0	10.2285251344667
PCP_INT_MEDIAN_anomaly_2	-7.35780931306066e-20	1.17652203989593	0	-2.8180371044	3.55244341261538	3.68235217320238	1.36746401664103	5.16722208024038	3.5180005405625	0	6.18765336049038
PCP_INT_MEDIAN_anomaly_3	5.78100461063407e-18	1.73681726245458	-0.228762955000001	-4.3658539764	6.6967869735625	4.75563100875	3.126113936625	7.2952799055625	5.51366154586012	0	10.469560147
PCP_INT_MEDIAN_anomaly_4	-1.78811276209728e-17	1.69937673457389	-0.0689870294285715	-4.77803791457143	5.71110828525	3.90429430303333	3.00373236391667	7.16879670076667	6.344069957	0	10.3230256439464
SOILM_anomaly_1	0.0277613949732797	4.38960023969014	0.239363998	-25.89970016	17.56209946	12.070224881	7.013370037	31.862339969	13.506799698	0.0412299629999999	34.680299754
SOILM_anomaly_2	-0.0789651791791409	2.98470701269956	0.170438007	-11.52589989	16.51119995	11.1125301105	5.630180121	20.270109891	8.543950081	0.215042025	19.476870533
SOILM_anomaly_3	-0.268722632641144	5.96743563895995	-0.719693005	-24.12179947	17.44549942	17.8062901535	7.719459891	32.269959451	13.9087908275	0.0630999800000001	33.74810028
SOILM_anomaly_4	0.27216045735311	6.5506314934665	2.110820055	-31.68880081	14.89449978	15.050242433	6.858960152	33.334580901	14.2857947345	0.0694999700000001	46.58330059
abundance	256.896566585261	567.396752662699	82	1	17311	4999.5	933	17308	377.5	0	17301
density	18.3930270125347	14.2054100926084	15	1	60	49	39.5909090909091	59	25.9833333333333	0	56
TotalAbundance	1235.69783147522	149.89316311779	1302.038854	1001.30243	1516.690168	281.57974	0	368.69629	146.691448	0.19955200000004	214.960331
AMRO	78.8550998204281	4.58318857539779	77.876886	72.315012	88.227211	8.5269075	0	13.355782	6.04014500000001	0.226820000000004	7.54993399999999
HOSP	44.273732528085	8.30303104466734	41.836326	32.035403	59.154839	15.2027305	0	16.687272	9.38171	0.141919999999999	11.388411
NOCA	19.742886266772	10.7644120617452	12.004566	9.191066	35.974819	21.7464025	0	24.332812	2.6227525	0.016728999999998	7.182508
BLJA	12.0973560313173	1.49372367303519	11.670592	10.28718	17.250031	1.660562	0	4.783507	1.823553	0.0168040000000005	6.962851
AMCR	61.0776537023416	3.4671818010567	60.242428	56.053315	69.368668	4.2124555	0	10.266004	6.167972	0.0096590000000063	11.277508
HostCompetenceSum	589.317427723321	47.2530025276102	602.58383369	517.82497854	677.34534011	79.412629665	0	151.56016221	84.75885515	0.790196030000061	122.94568217
PercentUrban	0.555309869271656	0.329706507988192	0.588	0	1	0.999	0.948	1	0	0	0
PercentForest	0.231797299238615	0.236390369413235	0.143	0	0.907	0.906	0.793	0.907	0	0	0
PercentOpen	0.0301828760235598	0.0615577434259315	0.005	0	0.587	0.587	0.214	0.587	0	0	0
PercentWetland	0.102693291193794	0.119214821178435	0.063	0	0.732	0.732	0.498	0.732	0	0	0
TOTAL_POPULATION	4859.27869558971	1718.1189270842	4888	0	9754	9426	6926	9672	0	0	0
POPDEN	932.12486006795	1063.07633543711	493.4129944	0	12453.2998	5409.6435238	4279.3670201	12453.2998	0	0	0
dist_ww_maj	6786.65360745676	4678.64669260817	5798.706543	0	29292.70313	29292.70313	16905.53906	29292.70313	0	0	0
dist_ww_all	1817.15489820589	1561.84082581646	1414.213623	0	10090.21777	10090.21777	9513.148438	10090.21777	0	0	0
IR	0.00277954243920113	0.00812451236940056	0	0	0.170168805307238	0.0635906549361587	0.0390427902646965	0.170168805307238	0.00899009820109761	0	0.170168805307238
