# Supplementary material for: Seasonal temperatures and hydrological conditions improve the prediction of West Nile virus infection rates in Culex mosquitoes and human case counts in New York and Connecticut
Source: PLoS One. 2019 Jun 3;14(6):e0217854. doi: 10.1371/journal.pone.0217854 (PMC6546252; doi:10.1371/journal.pone.0217854)
Supplement: S2 File — (CSV) [file pone.0217854.s002.csv]

Variable	Original Data Source	Description
GDD10	Newman et al. 2015	Cumulative growing degree days for the 3 months (i.e. degrees above 10 C added together by day. So if it was 11 C, that day would contribute 1 degree-day. If it was 15 C it would contribute 5 to the total, and if it was 10 or less, it would contribute 0)
PCP_MEDIAN	Newman et al. 2015	Cumulative precipitation for the 3 months based on the median data set from Newman et al. 2015
MIN_T	Newman et al. 2015	Minimum extreme temperature during the 3 month period
MAX_T	Newman et al. 2015	Maxumum extreme temperature during the 3 month period
MEAN_MIN_T	Newman et al. 2015	Mean daily minimum temperature averaged over the 3 month period
MEAN_MAX_T	Newman et al. 2015	Mean maximum daily temperature averaged over the 3 month period
PCP_INT_MEDIAN	Newman et al. 2015	Precipitation intensity (total precipitation divided by number of days with precipitation. Based on median data from Newman et al. 2015
DTR	Newman et al. 2015	Daily Temperature Range, mean maximum temperature minus mean minimum temperature
abundance	NYSDOH 2018; CAES 2018	Mosquito abundance based on submitted pools. For Connecticut this is the total mosquito abundance. For New York State this is capped at 90 pools per week per county for all species of mosquitoes
density	NYSDOH 2018; CAES 2018	Mosquito abundance divided by number of trap nights; to account for differences in sampling effort
BAIT	NYSDOH 2018; CAES 2018	Bait type used in the trap. This was treated as a factor. Bait types were 0: Unspecified, 1: Grass/sod infuision, 2: Rabbit chow infusion, 3: hay/yeast/lactalbumin infusion
AMRO	Sauer et al. 2017	American Robin population index based on Breeding Bird Survey data by state and year
HOSP	Sauer et al. 2017	House Sparrow population index based on Breeding Bird Survey data by state and year
NOCA	Sauer et al. 2017	Northern Cardinal population index based on Breeding Bird Survey data by state and year
BLJA	Sauer et al. 2017	Blue Jay population index based on Breeding Bird Survey data by state and year
AMCR	Sauer et al. 2017	American Crow population index based on Breeding Bird Survey data by state and year
TotalAbundance	Sauer et al. 2017	Total avian abundance reported from the Breeding Bird Survey by state and year
HostCompetenceSum	Sauer et al. 2017, Komar et al. 2003, 2005	A competence index based on Breeding Bird Survey abundances and lab-measured West Nile virus competence. See manuscript for more details
Major_Wastewater_Count	EPA 2013	Number of major wastewater treatment plants within a county (does not vary by year or season) [county scale]
Total_WW	EPA 2013	Total number of wastewater treatment plants within a county (does not vary by year or season) [county scale]
dist_ww_maj	EPA 2013	Distance to nearest major wastewater treatment plant (does not vary by year or season) [trap scale]
dist_ww_all	EPA 2013	Distance to nearest wastewater treatment plant (does not vary by year or season) [trap scale]
TOTAL_POPULATION	Manson et al. 2017	Total human population in the county (does not vary by year or season)
POPDEN	Manson et al. 2017	Human population density in the county (does not vary by year or season)
PercentForest	Homer et al. 2015	Percent of the county that is forested lands per the National Land Cover Database 2011 (does not vary by year or season)
PercentOpen	Homer et al. 2015	Percent of the county that is open lands (pasture, cropland, grassland, etc), per the National Land Cover Data 2011 (does not vary by year or season)
PercentUrban	Homer et al. 2015	Percent of the county that is urban, per the National Land Cover Data 2011 (does not vary by year or season)
PercentWetland	Homer et al. 2015	Percent of county that is wetland, per the National Land Cover Data 2011 (does not vary by year or season)
IR	NYSDOH 2018; CAES 2018	Mosquito Infection Rate calculated using Maximum Likelihood Estimation
CI.lower	NYSDOH 2018; CAES 2018	Lower bound of the 95% confidence interval for Mosquito Infection Rate calculated using Maximum Likelihood Estimation
CI.upper	NYSDOH 2018; CAES 2018	Upper bound of the 95% confidence interval for Mosquito Infection Rate calculated using Maximum Likelihood Estimation
TRAP	NYSDOH 2018; CAES 2018	Trap type. For these analyses, these will all be GRA for Gravid
Suffix		Description
1		Compiled for January - March
2		Compiled for April - June
3		Compiled for July - September
4		Compiled for October - December
anomaly		Deviation from average value for the variable for 2000 - 2015
