# Supplementary material for: Seasonal temperatures and hydrological conditions improve the prediction of West Nile virus infection rates in Culex mosquitoes and human case counts in New York and Connecticut
Source: PLoS One. 2019 Jun 3;14(6):e0217854. doi: 10.1371/journal.pone.0217854 (PMC6546252; doi:10.1371/journal.pone.0217854)
Supplement: S3 File — S3_1 for county_annual_mosqutioes, S3_2 for county_annual_human, and S3_3 for county_annual_human_subset. (ZIP) [file pone.0217854.s003.zip]

Archive with 3 entries (3 files):
- S3_1_county_annual_mosquitoes.csv
- S3_2_county_annual_human.csv
- S3_3_county_annual_human_subset.csv
