# Supplementary material for: Seasonal temperatures and hydrological conditions improve the prediction of West Nile virus infection rates in Culex mosquitoes and human case counts in New York and Connecticut
Source: PLoS One. 2019 Jun 3;14(6):e0217854. doi: 10.1371/journal.pone.0217854 (PMC6546252; doi:10.1371/journal.pone.0217854)
Supplement: S3 File — S3_1 for county_annual_mosqutioes, S3_2 for county_annual_human, and S3_3 for county_annual_human_subset. (ZIP) [file pone.0217854.s003.zip › S3_2_county_annual_human.csv]

SPATIAL	STATE_YEAR	MERGE_ID	County	Year	Count	STATE	TRAP	GDD10_1	GDD10_2	GDD10_3	GDD10_4	MIN_T_1	MIN_T_2	MIN_T_3	MIN_T_4	MAX_T_1	MAX_T_2	MAX_T_3	MAX_T_4	MEAN_MIN_T_1	MEAN_MIN_T_2	MEAN_MIN_T_3	MEAN_MIN_T_4	MEAN_MAX_T_1	MEAN_MAX_T_2	MEAN_MAX_T_3	MEAN_MAX_T_4	PCP_MEDIAN_1	PCP_MEDIAN_2	PCP_MEDIAN_3	PCP_MEDIAN_4	PCP_INT_MEDIAN_1	PCP_INT_MEDIAN_2	PCP_INT_MEDIAN_3	PCP_INT_MEDIAN_4	MEAN_MIN_T_anomaly_1	MEAN_MIN_T_anomaly_2	MEAN_MIN_T_anomaly_3	MEAN_MIN_T_anomaly_4	MEAN_MAX_T_anomaly_1	MEAN_MAX_T_anomaly_2	MEAN_MAX_T_anomaly_3	MEAN_MAX_T_anomaly_4	GDD10_anomaly_1	GDD10_anomaly_2	GDD10_anomaly_3	GDD10_anomaly_4	MIN_T_anomaly_1	MIN_T_anomaly_2
ALBANY	NY_2003	ALBANY_2003	ALBANY	2003	0	NY	GRA	0	273.3909912	781.276001	28.91049957	-24.79210091	-9.618789673	3.715610027	-14.45829964	16.29290009	31.48200035	29.86590004	23.53860092	-11.78740025	5.263239861	12.53520012	-2.251590014	-0.228995994	16.875	24.42939949	8.044340134	183.7830048	252.3789978	324.5239868	370.144989	3.652270079	4.263480186	5.399429798	6.591639996	-2.287950039	-0.859000981	0.477093995	-0.484849006	-1.630509973	-2.038820028	-0.030504201	-0.121374004	-2.23706007	-87.76170349	19.38710022	-13.61489964	-1.567659974	-3.495189905
ALBANY	NY_2010	ALBANY_2010	ALBANY	2010	0	NY	GRA	0	436.4179993	840.7919922	25.41419983	-21.3913002	-2.33716011	2.623579979	-17.26309967	17.58410072	32.17409897	33.51869965	20.96450043	-6.741240025	7.230629921	13.01060009	-2.711420059	2.126749992	20.81349945	25.26749992	6.62966013	256.3609924	180.3690033	235	307.4249878	4.549670219	3.260730028	5.312950134	6.809639931	2.758229971	1.10837996	0.952494979	-0.944671988	0.725233972	1.899700046	0.807570994	-1.536059976	-2.23706007	75.26560211	78.90239716	-17.11120033	1.833150029	3.786449909
ALBANY	NY_2012	ALBANY_2012	ALBANY	2012	1	NY	GRA	32.30039978	416.3240051	823.3439941	47.03290176	-20.86840057	-3.821660042	2.15918994	-10.77840042	24.79140091	32.69459915	33.68999863	23.26600075	-5.429080009	6.797259808	12.24909973	-0.879867971	5.532589912	19.8178997	25.62210083	8.113019943	93.24880219	236.1399994	272.2290039	239.9129944	1.851519942	4.518680096	5.782979965	4.126860142	4.070390224	0.675018013	0.190972	0.886874974	4.131070137	0.904124975	1.162140012	-0.052691501	30.06329918	55.17129898	61.45429993	4.507450104	2.356019974	2.301939964
ALBANY	NY_2011	ALBANY_2011	ALBANY	2011	1	NY	GRA	0	398.3349915	839.9530029	48.31349945	-26.43219948	-3.965770006	2.486860037	-12.72490025	14.41539955	31.84250069	34.68809891	25.95100021	-10.2741003	7.377689838	13.15149975	-0.214996994	0.606326997	18.95170021	25.07460022	10.11709976	268.3399963	350.4020081	562.3389893	239.2769928	4.679969788	5.737730026	10.59860039	4.664299965	-0.774613023	1.255439997	1.093400002	1.551749945	-0.79519099	0.037925702	0.61461997	1.951400042	-2.23706007	37.18230057	78.0632019	5.788109779	-3.207829952	2.157840014
ALBANY	NY_2015	ALBANY_2015	ALBANY	2015	0	NY	GRA	0	391.7279968	830.09198	32.38619995	-25.88870049	-7.04020977	4.200230122	-8.860059738	9.16713047	29.45429993	32.01079941	22.89940071	-14.22099972	6.229720116	12.42000008	0.535444975	-2.244879961	19.5067997	25.62549973	11.02630043	128.6719971	257.144989	273.8330078	222.4869995	1.94382	4.333509922	6.21393013	4.240149975	-4.72149992	0.107478	0.361907005	2.302190065	-3.646399975	0.592974007	1.165549994	2.860620022	-2.23706007	30.57579994	68.20230103	-10.13920021	-2.664279938	-0.916604996
ALBANY	NY_2007	ALBANY_2007	ALBANY	2007	0	NY	GRA	2.022399902	370.2200012	726.4860229	96.52290344	-23.4442997	-9.365240097	1.035470009	-14.88070011	18.57019997	31.73570061	31.42550087	27.80680084	-10.30589962	5.30783987	11.28629971	-1.316660047	0.758204997	18.65550041	24.47290039	8.27947998	226.6369934	329.7449951	258.3989868	309.0969849	4.237820148	6.441390038	5.590410233	5.413239956	-0.806388021	-0.814405024	-0.771794021	0.450087011	-0.643311977	-0.258320004	0.0129395	0.113766998	-0.214663997	9.067930222	-35.40370178	53.99750137	-0.219870001	-3.241640091
ALBANY	NY_2008	ALBANY_2008	ALBANY	2008	0	NY	GRA	0	350.0840149	731.3359985	30.46730042	-22.35659981	-7.024340153	1.973109961	-17.09210014	16.40500069	32.77069855	30.37779999	20.89209938	-8.627220154	5.937290192	11.9520998	-2.888380051	2.055989981	19.47629929	23.93190002	7.166100025	319.6199951	201.9129944	334.5969849	297.0799866	5.304440022	4.021810055	5.637549877	5.289440155	0.87223798	-0.184956998	-0.106004998	-1.121639967	0.654471993	0.562552989	-0.528038025	-0.999608994	-2.23706007	-11.06840038	-30.55310059	-12.05809975	0.867769003	-0.900740981
ALBANY	NY_2005	ALBANY_2005	ALBANY	2005	0	NY	GRA	0	357.4190063	881.7109985	59.61429977	-26.91670036	-3.585779905	3.010540009	-22.45969963	13.20009995	32.20130157	31.52750015	24.64570045	-10.68150043	5.805550098	13.26049995	-2.205280066	0.700957	19.45140076	25.9029007	7.707230091	261.3819885	220.0140076	233.6089935	456.2399902	4.324689865	4.871970177	4.83480978	7.34032011	-1.182000041	-0.316693991	1.202409983	-0.438533008	-0.700560987	0.537585974	1.442960024	-0.458487988	-2.23706007	-3.733860016	119.8209991	17.08889961	-3.692290068	2.537820101
ALBANY	NY_2004	ALBANY_2004	ALBANY	2004	0	NY	GRA	0.0449057	367.5180054	724.21698	16.38030052	-27.25180054	-8.349100113	3.162250042	-22.26199913	16.02960014	29.7826004	29.40699959	22.84690094	-10.88080025	6.134640217	12.19989967	-2.685719967	-0.126232997	18.88279915	23.53829956	7.867239952	121.6689987	253.5679932	442.1860046	164.7740021	2.308860064	4.433899879	8.320529938	3.348020077	-1.38135004	0.0123992	0.141809002	-0.918980002	-1.527750015	-0.0310192	-0.921630979	-0.298476011	-2.192159891	6.365300179	-37.67269897	-26.14509964	-4.02741003	-2.225490093
ALBANY	NY_2013	ALBANY_2013	ALBANY	2013	1	NY	GRA	0	359.8500061	750.7319946	55.87519836	-23.01950073	-6.282670021	1.68690002	-21.60020065	13.40219975	31.73089981	33.05310059	23.50989914	-8.693400383	5.871210098	11.89850044	-2.883280039	1.302000046	18.88820076	24.38360024	7.643489838	146.6459961	378.0090027	218.7910004	192.6730042	3.144720078	6.617469788	4.528240204	3.356100082	0.806059003	-0.251033008	-0.159565002	-1.116539955	-0.099515297	-0.025587101	-0.076355003	-0.522225022	-2.23706007	-1.302279949	-11.15699959	13.34980011	0.204905003	-0.159070998
ALBANY	NY_2009	ALBANY_2009	ALBANY	2009	1	NY	GRA	0	332.6560059	671.1790161	16.57850075	-24.57040024	-4.228380203	1.736619949	-18.62389946	17.3010006	30.71610069	30.63129997	20.4538002	-10.11629963	6.252600193	11.44999981	-1.960790038	1.25079	18.67169952	23.06259918	7.341169834	128.0780029	243.3300018	277.4580078	221.7749939	2.695770025	4.755899906	5.772099972	4.412010193	-0.616859019	0.130352005	-0.608035028	-0.194043994	-0.150729999	-0.242072999	-1.397369981	-0.824542999	-2.23706007	-28.49629974	-90.70999908	-25.94689941	-1.345989943	1.895230055
ALBANY	NY_2006	ALBANY_2006	ALBANY	2006	0	NY	GRA	0.847586989	332.7879944	733.5869751	28.51600075	-19.76589966	-5.372710228	0.518983006	-14.8071003	22.57570076	31.48600006	32.88159943	22.50180054	-7.659029961	6.440830231	12.1541996	-0.261950999	3.534499884	18.49099922	23.73130035	9.755629539	171.5529938	432.4179993	265.1359863	231.5019989	3.159209967	7.4457798	4.547389984	4.702159882	1.840430021	0.318587989	0.096113198	1.504789948	2.132989883	-0.422798008	-0.728677988	1.589920044	-1.389479995	-28.36490059	-28.30220032	-14.00940037	3.458529949	0.75088799
ALBANY	NY_2014	ALBANY_2014	ALBANY	2014	0	NY	GRA	0	353.7969971	695.1170044	53.9856987	-24.38899994	-6.680339813	2.689660072	-12.60550022	12.24530029	28.82589912	29.94939995	23.1692009	-12.64920044	5.895030022	11.32890034	-0.981200993	-0.991949022	19.02560043	23.73620033	7.732709885	207.6060028	320.4609985	190.0319977	291.5109863	4.034359932	5.601439953	3.862709999	4.463059902	-3.14970994	-0.227217004	-0.729165018	0.785542011	-2.393470049	0.111841001	-0.723684013	-0.432999998	-2.23706007	-7.355380058	-66.77279663	11.46030045	-1.164630055	-0.556734979
ALLEGANY	NY_2011	ALLEGANY_2011	ALLEGANY	2011	0	NY	GRA	0	406.9389954	834.9229736	42.64609909	-27.0034008	-4.137420177	2.930809975	-12.10359955	15.36900043	30.65250015	35.32049942	25.79859924	-9.687020302	7.24890995	13.11200047	0.094126001	0.357627988	18.79360008	25.00589943	9.79708004	222.746994	375.144989	232.6309967	276.2470093	3.258039951	5.351950169	3.998980045	4.508319855	-0.923147023	1.295480013	1.319390059	1.414459944	-1.014039993	-0.161183998	1.113880038	1.801779985	-3.989979982	46.53219986	110.8600006	-3.230340004	-4.601079941	2.868629932
ALLEGANY	NY_2010	ALLEGANY_2010	ALLEGANY	2010	0	NY	GRA	0	446.5490112	780.1619873	26.55039978	-21.43440056	-2.876889944	3.456229925	-15.1473999	18.48990059	29.38999939	32.06209946	22.03210068	-7.466859818	7.040929794	12.54950047	-2.664010048	1.921390057	20.79170036	24.41049957	6.55121994	135.6549988	236.2089996	277.3089905	252.4900055	2.442120075	4.197440147	5.220930099	4.037089825	1.297009945	1.087489963	0.756909013	-1.343670011	0.549722016	1.836959958	0.518539011	-1.444090009	-3.989979982	86.14230347	56.09949875	-19.32600021	0.967935979	4.129159927
ALLEGANY	NY_2003	ALLEGANY_2003	ALLEGANY	2003	0	NY	GRA	0.224552006	243.3390045	689.2080078	33.31549835	-24.37179947	-8.972590446	3.013259888	-13.33839989	18.16020012	29.72870064	28.35610008	23.54430008	-10.99110031	4.814310074	11.6789999	-1.782819986	-0.426034003	17.03739929	23.21929932	8.202910423	140.4660034	229.4660034	449.1560059	244.5429993	1.941390038	3.943470001	7.12071991	3.570149899	-2.227220058	-1.139129996	-0.113599002	-0.462484986	-1.797709942	-1.91734004	-0.672671974	0.207599998	-3.765429974	-117.0680008	-34.85440063	-12.56089973	-1.969490051	-1.966539979
ALLEGANY	NY_2004	ALLEGANY_2004	ALLEGANY	2004	0	NY	GRA	1.729310036	358.4620056	683.7299805	20.69790077	-26.59749985	-9.74682045	2.076359987	-22.03079987	16.80220032	28.33049965	27.9720993	22.95210075	-9.742589951	6.080850124	12.01990032	-1.679780006	0.42059201	18.4109993	22.82970047	7.92373991	137.9190063	314.6480103	376.2709961	183.6329956	1.92366004	4.422880173	6.956669807	2.987149954	-0.978717029	0.127412006	0.227303997	-0.359445006	-0.951080024	-0.543740988	-1.062260032	-0.071569897	-2.26067996	-1.945039988	-40.33240128	-25.17849922	-4.195250034	-2.740770102
ALLEGANY	NY_2009	ALLEGANY_2009	ALLEGANY	2009	0	NY	GRA	0	315.1149902	635.8640137	8.239560127	-24.22270012	-6.703670025	2.077049971	-14.85449982	15.68280029	28.16399956	29.45569992	18.7621994	-9.789500237	5.453999996	11.26189995	-1.66802001	1.437770009	18.6590004	22.48920059	7.326129913	156.4989929	239.5809937	267.1579895	187.9889984	3.04805994	4.26899004	4.937220097	2.928920031	-1.025629997	-0.499442011	-0.530658007	-0.347680986	0.066095799	-0.295745999	-1.402760029	-0.669179976	-3.989979982	-45.29140091	-88.19860077	-37.63679886	-1.820420027	0.302372992
ALLEGANY	NY_2013	ALLEGANY_2013	ALLEGANY	2013	0	NY	GRA	0	377.0480042	691.7990112	69.60040283	-20.70420074	-8.996450424	0.180680007	-18.8132	14.44859982	29.92550087	31.38570023	26.05310059	-7.571370125	6.156270027	11.3409996	-2.060480118	0.905469	19.01029968	23.66259956	7.443160057	119.4810028	264.9039917	229.6089935	255.625	1.77651	5.085100174	4.008399963	3.692169905	1.192499995	0.202831	-0.451626003	-0.740145028	-0.466203004	0.055608701	-0.229412004	-0.552151024	-3.989979982	16.64119911	-32.26399994	23.72410011	1.698050022	-1.99040997
ALLEGANY	NY_2006	ALLEGANY_2006	ALLEGANY	2006	0	NY	GRA	1.915560007	322.677002	707.6610107	25.87770081	-16.52930069	-6.609819889	1.366320014	-14.6001997	21.62490082	31.38839912	31.71220016	23.02059937	-6.250160217	5.845650196	12.29160023	-0.114561997	3.403239965	18.88220024	22.95899963	9.295140266	171.4380035	222.6710052	373.7860107	265.4429932	2.624569893	4.035729885	5.918540001	4.271150112	2.513710022	-0.107786	0.498975009	1.205780029	2.031569958	-0.072498299	-0.933027029	1.29982996	-2.074429989	-37.72969818	-16.40200043	-19.99869919	5.873020172	0.396227002
ALLEGANY	NY_2015	ALLEGANY_2015	ALLEGANY	2015	0	NY	GRA	0	410.8139954	773.59198	53.36410141	-28.32480049	-7.004370213	4.072979927	-7.734379768	10.43389988	29.67970085	30.38680077	23.95759964	-13.81589985	6.83491993	12.24989986	1.384009957	-2.028660059	19.64209938	24.5673008	11.22920036	115.2480011	307.4089966	253.5650024	227.5189972	1.601729989	4.717490196	6.172299862	3.594300032	-5.0520401	0.881475985	0.457305998	2.704339981	-3.40034008	0.687346995	0.675320029	3.233860016	-3.989979982	50.40710068	49.52970123	7.487669945	-5.922500134	0.00167656
ALLEGANY	NY_2008	ALLEGANY_2008	ALLEGANY	2008	0	NY	GRA	2.465480089	338.9150085	686.2199707	29.73200035	-20.38800049	-7.279689789	3.040999889	-17.34939957	15.38689995	30.71509933	29.34189987	25.0156002	-8.005840302	5.849030018	11.33199978	-3.130549908	1.404739976	19.35460091	23.58580017	6.86906004	235.8220062	191.1629944	262.9729919	217.5110016	3.040709972	3.126110077	4.688439846	3.057140112	0.758029997	-0.104408003	-0.460599005	-1.81020999	0.0330652	0.399827987	-0.306169987	-1.126250029	-1.524500012	-21.49130058	-37.84249878	-16.14439964	2.014300108	-0.273638994
ALLEGANY	NY_2007	ALLEGANY_2007	ALLEGANY	2007	0	NY	GRA	5.642620087	372.848999	742.5750122	111.6350021	-21.96769905	-9.317520142	1.526260018	-16.84300041	21.42370033	31.29500008	31.53660011	28.09989929	-8.805740356	5.183020115	11.54069996	-0.433741003	0.902342975	19.02829933	24.58589935	8.431570053	196.6589966	169.8990021	234.5679932	254.7960052	2.710589886	3.387799978	4.988669872	3.969150066	-0.041871101	-0.770417988	-0.251881003	0.886596978	-0.469329	0.073598899	0.693931997	0.436262995	1.652629972	12.44200039	18.51259995	65.75879669	0.434599012	-2.311470032
ALLEGANY	NY_2012	ALLEGANY_2012	ALLEGANY	2012	0	NY	GRA	46.74860001	431.2260132	771.1400146	52.97050095	-21.75629997	-4.744999886	2.477080107	-7.951049805	24.5060997	31.17469978	32.0727005	24.54750061	-4.19715023	6.535970211	12.08209991	-0.352073014	5.992249966	19.83979988	24.60309982	8.408309937	146.9539948	205.7200012	228.6730042	271.7210083	2.203969955	4.105579853	3.923120022	4.304230213	4.566709995	0.582535028	0.289483011	0.968263984	4.620580196	0.885069013	0.711055994	0.413002998	42.75859833	70.81900024	47.07699966	7.094140053	0.646036029	2.261049986
ALLEGANY	NY_2005	ALLEGANY_2005	ALLEGANY	2005	0	NY	GRA	0	335.6180115	844.0629883	61.34590149	-24.8987999	-4.975430012	3.23142004	-20.20999908	14.42850018	31.58410072	30.94630051	25.08209991	-9.780280113	5.210919857	12.76220036	-1.516610026	0.456274003	18.76420021	25.57360077	7.251969814	178.595993	163.8099976	266.1839905	258.401001	2.788419962	3.405329943	5.403339863	4.025400162	-1.016409993	-0.742520988	0.969600976	-0.196274996	-0.915398002	-0.190512002	1.681609988	-0.743339002	-3.989979982	-24.78820038	120	15.46949959	-2.496520042	2.030620098
ALLEGANY	NY_2014	ALLEGANY_2014	ALLEGANY	2014	0	NY	GRA	0	379.1430054	647.9959717	47.51129913	-25.72470093	-8.637969971	2.688440084	-13.2166996	11.79590034	28.54710007	29.35129929	23.19779968	-12.62450027	5.908010006	11.14840031	-0.781219006	-1.404659987	19.3390007	22.92480087	7.376589775	155.4420013	282.3900146	251.5890045	169.5590057	2.229340076	4.692699909	4.567070007	2.364029884	-3.860610008	-0.0454254	-0.644194007	0.539119005	-2.776329994	0.384272009	-0.967231989	-0.618718028	-3.989979982	18.73590088	-76.06629944	1.634940028	-3.32239008	-1.63191998
BROOME	NY_2008	BROOME_2008	BROOME	2008	0	NY	GRA	0.537840009	371.8779907	747.5720215	32.72430038	-21.31970024	-8.188329697	1.930850029	-16.00900078	16.36919975	32.72169876	30.91110039	24.48500061	-7.862699986	6.037079811	11.71150017	-2.511660099	2.323400021	19.99580002	24.5401001	7.56622982	288.3970032	171.8769989	211.9309998	210.371994	4.345590115	2.854379892	3.759850025	3.318759918	0.880549014	-0.388237	-0.576135993	-1.290269971	0.421092004	0.551615	-0.312561005	-1.060469985	-2.438689947	-17.48649979	-42.39640045	-16.07080078	0.72299999	-1.558349967
BROOME	NY_2007	BROOME_2007	BROOME	2007	0	NY	GRA	0.985172987	386.6140137	787.1970215	118.0210037	-20.37470055	-9.283419609	1.705739975	-15.69830036	16.39139938	32.4856987	32.53369904	28.42880058	-9.246009827	5.249450207	11.87059975	-0.584596992	1.563830018	19.41080093	25.22879982	9.008560181	208.3159943	184.4340057	241.7350006	307.3380127	3.173840046	3.397069931	5.139039993	4.949749947	-0.502754986	-1.175869942	-0.417039007	0.636788011	-0.338479996	-0.033439599	0.376195997	0.381859988	-1.991359949	-2.750760078	-2.771729946	69.22619629	1.668079972	-2.653429985
BROOME	NY_2014	BROOME_2014	BROOME	2014	0	NY	GRA	0	397.605011	715.8629761	57.38679886	-24.50119972	-6.963709831	2.713289976	-13.10490036	12.62180042	29.82080078	30.6114006	23.47999954	-12.2748003	6.355519772	11.55980015	-0.57881701	-0.85076201	19.51589966	24.00250053	7.868529797	159.5359955	231.3090057	170.6109924	190.9819946	2.975049973	3.969330072	3.692090034	3.055409908	-3.531549931	-0.0697999	-0.72785598	0.642567992	-2.753070116	0.071670502	-0.850170016	-0.758168995	-2.976530075	8.240139961	-74.10549927	8.591719627	-2.458450079	-0.333723992
BROOME	NY_2012	BROOME_2012	BROOME	2012	0	NY	GRA	38.6711998	448.2520142	835.7559814	48.7234993	-19.88809967	-5.195730209	2.89744997	-10.06900024	24.24480057	32.95479965	33.91630173	23.69179916	-4.540470123	7.025780201	12.64009953	-0.194800004	6.271160126	20.09420013	25.51059914	8.444140434	130.1470032	226.5469971	233.4579926	247.8820038	2.477030039	4.343870163	4.24255991	3.73958993	4.20277977	0.600459993	0.352499008	1.02658999	4.368850231	0.650021017	0.657944024	-0.182559997	35.69469833	58.8871994	45.78720093	-0.071590401	2.154680014	1.434260011
BROOME	NY_2006	BROOME_2006	BROOME	2006	0	NY	GRA	1.658460021	345.4309998	766.2189941	37.62540054	-16.30060005	-6.286550045	1.327110052	-13.17790031	22.60740089	31.86560059	33.47100067	23.18650055	-6.543250084	6.162390232	12.53110027	0.128582999	3.828020096	19.21750069	24.06629944	10.08909988	148.7740021	361.3999939	300.8999939	221.121994	2.462719917	6.220389843	5.175139904	3.659539938	2.200000048	-0.262928009	0.243430004	1.349969983	1.925709963	-0.226692006	-0.786324978	1.46243	-1.318070054	-43.93439865	-23.74950027	-11.16969967	5.742179871	0.343436003
BROOME	NY_2010	BROOME_2010	BROOME	2010	0	NY	GRA	0	472.7909851	846.4710083	29.17410088	-19.45179939	-2.885109901	2.284329891	-16.31139946	18.94070053	31.21489906	33.83850098	21.48839951	-6.392819881	7.463309765	12.86909962	-2.251280069	2.873990059	21.22120094	25.53240013	7.316050053	192.3769989	191.0659943	212.3540039	258.1820068	3.293260098	3.462069988	3.984420061	4.747019768	2.350430012	1.037989974	0.581498981	-1.029889941	0.971677005	1.77699995	0.679794014	-1.310649991	-2.976530075	83.42569733	56.50310135	-19.62100029	2.590899944	3.744879961
BROOME	NY_2011	BROOME_2011	BROOME	2011	1	NY	GRA	0	447.4700012	864.4119873	40.41289902	-25.33329964	-3.176019907	3.241630077	-12.74740028	16.14579964	32.7743988	35.44309998	26.13759995	-9.699480057	7.998670101	13.45400047	-0.056874	0.999091029	19.47270012	25.30629921	10.28759956	223.1210022	433.2669983	449.0509949	235.3990021	3.581219912	6.762949944	7.118360043	4.693399906	-0.956232011	1.573359966	1.166380048	1.164510012	-0.903221011	0.0284328	0.453669012	1.660869956	-2.976530075	58.1053009	74.44409943	-8.38214016	-3.290549994	3.453969955
BROOME	NY_2013	BROOME_2013	BROOME	2013	0	NY	GRA	0	386.1830139	765.6309814	79.37740326	-20.8090992	-7.823329926	1.353459954	-19.29179955	14.36219978	31.4375	32.53390121	25.22970009	-7.566420078	6.457049847	12.13549995	-1.966160059	1.455520034	19.27799988	24.48279953	8.108260155	118.0670013	287.3869934	270.7890015	216.1920013	2.105509996	5.5071702	5.508460045	3.307260036	1.176839948	0.031736899	-0.152095005	-0.74476999	-0.446792006	-0.166214004	-0.369794995	-0.518435001	-2.976530075	-3.182430029	-24.33769989	30.58239937	1.233629942	-1.193339944
BROOME	NY_2003	BROOME_2003	BROOME	2003	0	NY	GRA	0	290.6199951	794.9240112	39.11569977	-25.23080063	-11.21490002	3.344199896	-13.7020998	17.42889977	31.18050003	30.14649963	23.99010086	-10.86270046	5.676949978	12.68869972	-1.709529996	0.177193001	17.38640022	24.56959915	8.890990257	176.2830048	292.0109863	328.3160095	285.5889893	3.009619951	4.945400238	5.85683012	4.366829872	-2.119450092	-0.748365998	0.401053011	-0.488139987	-1.725119948	-2.057849884	-0.283055991	0.264286995	-2.976530075	-98.74500275	4.955629826	-9.67936039	-3.1881001	-4.584929943
BROOME	NY_2005	BROOME_2005	BROOME	2005	0	NY	GRA	0	381.6619873	923.6170044	63.40439987	-26.42420006	-3.860029936	2.444689989	-23.96549988	12.08100033	32.23300171	33.61169815	25.26440048	-9.746359825	5.907720089	13.29810047	-1.864529967	0.840758026	20.03450012	26.77510071	8.018589973	245.9250031	184.0099945	171.9869995	355.7630005	4.019350052	3.525779963	3.406689882	5.454110146	-1.003110051	-0.517596006	1.010509968	-0.643148005	-1.061550021	0.590247989	1.922449946	-0.608108997	-2.976530075	-7.70306015	133.647995	14.6093998	-4.381420136	2.769959927
BROOME	NY_2009	BROOME_2009	BROOME	2009	0	NY	GRA	0.211607993	351.7940063	708.96698	16.92889977	-24.6765995	-5.639510155	2.355420113	-17.16600037	18.08370018	31.54299927	31.36630058	20.43519974	-9.772520065	6.270810127	11.81499958	-1.258520007	1.942280054	19.1821003	23.52169991	8.085330009	133.5800018	248.6300049	231.473999	180.1999969	2.698999882	3.918950081	4.192009926	3.200609922	-1.029270053	-0.154505998	-0.472653002	-0.037130199	0.039967999	-0.262106001	-1.330880046	-0.541368008	-2.76493001	-37.5705986	-81.00180054	-31.86619949	-2.633869886	0.990477979
BROOME	NY_2015	BROOME_2015	BROOME	2015	0	NY	GRA	0	430.4519959	835.4769897	45.51860046	-26.57489967	-7.032430172	5.24751997	-7.662610054	10.09700012	30.06380081	31.92320061	23.44809914	-13.58530045	6.887440205	12.7531004	1.212000012	-1.971590042	19.89259911	25.40950012	11.44400024	119.7009964	311.368988	183.6820068	187.2330017	1.746659994	4.848849773	3.730040073	3.583990097	-4.842010021	0.46212399	0.465449005	2.433389902	-3.873899937	0.448395014	0.556833029	2.817320108	-2.976530075	41.08710098	45.50859833	-3.276449919	-4.532159805	-0.402446002
BROOME	NY_2004	BROOME_2004	BROOME	2004	0	NY	GRA	2.356899977	401.1130066	768.7210083	19.82290077	-25.72299957	-7.88173008	3.532130003	-21.01659966	17.57850075	30.46759987	29.20529938	23.40169907	-10.04440022	6.789020061	12.76159954	-1.71717	0.922506988	19.29080009	23.94829941	8.327879906	134.5200043	256.6669922	463.4899902	217.3540039	2.13579011	3.752739906	8.117420197	3.86913991	-1.301139951	0.363698006	0.473930001	-0.495783001	-0.979804993	-0.153377995	-0.904329002	-0.298813999	-0.619633019	11.74839973	-21.24720001	-28.97220039	-3.680299997	-1.251749992
CATTARAUGUS	NY_2015	CATTARAUGUS_2015	CATTARAUGUS	2015	0	NY	GRA	0	386.6860046	733.3610229	49.55099869	-29.78960037	-7.111999989	4.188549995	-7.824920177	12.40979958	30.25090027	30.43330002	23.79019928	-13.92870045	6.597980022	11.81260014	1.359859943	-2.774049997	18.95639992	24.13010025	10.9005003	186.6640015	392.4679871	317.5029907	320.0769959	2.288800001	5.761869907	6.462709904	4.434400082	-4.931960106	0.815752983	0.297327995	2.706110001	-3.445240021	0.54728502	0.685787022	3.365159988	-4.797299862	41.70890045	41.4341011	3.994390011	-6.47799015	0.259232998
CATTARAUGUS	NY_2003	CATTARAUGUS_2003	CATTARAUGUS	2003	1	NY	GRA	0.491019011	242.5220032	663.315979	36.78889847	-24.36540031	-9.474579811	2.53105998	-13.07699966	18.68479919	30.11009979	28.65270042	23.01129913	-11.05210018	5.050559998	11.4708004	-1.485010028	-0.930338025	16.90069962	22.88899994	7.592189789	193.2510071	277.8890076	413.7690125	328.9240112	2.506939888	4.78429985	6.070360184	4.556690216	-2.055350065	-0.731667995	-0.044389699	-0.13876	-1.601529956	-1.508380055	-0.555244029	0.056812301	-4.306280136	-102.4550018	-28.61100006	-8.767660141	-1.053709984	-2.103339911
CATTARAUGUS	NY_2007	CATTARAUGUS_2007	CATTARAUGUS	2007	0	NY	GRA	6.381710052	336.7009888	695.84198	106.3830032	-22.34029961	-9.937840462	0.858075976	-17.21759987	22.31819916	29.72240067	31.79579926	27.88339996	-8.916150093	4.773429871	11.12380028	-0.547598004	0.207212001	18.16869926	23.93569946	8.095859528	328.6180115	217.6080017	285.355011	357.2369995	4.100329876	3.874819994	5.576459885	5.327040195	0.080613099	-1.008810043	-0.391447991	0.798649013	-0.463979006	-0.240427002	0.491459012	0.560485005	1.584409952	-8.275569916	3.915709972	60.8266983	0.971400976	-2.566600084
CATTARAUGUS	NY_2011	CATTARAUGUS_2011	CATTARAUGUS	2011	0	NY	GRA	0	389.5769959	815.5620117	44.94940186	-27.56780052	-5.509860039	2.969320059	-12.3835001	14.33749962	30.68379974	34.77539825	25.86389923	-10.11219978	7.048140049	12.99870014	-0.091464698	-0.376015007	18.19799995	24.67329979	9.174030304	335.7139893	444.0289917	277.1270142	399.1589966	4.293719769	6.162260056	4.528689861	5.859630108	-1.115479946	1.265910029	1.483430028	1.254780054	-1.047209978	-0.211137995	1.22905004	1.63864994	-4.797299862	44.60039902	123.6350021	-0.607150972	-4.256199837	1.861379981
CATTARAUGUS	NY_2012	CATTARAUGUS_2012	CATTARAUGUS	2012	1	NY	GRA	48.61729813	419.4670105	736.197998	48.29069901	-23.46899986	-4.60228014	2.256750107	-7.643340111	25.36860085	30.3560009	31.96419907	25.47050095	-4.317959785	6.345330238	11.50590038	-0.599348009	5.170159817	19.38080025	24.38730049	7.933740139	240.3589935	209.1000061	256.803009	339.0249939	3.230770111	3.698250055	4.497749805	4.900969982	4.67881012	0.563095987	-0.00936127	0.746900022	4.498960018	0.971724987	0.94302702	0.398366004	43.81999969	74.49009705	44.27180099	2.734129906	-0.157360002	2.768959999
CATTARAUGUS	NY_2006	CATTARAUGUS_2006	CATTARAUGUS	2006	0	NY	GRA	4.689640045	309.0549927	687.8969727	26.81979942	-19.01759911	-6.734270096	0.811295986	-12.6789999	25.0739994	31.71339989	31.53089905	22.52610016	-6.589139938	5.515409946	12.09969997	-0.153109998	2.669770002	18.43169975	22.65410042	8.697910309	229.621994	243.3209991	458.9570007	378.5130005	3.267119884	4.420380116	7.389629841	5.645929813	2.407629967	-0.266820014	0.584475994	1.19314003	1.998579979	0.022613499	-0.790171027	1.162529945	-0.107657999	-35.92200089	-4.029789925	-18.73679924	4.29406023	0.636970997
CATTARAUGUS	NY_2014	CATTARAUGUS_2014	CATTARAUGUS	2014	0	NY	GRA	0	372.3710022	619.4979858	41.42259979	-26.96039963	-9.742959976	2.593470097	-13.74310017	11.75930023	29.18420029	29.59639931	24.16390038	-13.43480015	5.834080219	11.0557003	-0.991814971	-2.278650045	18.78590012	22.36639977	6.697040081	219.9219971	377.6170044	364.1329956	251.996994	2.87796998	6.080049992	6.364649773	3.35007	-4.438079834	0.051847499	-0.459491014	0.354431987	-2.949840069	0.376791	-1.077849984	-0.838334024	-4.797299862	27.39459991	-72.42890167	-4.134039879	-3.648750067	-2.371730089
CATTARAUGUS	NY_2009	CATTARAUGUS_2009	CATTARAUGUS	2009	0	NY	GRA	0	298.0150146	599.5570068	11.32429981	-24.7031002	-7.291100025	2.521189928	-16.71500015	16.34569931	28.83620071	29.30369949	19.07819939	-10.00109959	5.003910065	11.02140045	-1.496109962	0.726267993	18.18650055	21.93589973	6.781380177	280.8049927	279.4689941	396.2160034	311.6650085	4.300300121	4.888770103	6.689519882	4.199250221	-1.004349947	-0.778325021	-0.493860006	-0.149864003	0.055077799	-0.222607002	-1.508399963	-0.753997982	-4.797299862	-46.9620018	-92.37000275	-34.2322998	-1.391459942	0.0801396
CATTARAUGUS	NY_2013	CATTARAUGUS_2013	CATTARAUGUS	2013	0	NY	GRA	1.867390037	378.1910095	666.7130127	64.49009705	-22.27079964	-10.20670033	-0.521076977	-20.3397007	17.2765007	29.30260086	30.40369987	26.04059982	-8.146129608	6.141990185	11.22049999	-2.300250053	0.203502998	18.51539993	23.1821003	6.625349998	196.423996	315.7850037	231.4290009	303.8139954	2.613430023	5.620440006	4.421269894	3.990109921	0.850633979	0.359755993	-0.294719011	-0.954006016	-0.467687994	0.106346004	-0.262151986	-0.91002202	-2.929909945	33.21480179	-25.21389961	18.93350029	1.040799975	-2.835510015
CATTARAUGUS	NY_2010	CATTARAUGUS_2010	CATTARAUGUS	2010	0	NY	GRA	0	407.7820129	732.5629883	23.97229958	-22.70630074	-3.535749912	3.53783989	-15.44919968	18.52409935	29.15089989	31.31559944	21.93519974	-8.04213047	6.585929871	12.13150024	-2.946199894	0.984713018	19.88240051	23.79380035	5.908090115	188.1060028	280.3200073	298.3909912	270.8770142	3.182869911	5.088469982	5.221479893	3.908289909	0.954631984	0.803704023	0.616259992	-1.59995997	0.313522011	1.473279953	0.349521995	-1.627279997	-4.797299862	62.80509949	40.63669968	-21.58429909	0.605350018	3.835489988
CATTARAUGUS	NY_2004	CATTARAUGUS_2004	CATTARAUGUS	2004	0	NY	GRA	1.426200032	342.8410034	653.5059814	18.77039909	-26.77009964	-9.47576046	2.04895997	-23.22430038	18.15789986	27.50979996	27.57859993	22.3390007	-9.628620148	5.897649765	11.81719971	-1.477769971	-0.339269996	17.96479988	22.35750008	7.679739952	182.3289948	338.7520142	384.9590149	222.7910004	2.350719929	4.699240208	6.738460064	3.357470036	-0.631860971	0.115414999	0.301943988	-0.131522	-1.010460019	-0.444290012	-1.086789966	0.144362003	-3.371099949	-2.136019945	-38.42070007	-26.78619957	-3.458400011	-2.104520082
CATTARAUGUS	NY_2005	CATTARAUGUS_2005	CATTARAUGUS	2005	0	NY	GRA	0	321.9840088	803.4940186	67.96040344	-25.24329948	-4.14414978	2.849760056	-20.73310089	14.62880039	30.59679985	30.88150024	25.09810066	-9.776040077	5.334010124	12.44729996	-1.391939998	0.082025804	18.31710052	24.97809982	6.956860065	257.9660034	214.4490051	331.072998	291.7330017	3.525670052	4.369559765	5.999770164	4.041389942	-0.779277027	-0.448217005	0.932066977	-0.0456951	-0.589164019	-0.092004798	1.533820033	-0.578518987	-4.797299862	-22.99300003	111.5670013	22.40379906	-1.931689978	3.227089882
CATTARAUGUS	NY_2008	CATTARAUGUS_2008	CATTARAUGUS	2008	0	NY	GRA	4.086969852	319.4089966	655.3660278	31.01119995	-20.88319969	-7.626790047	3.2901299	-18.41650009	17.19980049	30.75009918	29.28300095	24.98990059	-8.446000099	5.547679901	11.01930046	-3.34333992	0.563480973	18.6067009	23.22780037	6.6489501	307.7189941	278.0390015	308.4169922	346.6340027	3.566329956	4.472499847	5.812670231	4.747049809	0.550764978	-0.234550998	-0.495912999	-1.997089982	-0.107708998	0.197575003	-0.216500998	-0.886425972	-0.710334003	-25.5673008	-36.56029892	-14.54539967	2.42847991	-0.255555004
CAYUGA	NY_2013	CAYUGA_2013	CAYUGA	2013	1	NY	GRA	0	454.3659973	868.4849854	88.28700256	-21.95739937	-5.834750175	1.823559999	-19.76049995	15.51939964	32.05479813	33.49710083	23.86109924	-6.864940166	7.988110065	13.95339966	-1.025670052	1.702000022	19.50499916	24.92670059	7.797820091	107.1119995	310.1539917	207.9120026	246.6269989	1.640990019	5.162010193	3.452009916	3.357259989	0.972649992	0.152661994	-0.329144001	-1.43276	0.229880005	0.00602722	-0.464094013	-1.031159997	-3.913310051	12.04899979	-37.03469849	20.10440063	-0.430126011	-1.034950018
CAYUGA	NY_2008	CAYUGA_2008	CAYUGA	2008	0	NY	GRA	4.474540234	454.4330139	867.1939697	46.88479996	-20.75110054	-5.370779991	3.663350105	-14.95429993	17.53680038	33.95809937	32.36500168	23.59749985	-7.112969875	7.970260143	13.83839989	-0.697408974	1.752570033	20.43499947	25.0135994	8.182419777	201.6860046	154.7839966	207.6269989	250.3509979	2.896800041	2.962059975	3.762069941	3.787070036	0.724622011	0.134817004	-0.444074988	-1.104500055	0.280451	0.936049998	-0.377225995	-0.646555007	0.561230004	12.11600018	-38.32559967	-21.29780006	0.776188016	-0.570990026
CAYUGA	NY_2009	CAYUGA_2009	CAYUGA	2009	0	NY	GRA	0	394.5939941	814.7189941	30.59110069	-19.53149986	-2.761689901	2.55133009	-16.18160057	17.45269966	29.17580032	31.86030006	19.68280029	-8.394249916	7.381929874	13.40089989	0.059630599	1.619500041	19.52029991	24.27199936	8.748559952	143.1799927	201.5789948	191.628006	158.7129974	2.623739958	3.588119984	3.675169945	2.759109974	-0.556653976	-0.453521013	-0.881666005	-0.347458988	0.147375003	0.021368001	-1.118860006	-0.080410004	-3.913310051	-47.72240067	-90.80069733	-37.59149933	1.995730042	2.038100004
CAYUGA	NY_2011	CAYUGA_2011	CAYUGA	2011	0	NY	GRA	0	486.9370117	1003.390015	78.81490326	-24.32390022	-1.441869974	5.073019981	-12.01620007	15.06569958	32.04029846	35.90370178	25.09670067	-7.906189919	9.001489639	15.49489975	2.069410086	1.00722003	19.76729965	26.3178997	11.31770039	155.8289948	302.026001	243.5890045	217.6040039	2.143199921	4.854780197	5.176370144	3.611599922	-0.068597302	1.166039944	1.212360024	1.662320018	-0.464899987	0.268361986	0.927069008	2.488739967	-3.913310051	44.61999893	97.86820221	10.63230038	-2.796659946	3.357929945
CAYUGA	NY_2003	CAYUGA_2003	CAYUGA	2003	0	NY	GRA	0	345.7279968	912.1359863	39.82400131	-22.89480019	-8.895939827	5.332910061	-13.18620014	16.45919991	32.17449951	30.5060997	24.52319908	-10.4598999	6.267710209	14.42630005	-0.0309394	-0.428279996	17.66040039	25.40270042	8.623479843	155.4859924	223.977005	178.4100037	243.470993	2.380700111	3.977230072	3.052920103	3.678800106	-2.622349977	-1.567739964	0.143816993	-0.438028991	-1.900400043	-1.838539958	0.0118732	-0.205497995	-3.913310051	-96.58869934	6.616030216	-28.35860062	-1.367490053	-4.096139908
CAYUGA	NY_2015	CAYUGA_2015	CAYUGA	2015	0	NY	GRA	0	459.5239868	929.3220215	66.94819641	-24.61800003	-6.435130119	5.791210175	-6.010089874	11.50430012	31.51000023	32.19760132	24.13809967	-13.31480026	8.014539719	14.56999969	2.509799957	-2.707180023	19.9083004	25.63260078	11.45049953	113.5169983	327.7799988	211.7830048	198.4029999	1.799350023	5.638899803	5.023550034	3.458329916	-5.477169991	0.179088995	0.287523001	2.102710009	-4.179299831	0.409332007	0.241776004	2.621510029	-3.913310051	17.20750046	23.80200005	-1.234400034	-3.090699911	-1.635329962
CAYUGA	NY_2004	CAYUGA_2004	CAYUGA	2004	0	NY	GRA	1.053689957	402.5679932	854.1279907	41.25180054	-26.16550064	-8.055820465	5.662650108	-22.4864006	16.45070076	30.48839951	30.05990028	24.12420082	-9.019260406	7.359360218	14.16709995	-0.444061995	0.172572002	18.51180077	24.40080071	8.3707304	115.586998	248.1040039	282.2890015	165.529007	1.626250029	3.639899969	6.266310215	2.571799994	-1.18166995	-0.476085991	-0.115373001	-0.851152003	-1.299550056	-0.987091005	-0.989986002	-0.458249003	-2.859620094	-39.74919891	-51.39220047	-26.93079948	-4.638179779	-3.256030083
CAYUGA	NY_2005	CAYUGA_2005	CAYUGA	2005	0	NY	GRA	0	446.4200134	1031.01001	85.81919861	-25.67329979	-2.325900078	5.13864994	-20.31710052	14.17660046	33.82640076	33.18849945	26.69619942	-9.309940338	7.715219975	15.46319962	0.176495999	0.198252007	19.8404007	26.95000076	8.08438015	148.1300049	193.7279968	204.7350006	272.6759949	2.200109959	4.097789764	4.869880199	4.11534977	-1.472339988	-0.120231003	1.180660009	-0.230593994	-1.273869991	0.341500998	1.559159994	-0.744597018	-3.913310051	4.102940083	125.4860001	17.6364994	-4.146009922	2.47390008
CAYUGA	NY_2012	CAYUGA_2012	CAYUGA	2012	0	NY	GRA	48.13290024	529.2329712	986.1749878	80.89520264	-19.63330078	-2.787859917	5.150149822	-10.42850018	24.65999985	33.11130142	35.37070084	23.28890038	-2.731719971	8.784319878	14.64649963	1.365210056	6.735040188	20.58169937	26.79210091	9.681019783	149.1470032	159.552002	140.970993	232.9660034	2.315030098	3.600399971	3.044329882	3.692790031	5.10586977	0.948870003	0.363997996	0.958123028	5.262919903	1.082810044	1.401239991	0.852047026	44.21960068	86.91570282	80.65529633	12.71249962	1.893980026	2.011929989
CAYUGA	NY_2010	CAYUGA_2010	CAYUGA	2010	0	NY	GRA	0.407218993	524.2670288	968.7730103	42.43849945	-20.47719955	-0.858667016	5.552420139	-14.18669987	17.64349937	30.11030006	33.01940155	21.96249962	-4.961890221	9.102339745	15.23330021	-0.257555991	2.751399994	21.25320053	25.82699966	7.752739906	113.2360001	200.6699982	225.4850006	218.904007	1.995499969	3.85048008	4.137090206	3.97052002	2.875699997	1.266890049	0.950814009	-0.664646029	1.279279947	1.754230022	0.436120987	-1.076230049	-3.506089926	81.94979858	63.25329971	-25.74410057	1.050040007	3.941129923
CAYUGA	NY_2014	CAYUGA_2014	CAYUGA	2014	0	NY	GRA	0	459.1839905	823.7260132	87.72039795	-25.17219925	-6.128290176	1.369369984	-10.22659969	10.6413002	31.05780029	31.81800079	26.07139969	-11.49240017	7.775939941	13.4744997	1.062209964	-1.413859963	19.82819939	24.42230034	8.364999771	157.1820068	242.25	235.0379944	173.1860046	2.519589901	4.644020081	4.18776989	2.290750027	-3.654819965	-0.0595093	-0.807989001	0.655117989	-2.885979891	0.329254001	-0.968520999	-0.463973999	-3.913310051	16.86720085	-81.79350281	19.53770065	-3.64489007	-1.328500032
CAYUGA	NY_2006	CAYUGA_2006	CAYUGA	2006	0	NY	GRA	3.671149969	435.8599854	868.4260254	39.48730087	-18.90299988	-3.892139912	4.136499882	-11.63049984	23.54840088	32.55130005	34.19620132	21.87369919	-5.594140053	8.160770416	14.39239979	1.673079968	3.305819988	19.5590992	24.47669983	9.666359901	133.5529938	191.8179932	299.5690002	246.4669952	2.05430007	3.231450081	4.894090176	3.82656002	2.243449926	0.325322986	0.109898999	1.265990019	1.833699942	0.060136799	-0.914101005	0.837381005	-0.242155001	-6.456600189	-37.09420013	-28.69529915	2.624300003	0.907655001
CAYUGA	NY_2007	CAYUGA_2007	CAYUGA	2007	0	NY	GRA	0.191666007	440.5509949	899.9650269	129.2279968	-20.33449936	-7.448689938	5.100049973	-14.64700031	16.24080086	32.56470108	33.57899857	28.62260056	-8.603440285	7.01651001	13.87370014	0.443318993	0.519438028	19.24250031	25.69079971	8.751660347	196.8359985	153.5930023	148.2660065	270.7590027	2.610080004	3.406510115	3.142999887	3.686219931	-0.765847981	-0.81894201	-0.408820987	0.036229599	-0.952682972	-0.256464005	0.299917012	-0.077317201	-3.72164011	-1.765560031	-5.555300236	61.04589844	1.192819953	-2.648900032
CHAUTAUQUA	NY_2004	CHAUTAUQUA_2004	CHAUTAUQUA	2004	0	NY	GRA	0.055189099	340.769989	709.8239746	23.61310005	-25.50930023	-8.837909698	3.435559988	-22.13120079	17.41320038	28.20159912	27.3173008	22.57929993	-8.941690445	6.292890072	12.4932003	-0.601743996	0.340079993	18.03380013	22.93779945	8.355219841	122.0390015	283.6650085	329.2279968	240.4539948	1.982990026	4.783249855	6.56870985	4.127369881	-0.821011007	-0.099968404	0.0531855	-0.132137001	-0.797026992	-0.437476993	-1.033499956	0.226064995	-3.5504601	-14.55259991	-47.1487999	-26.55590057	-3.517129898	-2.407989979
CHAUTAUQUA	NY_2007	CHAUTAUQUA_2007	CHAUTAUQUA	2007	0	NY	GRA	4.494790077	358.0780029	758.7849731	112.211998	-21.60680008	-9.376779556	2.679650068	-14.99940014	20.26959991	30.47369957	31.67060089	27.44300079	-8.374520302	5.719820023	12.17850018	0.183865994	0.79856801	18.28960037	24.28630066	8.618020058	280.7860107	156.4759979	238.1920013	292.3179932	3.875149965	3.059279919	4.555669785	5.218170166	-0.25384599	-0.673038006	-0.261456013	0.653472006	-0.338539004	-0.181649998	0.315034986	0.488864005	0.889138997	2.756099939	1.81298995	62.04349899	0.385419995	-2.946860075
CHAUTAUQUA	NY_2013	CHAUTAUQUA_2013	CHAUTAUQUA	2013	0	NY	GRA	0.0528135	406.8320007	758.3519897	75.04199982	-19.76919937	-8.557060242	1.049250007	-17.9571991	15.28439999	30.10860062	31.59670067	24.49010086	-7.306159973	6.886300087	12.51039982	-1.161710024	0.777504027	18.83029938	23.96890068	7.423659801	155.8670044	340.3999939	276.6010132	360.9309998	2.450999975	7.073190212	6.133649826	4.933400154	0.814521015	0.493441999	0.070415497	-0.692107975	-0.359602988	0.359061986	-0.00238419	-0.70549202	-3.552839994	51.50989914	1.379150033	24.87299919	2.22303009	-2.127130032
CHAUTAUQUA	NY_2011	CHAUTAUQUA_2011	CHAUTAUQUA	2011	0	NY	GRA	0	394.1350098	882.276001	52.78820038	-25.60680008	-4.218850136	2.382970095	-11.97659969	14.40950012	29.9822998	34.03620148	24.9489994	-8.886659622	7.579380035	13.92080021	0.938763022	0.26187101	18.20730019	25.22999954	9.712849617	260.0690002	397.2170105	288.5799866	401.9599915	3.551980019	5.500309944	5.121170044	6.07159996	-0.765985012	1.18651998	1.480849981	1.408370018	-0.875235975	-0.263911992	1.258759975	1.583699942	-3.605649948	38.81230164	125.3030014	2.619199991	-3.614599943	2.211070061
CHAUTAUQUA	NY_2010	CHAUTAUQUA_2010	CHAUTAUQUA	2010	0	NY	GRA	0	432.0809937	805.8939819	26.93779945	-20.52809906	-3.143170118	4.666049957	-13.29940033	17.03849983	29.35330009	32.23020172	21.39259911	-6.826590061	7.609640121	13.0678997	-2.080630064	1.484050035	19.89170074	24.45149994	6.766670227	165.2039948	198.9850006	266.9859924	197.7400055	2.826920033	3.820389986	4.755290031	3.439059973	1.294090033	1.216779947	0.627919018	-1.611029983	0.346942991	1.420490026	0.480260998	-1.362490058	-3.605649948	76.7582016	48.92179871	-23.23110008	1.46408999	3.286760092
CHAUTAUQUA	NY_2012	CHAUTAUQUA_2012	CHAUTAUQUA	2012	0	NY	GRA	38.96500015	437.9169922	812.9920044	53.92900085	-20.57649994	-4.227099895	4.004789829	-7.376029968	24.4510994	29.9932003	32.39279938	24.53800011	-3.522109985	6.976830006	12.70129967	0.390919	5.502679825	19.66629982	24.95499992	8.544879913	194.6950073	170.3220062	201.7169952	302.6830139	2.812740088	3.451539993	4.460480213	4.858029842	4.598559856	0.583971977	0.261364013	0.860526025	4.365570068	1.195070028	0.983727992	0.415719986	35.35929871	82.59480286	56.01929855	3.760070086	1.415670037	2.202820063
CHAUTAUQUA	NY_2015	CHAUTAUQUA_2015	CHAUTAUQUA	2015	0	NY	GRA	0	397.4140015	805.3400269	53.17990112	-28.81699944	-5.43200016	4.92512989	-8.185079575	10.23460007	29.53919983	30.76440048	23.31579971	-12.68400002	7.176670074	12.7517004	2.049940109	-2.235699892	18.99099922	24.75559998	11.24989986	186.1009979	337.0899963	304.7609863	273.2630005	2.719759941	5.417310238	7.802810192	4.624239922	-4.563330173	0.783813	0.311767995	2.519550085	-3.372809887	0.519728005	0.784354985	3.120729923	-3.605649948	42.09149933	48.36719894	3.010900021	-6.824790001	0.997924984
CHAUTAUQUA	NY_2009	CHAUTAUQUA_2009	CHAUTAUQUA	2009	0	NY	GRA	0	315.4840088	680.4050293	13.30550003	-24.4246006	-6.083099842	3.5223701	-15.42230034	15.73400021	28.76889992	29.62669945	19.42609978	-9.100119591	5.858119965	12.06389999	-0.518599987	1.378739953	18.21459961	22.68029976	7.553199768	249.8399963	206.6340027	381.2879944	277.2850037	4.450980186	3.895329952	7.767149925	4.378560066	-0.979445994	-0.534739017	-0.376035988	-0.048992999	0.241638005	-0.256671995	-1.290949941	-0.575962007	-3.605649948	-39.8382988	-76.56739807	-36.86349869	-2.432410002	0.346821994
CHAUTAUQUA	NY_2005	CHAUTAUQUA_2005	CHAUTAUQUA	2005	0	NY	GRA	0	334.4960022	850.2319946	68.90859985	-23.00139999	-3.690989971	2.546339989	-18.62330055	15.30580044	30.70470047	31.39340019	25.12689972	-8.98402977	5.856840134	13.20950031	-0.72823298	0.429708004	18.46299934	25.24600029	7.381239891	211.2599945	173.5130005	322.3309937	251.2720032	3.573470116	4.008619785	6.562809944	4.181900024	-0.863357008	-0.536015987	0.769566	-0.258626014	-0.707399011	-0.00826073	1.274729967	-0.747913003	-3.605649948	-20.82579994	93.26010132	18.73959923	-1.00917995	2.738940001
CHAUTAUQUA	NY_2003	CHAUTAUQUA_2003	CHAUTAUQUA	2003	0	NY	GRA	1.07604003	253.076004	720.3790283	41.52479935	-22.70669937	-8.602100372	3.555370092	-11.64509964	18.92070007	29.73550034	28.61980057	23.53479958	-10.43859959	5.360879898	12.26840019	-0.601913989	-0.590586007	17.06819916	23.34519959	8.324689865	171.897995	197.7779999	340.125	273.6369934	2.210589886	3.581880093	5.378910065	4.331389904	-2.317960024	-1.031980038	-0.171550006	-0.132308006	-1.727689981	-1.403079987	-0.626123011	0.195531994	-2.529609919	-102.2470016	-36.59360123	-8.644180298	-0.714475989	-2.172179937
CHAUTAUQUA	NY_2008	CHAUTAUQUA_2008	CHAUTAUQUA	2008	0	NY	GRA	3.341690063	322.1640015	706.1879883	35.81520081	-20.16020012	-5.787230015	4.20991993	-17.27059937	15.90079975	30.52549934	28.78089905	24.91130066	-7.688690186	6.106410027	11.71310043	-2.206680059	1.054559946	18.61529922	23.63879967	7.298930168	218.576004	201.6779938	250.5319977	429.6000061	3.185899973	3.522929907	5.108449936	6.134260178	0.431986004	-0.286453992	-0.726835012	-1.737079978	-0.082551099	0.144107997	-0.332509995	-0.830223024	-0.263960987	-33.15869904	-50.78419876	-14.35379982	1.831969976	0.642696977
CHAUTAUQUA	NY_2006	CHAUTAUQUA_2006	CHAUTAUQUA	2006	0	NY	GRA	2.454469919	320.8259888	733.098999	27.77090073	-17.84180069	-5.697269917	1.546980023	-12.28530025	21.84539986	30.93540001	31.28079987	21.80800056	-5.678299904	6.099480152	12.77700043	0.490027994	3.025719881	18.53580093	23.00300026	8.926560402	194.4160004	168.9819946	402.2489929	366.3049927	3.068239927	3.735889912	6.806640148	6.198840141	2.442379951	-0.293381989	0.336988986	0.959635019	1.888610005	0.0645542	-0.968302011	0.797406971	-1.151180029	-34.4958992	-23.87330055	-22.39800072	4.150420189	0.732650995
CHAUTAUQUA	NY_2014	CHAUTAUQUA_2014	CHAUTAUQUA	2014	0	NY	GRA	0	389.6080017	695.9310303	47.05139923	-24.31780052	-9.118009567	2.843080044	-12.67160034	11.4343996	29.25370026	29.60440063	23.50979996	-12.20320034	6.63586998	11.91040039	-0.227594003	-1.584409952	18.88990021	23.2031002	7.338309765	197.6340027	395.9020081	365.5409851	222.9720001	3.01564002	6.58852005	7.162859917	3.164629936	-4.082540035	0.243004993	-0.529627025	0.242013007	-2.721509933	0.418698996	-0.768145025	-0.790847003	-3.605649948	34.2859993	-61.04169846	-3.117579937	-2.325609922	-2.688090086
CHEMUNG	NY_2007	CHEMUNG_2007	CHEMUNG	2007	0	NY	GRA	3.63696003	397.5429993	801.8729858	116.6139984	-19.32279968	-8.749879837	1.687970042	-15.27859974	20.05789948	32.99769974	33.54740143	28.59129906	-8.793250084	5.1522398	11.73659992	-0.385829985	1.967260003	19.8362999	25.68759918	9.312820435	158.1750031	146.326004	213.9869995	232.0310059	2.6521101	2.956039906	4.643209934	3.980070114	-0.417912006	-1.227530003	-0.572583973	0.621914029	-0.423931986	-0.068910599	0.39734599	0.287654996	-0.112921998	-5.284210205	-8.886469841	63.73460007	2.028589964	-2.275569916
CHEMUNG	NY_2004	CHEMUNG_2004	CHEMUNG	2004	0	NY	GRA	2.797539949	429.6109924	803.2479858	25.78089905	-24.50659943	-7.233829975	3.447069883	-20.9871006	18.36910057	31.07029915	29.30170059	24.2595005	-9.478050232	6.960830212	13.12460041	-1.15933001	1.53708005	19.83709908	24.33740044	9.009830475	113.2699966	256.6489868	431.7279968	167.6049957	2.123840094	3.99409008	7.699880123	3.076600075	-1.102720022	0.581052005	0.815379024	-0.151591003	-0.854116023	-0.068151496	-0.952926993	-0.0153322	-0.952337027	26.78339958	-7.511290073	-27.09869957	-3.155260086	-0.759514987
CHEMUNG	NY_2005	CHEMUNG_2005	CHEMUNG	2005	0	NY	GRA	0	380.7030029	941.9790039	69.82530212	-24.82690048	-4.479670048	2.46442008	-21.6753006	13.59060001	32.56370163	33.76490021	25.42970085	-8.990329742	5.62721014	13.31879997	-1.478999972	1.401859999	20.16559982	27.1590004	8.44904995	203.1470032	183.9190063	171.5110016	297.2000122	3.430969954	3.508189917	3.784270048	5.287829876	-0.614992023	-0.752561986	1.009580016	-0.471260011	-0.98933202	0.260351002	1.86875999	-0.576117992	-3.749880075	-22.125	131.2189941	16.94569969	-3.47555995	1.994639993
CHEMUNG	NY_2012	CHEMUNG_2012	CHEMUNG	2012	0	NY	GRA	44.19879913	459.2669983	850.2340088	56.32289886	-18.16900063	-5.106410027	3.067199945	-8.755999565	24.76140022	33.26699829	34.6855011	24.34399986	-4.125219822	6.853630066	12.50710011	-0.088966697	6.836259842	20.60880089	25.95129967	8.973859787	111.9690018	192.2859955	214.1620026	240.871994	2.387290001	3.998919964	4.452640057	4.057380199	4.250120163	0.473854005	0.197890997	0.918776989	4.44506979	0.703548014	0.661023974	-0.051306698	40.44900131	56.43930054	39.47480011	3.443310022	3.182339907	1.367910028
CHEMUNG	NY_2015	CHEMUNG_2015	CHEMUNG	2015	0	NY	GRA	0	441.3080139	841.78302	53.10969925	-26.66230011	-6.298719883	4.583129883	-7.953979969	11.23779964	30.74040031	32.55630112	23.79000092	-13.43039989	6.960149765	12.63840008	1.350769997	-1.334280014	20.40480042	25.66119957	11.73519993	85.70459747	289.8439941	181.8650055	159.9900055	1.509750009	4.903979778	4.120830059	3.047879934	-5.055049896	0.580371022	0.329218	2.358510017	-3.725470066	0.499628007	0.370949	2.710079908	-3.749880075	38.4803009	31.02359962	0.230132997	-5.31096983	0.175596997
CHEMUNG	NY_2010	CHEMUNG_2010	CHEMUNG	2010	0	NY	GRA	0	482.7489929	859.6779785	30.1935997	-19.08830071	-2.921159983	2.319350004	-14.31389999	18.65279961	31.0746994	34.26639938	21.87770081	-6.409029961	7.234759808	12.76439953	-2.206599951	3.129709959	21.69459915	25.92420006	7.605569839	164.8450012	193.6719971	216.1390076	235.4909973	3.153739929	3.640180111	4.776279926	4.581870079	1.966310024	0.854979992	0.455231994	-1.198860049	0.738516986	1.789369941	0.633952975	-1.41960001	-3.749880075	79.9210968	48.91830063	-22.68600082	2.263089895	3.553159952
CHEMUNG	NY_2013	CHEMUNG_2013	CHEMUNG	2013	0	NY	GRA	0	405.7780151	774.4240112	83.01540375	-19.34090042	-8.122579575	1.527430058	-19.51320076	14.65400028	31.81780052	32.99039841	26.92399979	-7.111360073	6.480679989	11.93729973	-1.699790001	1.919049978	19.78840065	24.8845005	8.387269974	107.0889969	234.9409943	235.8840027	189.4299927	2.230060101	5.213349819	4.602250099	2.800630093	1.263970017	0.100899003	-0.371881008	-0.692043006	-0.472142994	-0.116792999	-0.405824989	-0.637897015	-3.749880075	2.950160027	-36.33539963	30.13579941	2.010430098	-1.648270011
CHEMUNG	NY_2006	CHEMUNG_2006	CHEMUNG	2006	0	NY	GRA	2.766700029	352.9620056	790.2999878	39.20439911	-15.59990025	-6.635849953	1.490129948	-12.56630039	24.24160004	32.85649872	33.74100113	24.50740051	-6.011710167	5.990950108	12.76980019	0.103820004	4.393799782	19.63430023	24.35070038	10.39439964	140.7250061	294.6520081	309.2909851	197.3679962	2.398000002	5.247330189	5.310689926	3.495120049	2.363630056	-0.388828993	0.460604012	1.111559987	2.002609968	-0.270900995	-0.93957299	1.369210005	-0.983173013	-49.86569977	-20.45910072	-13.67520046	5.751470089	-0.161539003
CHEMUNG	NY_2011	CHEMUNG_2011	CHEMUNG	2011	0	NY	GRA	0	456.5400085	888.2659912	42.24649811	-26.2140007	-3.286540031	3.498569965	-11.71809959	17.3307991	33.06269836	37.39210129	26.25889969	-9.657939911	7.907760143	13.43120003	0.160373002	1.313719988	19.73060036	25.86190033	10.55119991	206.1369934	359.4570007	347.1539917	219.7570038	3.88560009	5.347660065	5.974269867	4.548920155	-1.282600045	1.527989984	1.121979952	1.168120027	-1.077469945	-0.174621999	0.571596026	1.526010036	-3.749880075	53.71220016	77.50650024	-10.63309956	-4.862609863	3.187779903
CHEMUNG	NY_2009	CHEMUNG_2009	CHEMUNG	2009	0	NY	GRA	0	350.756012	714.992981	17.02770042	-24.75530052	-5.445799828	2.199739933	-15.12040043	17.79059982	32.23860168	31.65360069	19.85449982	-9.608699799	5.943470001	11.69929981	-1.408179998	2.35781002	19.5428009	23.79590034	8.235779762	99.31420136	234.9179993	211.7250061	148.3410034	2.523829937	4.179200172	3.906450033	2.578069925	-1.233360052	-0.436309993	-0.609842002	-0.400438011	-0.0333791	-0.362441987	-1.494420052	-0.789380014	-3.749880075	-52.07210159	-95.76570129	-35.85189819	-3.403879881	1.028509974
CHEMUNG	NY_2003	CHEMUNG_2003	CHEMUNG	2003	0	NY	GRA	0.156573996	308.0859985	823.6339722	44.77090073	-23.15099907	-11.13630009	3.543989897	-15.28979969	19.03319931	31.9333992	30.98730087	24.62059975	-10.4005003	5.701900005	12.86190033	-1.262279987	0.68998301	17.92280006	25.03129959	9.446510315	153.0670013	222.0220032	334.3919983	223.8190002	2.660929918	3.623539925	5.652959824	3.837280035	-2.025130033	-0.677878976	0.552717984	-0.254534006	-1.701210022	-1.982450008	-0.258969992	0.421342999	-3.593300104	-94.74140167	12.87520027	-8.108710289	-1.799640059	-4.662020206
CHEMUNG	NY_2014	CHEMUNG_2014	CHEMUNG	2014	0	NY	GRA	0	411.9660034	724.7399902	60.63249969	-25.55789948	-6.736289978	2.667079926	-11.71249962	13.31000042	30.1970005	31.29859924	23.95910072	-12.1487999	6.251830101	11.4350996	-0.351552993	-0.559131026	19.93709946	24.32010078	8.281849861	136.2769928	224.7129974	182.3880005	140.5279999	2.640650034	3.998630047	3.703900099	2.573309898	-3.773459911	-0.127949998	-0.874026001	0.656190991	-2.950320005	0.031911802	-0.970224023	-0.743314028	-3.749880075	9.138489723	-86.0196991	7.752860069	-4.206560135	-0.26197499
CHEMUNG	NY_2008	CHEMUNG_2008	CHEMUNG	2008	0	NY	GRA	1.361809969	387.2170105	757.6389771	33.00019836	-21.33909988	-7.588650227	1.847139955	-16.11030006	17.37549973	32.88470078	31.45439911	24.88249969	-7.572360039	6.059659958	11.57250023	-2.564660072	2.448879957	20.48259926	24.89789963	7.915989876	253.5659943	170.6430054	202.7250061	174.3789978	4.057799816	2.937289953	3.468839884	2.829210043	0.802972019	-0.32011199	-0.736683011	-1.556910038	0.057684898	0.577418983	-0.392365992	-1.10916996	-2.388060093	-15.61069965	-53.12039948	-19.87940025	0.0122299	-1.114339948
CHENANGO	NY_2003	CHENANGO_2003	CHENANGO	2003	0	NY	GRA	0	278.0029907	766.4199829	30.98360062	-26.47610092	-11.85470009	3.181030035	-15.07330036	17.28109932	30.6753006	29.93099976	24.47050095	-11.70300007	5.255340099	12.33370018	-2.257920027	-0.190338001	17.14340019	24.29640007	8.287199974	181.6289978	262.6759949	358.7470093	328.0599976	2.646440029	4.22740984	6.072879791	4.885809898	-2.318449974	-0.934594989	0.237415001	-0.782119989	-1.564499974	-1.853569984	-0.193678007	0.0608721	-2.811130047	-92.001297	1.547909975	-14.19270039	-2.992170095	-4.984409809
CHENANGO	NY_2012	CHENANGO_2012	CHENANGO	2012	0	NY	GRA	38.06280136	424.42099	802.9910278	45.82780075	-22.8708992	-5.139699936	2.621459961	-12.09220028	24.37610054	32.19680023	33.31980133	22.72540092	-4.953030109	6.829599857	12.28269959	-0.422434002	5.81716013	19.51099968	25.15399933	8.051130295	151.7649994	219.4109955	217.0950012	259.6419983	2.469490051	4.046679974	4.00481987	3.860229969	4.431479931	0.639669001	0.186443001	1.053369999	4.44299984	0.51394701	0.663882971	-0.1752	35.25159836	54.41640091	38.1189003	0.651557982	0.613075018	1.730589986
CHENANGO	NY_2014	CHENANGO_2014	CHENANGO	2014	0	NY	GRA	0	377.9679871	686.1849976	57.37749863	-26.6473999	-7.360139847	1.844789982	-12.05459976	11.75500011	29.55550003	30.39609909	23.81270027	-12.7894001	6.077139854	11.37170029	-0.680105984	-1.340330005	19.14340019	23.52179909	7.474339962	179.6239929	259.6090088	219.9579926	232.1329956	2.76831007	4.295899868	4.055799961	2.993590117	-3.404850006	-0.112791002	-0.724600017	0.79569602	-2.71449995	0.146405995	-0.968316972	-0.751990974	-2.811130047	7.964049816	-78.68759918	12.20119953	-3.163460016	-0.489845008
CHENANGO	NY_2010	CHENANGO_2010	CHENANGO	2010	1	NY	GRA	0	449.8590088	816.1599731	26.13680077	-21.76440048	-2.945270061	2.470000029	-18.11949921	17.93289948	30.7465992	33.55870056	21.17779922	-7.042520046	7.205689907	12.88469982	-2.571540117	2.192440033	20.76199913	24.85790062	6.691770077	201.1349945	209.2339935	237.4089966	289.2390137	3.227580071	3.721070051	3.932749987	4.297800064	2.341989994	1.015750051	0.78837502	-1.095739961	0.818274021	1.765009999	0.367830008	-1.534559965	-2.811130047	79.85489655	51.28720093	-19.0394001	1.719550014	3.925019979
CHENANGO	NY_2005	CHENANGO_2005	CHENANGO	2005	0	NY	GRA	0	372.9410095	904.5020142	60.49459839	-27.62080002	-3.925699949	2.73706007	-24.09180069	12.70960045	32.17340088	32.24629974	25.06380081	-10.38329983	5.954329968	13.22019959	-1.963860035	0.550090015	19.64179993	26.44169998	7.75578022	253.3860016	209.473999	188.0180054	344.8380127	3.827290058	3.774770021	3.594680071	4.982190132	-0.998785973	-0.235604003	1.123890042	-0.488063008	-0.824072003	0.644793987	1.951599956	-0.470548987	-2.811130047	2.937069893	139.6300049	15.31840038	-4.136819839	2.944600105
CHENANGO	NY_2007	CHENANGO_2007	CHENANGO	2007	0	NY	GRA	1.064200044	369.5849915	753.9680176	112.2320023	-22.19549942	-9.695599556	2.238120079	-16.64609909	15.29049969	31.95030022	32.19260025	28.11339951	-10.07649994	5.106389999	11.64939976	-1.066730022	0.962095976	18.95009995	24.74010086	8.639949799	243.0890045	201.8190002	237.6719971	286.3500061	3.219929934	3.583019972	4.554329872	3.909399986	-0.691989005	-1.083539963	-0.44690001	0.409069002	-0.412066013	-0.046911199	0.250025004	0.413619995	-1.746930003	-0.419524997	-10.90470028	67.05560303	1.288490057	-2.825299978
CHENANGO	NY_2004	CHENANGO_2004	CHENANGO	2004	0	NY	GRA	1.197270036	367.2850037	737.2639771	18.53560066	-28.48089981	-8.760849953	3.327480078	-21.96890068	17.13439941	30.16069984	29.57850075	23.12809944	-10.87549973	6.201189995	12.29699993	-2.070539951	0.348553002	18.66799927	23.71980095	7.936399937	145.5910034	245.2279968	424.4140015	217.673996	2.131580114	3.383239985	6.93321991	3.277729988	-1.490960002	0.0112553	0.200679004	-0.594742	-1.02560997	-0.328981012	-0.770305991	-0.289925009	-1.613870025	-2.719599962	-27.60810089	-26.6406002	-4.996960163	-1.890560031
CHENANGO	NY_2011	CHENANGO_2011	CHENANGO	2011	0	NY	GRA	0	417.9599915	843.8530273	40.99160004	-25.7336998	-3.646430016	3.134880066	-13.9314003	13.78579998	32.11719894	35.00579834	26.02899933	-10.3409996	7.641489983	13.18830013	-0.223135993	0.336759001	19.03450012	25.12599945	10.14700031	242.5890045	414.2739868	396.4440002	250.5299988	3.251519918	6.261340141	6.474410057	4.305409908	-0.956476986	1.451550007	1.092020035	1.25267005	-1.037400007	0.037473701	0.635881007	1.920670033	-2.811130047	47.9557991	78.9803009	-4.184619904	-2.24977994	3.223870039
CHENANGO	NY_2008	CHENANGO_2008	CHENANGO	2008	0	NY	GRA	0.732536972	356.6900024	724.0900269	30.31900024	-21.58419991	-8.000519753	1.764490008	-15.51650047	16.06649971	32.45669937	30.29999924	23.48900032	-8.282059669	5.952229977	11.6243	-2.849380016	1.921200037	19.65259933	24.11669922	7.210820198	300.605011	167.1109924	216.3959961	248.1849976	4.107699871	2.506900072	3.469199896	3.582870007	1.102450013	-0.237709001	-0.471935987	-1.373579979	0.547035992	0.655582011	-0.373369008	-1.015499949	-2.078589916	-13.31429958	-40.78219986	-14.8572998	1.899710059	-1.13022995
CHENANGO	NY_2015	CHENANGO_2015	CHENANGO	2015	0	NY	GRA	0	404.7709961	811.8270264	38.41040039	-27.33600044	-7.343269825	5.107429981	-7.750790119	8.93653965	29.75869942	31.41629982	23.00819969	-14.5323	6.582590103	12.62290001	0.871892989	-2.704639912	19.36790085	25.02549934	10.98950005	140.7940063	325.1530151	239.227005	199.9920044	1.902230024	4.916359901	4.778190136	3.550610065	-5.147799969	0.392659009	0.526632011	2.347690105	-4.078800201	0.370858997	0.53538698	2.763139963	-2.811130047	34.76670074	46.95470047	-6.765820026	-3.852089882	-0.472979993
CHENANGO	NY_2013	CHENANGO_2013	CHENANGO	2013	0	NY	GRA	0	365.4259949	747.3469849	72.31639862	-22.46019936	-7.527629852	0.610189021	-20.81340027	13.38710022	31.35890007	32.40510178	24.40159988	-8.115260124	6.25067997	12.04940033	-2.359179974	1.070009947	18.71769905	24.14049912	7.666550159	131.8249969	341.2789917	292.1820068	251.5099945	1.904649973	5.765120029	5.29241991	3.529580116	1.269250035	0.060743298	-0.046911199	-0.883381009	-0.304152012	-0.279343009	-0.349611014	-0.559777975	-2.811130047	-4.578370094	-17.52549934	27.14019966	1.023800015	-0.65733403
CHENANGO	NY_2006	CHENANGO_2006	CHENANGO	2006	0	NY	GRA	1.552680016	337.4200134	745.0419922	29.55260086	-18.88159943	-6.0136199	1.038020015	-13.50790024	22.20030022	31.58169937	33.2262001	22.57460022	-7.092669964	6.23883009	12.36299992	0.144981995	3.290169954	18.70459938	23.75979996	9.739439964	156.0709991	364.7659912	331.5870056	234.2489929	2.309730053	6.167520046	5.331240177	3.481410027	2.291840076	0.048896302	0.266737014	1.620779991	1.916010022	-0.292452008	-0.730332971	1.513110042	-1.258450031	-32.58480072	-19.83040047	-15.62370014	4.602389812	0.856671989
CHENANGO	NY_2009	CHENANGO_2009	CHENANGO	2009	0	NY	GRA	0.231337994	326.5899963	684.1359863	15.40130043	-23.86109924	-5.958109856	2.287209988	-18.05089951	18.44910049	31.01720047	31.06119919	20.07799912	-10.27340031	6.035049915	11.64830017	-1.387359977	1.161880016	18.70319939	23.13419914	7.668379784	158.7870026	260.072998	275.2650146	188.4620056	2.818739891	4.115250111	4.646269798	2.834670067	-0.888903022	-0.154884994	-0.44796899	0.088444397	-0.212279007	-0.293837011	-1.355900049	-0.557945013	-2.579790115	-43.41450119	-80.73629761	-29.77490044	-0.377097994	0.912185013
CLINTON	NY_2005	CLINTON_2005	CLINTON	2005	0	NY	GRA	0	347.526001	825.5349731	54.60950089	-29.28739929	-5.419789791	2.293050051	-23.3586998	13.4385004	31.76539993	29.90819931	25.37409973	-12.84280014	6.325019836	13.33310032	-2.641910076	-1.852229953	18.04579926	24.5788002	6.100989819	103.6900024	252.220993	216.6360016	303.3070068	2.04114008	4.471030235	4.677659988	4.865610123	-1.302090049	0.250793993	1.054260015	0.067980297	-0.722144008	0.318278998	0.99495101	-0.174715996	-1.822900057	7.859560013	92.05500031	19.44120026	-2.228060007	2.376490116
CLINTON	NY_2004	CLINTON_2004	CLINTON	2004	0	NY	GRA	0	310.0400085	683.9310303	23.2635994	-32.15340042	-11.04500008	2.645509958	-27.97610092	16.14789963	28.46360016	28.94420052	23.14870071	-13.13010025	5.398169994	12.02880001	-4.23803997	-2.646409988	17.34560013	22.81920052	6.160319805	66.70960236	214.3040009	262.4819946	123.6220016	1.547099948	3.377739906	4.50330019	2.378700018	-1.589359999	-0.676056027	-0.25008601	-1.528149962	-1.51631999	-0.381846994	-0.764676988	-0.115385003	-1.822900057	-29.62599945	-49.54859924	-11.90460014	-5.094120026	-3.248759985
CLINTON	NY_2014	CLINTON_2014	CLINTON	2014	0	NY	GRA	0	345.9979858	677.8270264	48.98619843	-28.71209908	-9.49682045	-1.688320041	-16.45529938	9.313850403	29.69630051	30.61930084	24.66830063	-14.15680027	6.065629959	11.6899004	-1.665019989	-3.624739885	17.72030067	22.77890015	6.041790009	115.8440018	289.125	166.5529938	174.1629944	1.875609994	5.235060215	2.895270109	2.73397994	-2.616139889	-0.0085988	-0.588963985	1.044860005	-2.494659901	-0.00721359	-0.805000007	-0.233914003	-1.822900057	6.332339764	-55.65319824	13.8178997	-1.652740002	-1.700539947
CLINTON	NY_2015	CLINTON_2015	CLINTON	2015	0	NY	GRA	0	359.5830078	802.0050049	20.9803009	-29.55550003	-10.17800045	1.63496995	-11.98419952	8.693039894	28.86249924	30.59000015	22.7670002	-16.43260002	6.08066988	12.93729973	-0.619672	-4.742400169	18.33839989	24.48609924	9.038160324	65.26830292	255.6670074	217.6399994	151.477005	1.159190059	4.390089989	4.422500134	3.4198699	-4.891940117	0.00644016	0.658418	2.090209961	-3.612319946	0.610881984	0.902172029	2.762459993	-1.822900057	19.91720009	68.52469635	-14.18789959	-2.49616003	-2.381669998
CLINTON	NY_2009	CLINTON_2009	CLINTON	2009	0	NY	GRA	0	282.6839905	652.2369995	3.349740028	-29.45879936	-5.20386982	0.818395972	-22.15579987	14.90240002	29.27689934	30.46339989	18.22820091	-12.12930012	5.550590038	11.50549984	-3.036079884	-1.019129992	17.44379997	22.55050087	5.763559818	101.6380005	188.5200043	200.595993	159.6529999	1.797399998	3.411979914	3.494029999	2.939599991	-0.58861202	-0.523639023	-0.773320973	-0.326193988	0.110958003	-0.283666998	-1.033380032	-0.512139976	-1.822900057	-56.98239899	-81.24279785	-31.81850052	-2.399460077	2.592420101
CLINTON	NY_2006	CLINTON_2006	CLINTON	2006	0	NY	GRA	0.766624987	334.1279907	708.9689941	18.76860046	-21.32430077	-6.722799778	0.844666004	-16.27149963	20.80380058	30.56620026	32.46080017	21.06310081	-9.127799988	6.664730072	12.25430012	-1.000769973	0.745938003	17.77160072	23.08309937	7.517930031	108.5100021	242.477005	141.9609985	221.8699951	1.845370054	4.020299912	2.803719997	4.59844017	2.412899971	0.590502024	-0.024532299	1.709120035	1.876019955	0.044094101	-0.500770986	1.242230058	-1.056270003	-5.53760004	-24.51079941	-16.39970016	5.735050201	1.07348001
CLINTON	NY_2008	CLINTON_2008	CLINTON	2008	0	NY	GRA	0	333.5859985	695.289978	19.27799988	-26.11949921	-6.869619846	0.203307003	-23.04520035	13.01500034	30.21820068	29.81760025	21.34530067	-11.03040028	6.09484005	12.00979996	-3.972820044	-0.546252012	18.44400024	23.07869911	5.411389828	188.1199951	173.0559998	195.5010071	205.8670044	3.051680088	3.440599918	3.891969919	3.65447998	0.510339022	0.020607499	-0.269073993	-1.262930036	0.583832026	0.716552973	-0.505154014	-0.864311993	-1.822900057	-6.080230236	-38.18980026	-15.89019966	0.939804018	0.926661015
CLINTON	NY_2003	CLINTON_2003	CLINTON	2003	0	NY	GRA	0	293.2640076	761.3959961	23.38509941	-30.14489937	-14.03600025	3.491149902	-19.04409981	14.65130043	31.68449974	29.5442009	22.80450058	-14.16839981	4.959449768	12.79570007	-3.308549881	-3.104789972	16.79400063	23.74010086	6.042900085	99.3167038	186.5050049	194.2799988	319.4230042	1.958279967	3.551079988	4.198850155	5.593100071	-2.62767005	-1.114779949	0.516883016	-0.598659992	-1.974709988	-0.933447003	0.156224996	-0.232805997	-1.822900057	-46.40209961	27.91570091	-11.78310013	-3.085570097	-6.239739895
CLINTON	NY_2010	CLINTON_2010	CLINTON	2010	0	NY	GRA	0	389.8129883	796.9400024	17.18199921	-23.50919914	-2.734960079	2.484950066	-20.24099922	15.4350996	31.42410088	33.02190018	19.69630051	-7.706200123	7.151159763	13.19209957	-3.522959948	0.781081021	19.27219963	24.13069916	5.123559952	119.3759995	178.0899963	198.2689972	238.6679993	3.042690039	3.930870056	4.189360142	5.398650169	3.834500074	1.07693994	0.913294971	-0.813068986	1.911170006	1.54471004	0.546805978	-1.152150035	-1.822900057	50.14680099	63.46020126	-17.98620033	3.550120115	5.061319828
CLINTON	NY_2012	CLINTON_2012	CLINTON	2012	0	NY	GRA	28.39970016	411.3349915	771.5219727	42.1867981	-24.0442009	-4.529210091	1.478889942	-16.5788002	25.28510094	31.75970078	31.4878006	19.87450027	-7.613659859	7.052140236	12.31939983	-2.028029919	2.704370022	18.73950005	24.36770058	6.57062006	103.3669968	194.7180023	176.7830048	190.0859985	1.926190019	3.708159924	4.299789906	3.865459919	3.927030087	0.977907002	0.040587399	0.68186003	3.83446002	1.012040019	0.783767998	0.294918001	26.57679939	71.66929626	38.04180145	7.018529892	3.015089989	3.267070055
CLINTON	NY_2011	CLINTON_2011	CLINTON	2011	0	NY	GRA	0	366.2590027	817.9550171	39.81769943	-31.47820091	-7.554240227	1.836840034	-18.20739937	11.47770023	30.70249939	33.17779922	25.0923996	-11.69589996	6.914440155	13.26080036	-0.99169302	-1.875349998	17.62100029	24.47489929	8.235460281	164.2319946	391.1600037	321.3099976	142.5140076	3.635970116	6.730410099	6.041250229	3.727619886	-0.155166	0.840214014	0.98200798	1.718189955	-0.745265007	-0.106503002	0.891016006	1.959750056	-1.822900057	26.59259987	84.47509766	4.649429798	-4.418930054	0.242043003
CLINTON	NY_2007	CLINTON_2007	CLINTON	2007	0	NY	GRA	0	362.1340027	703.5410156	71.75509644	-28.28969955	-7.590620041	1.840170026	-21.52610016	12.05729961	31.36030006	31.37730026	24.41110039	-12.7507	5.747670174	11.70079994	-3.080980062	-2.208470106	17.53380013	23.57069969	5.928440094	148.102005	201.9299927	236.4960022	278.618988	3.061340094	4.677060127	4.135859966	4.079480171	-1.209980011	-0.326561987	-0.577992022	-0.371093005	-1.078390002	-0.193726003	-0.013216	-0.347265005	-1.822900057	22.46829987	-29.93849945	36.58679962	-1.230350018	0.205658004
CLINTON	NY_2013	CLINTON_2013	CLINTON	2013	0	NY	GRA	0	356.2149963	699.8449707	50.77629852	-27.39949989	-8.38160038	0.731226027	-27.41769981	12.50380039	30.85499954	31.19099998	22.67919922	-10.37819958	6.144030094	11.9843998	-4.233129978	-0.868345022	17.7227993	23.13940048	4.939889908	90.10140228	417.0289917	152.4320068	197.1829987	2.482880116	7.701690197	3.083950043	3.201080084	1.162529945	0.0697999	-0.294436008	-1.52323997	0.261738986	-0.00465775	-0.444498003	-1.33581996	-1.822900057	16.54870033	-33.63499832	15.6079998	-0.340202004	-0.585319996
COLUMBIA	NY_2004	COLUMBIA_2004	COLUMBIA	2004	0	NY	GRA	4.12446022	480.2070007	862.1560059	25.96479988	-22.93420029	-4.54764986	4.395709991	-19.28219986	19.21839905	31.12800026	30.83790016	23.05489922	-9.015099525	7.742239952	13.5163002	-1.558680058	2.210659981	21.03380013	25.2262001	9.527959824	113.5279999	212.9499969	412.026001	168.3280029	2.618880033	3.711359978	7.479149818	3.738409996	-0.91823101	0.370680988	0.099068597	-0.785728991	-1.322749972	0.150622994	-1.041419983	-0.525231004	0.705516994	22.18190002	-43.95700073	-36.6595993	-2.014389992	0.11992
COLUMBIA	NY_2012	COLUMBIA_2012	COLUMBIA	2012	0	NY	GRA	41.44810104	515.6790161	955.0750122	72.06800079	-17.85829926	-2.931299925	3.705379963	-9.837450027	26.52289963	34.78689957	35.11980057	24.4416008	-3.833600044	8.045069695	13.72949982	0.287485987	7.953750134	21.64730072	27.03300095	10.0248003	86.23010254	219.5859985	271.6950073	195.522995	2.25635004	4.86743021	5.518060207	3.668790102	4.263269901	0.673510015	0.312236011	1.060439944	4.420340061	0.764111996	0.765408993	-0.028356601	38.02920151	57.65459824	48.96279907	9.443659782	3.061510086	1.736260057
COLUMBIA	NY_2011	COLUMBIA_2011	COLUMBIA	2011	0	NY	GRA	0.344177008	502.6279907	981.1329956	78.18800354	-25.0727005	-3.862590075	3.757270098	-11.58590031	18.31509972	33.03079987	35.66870117	26.8416996	-9.119190216	8.529270172	14.65330029	0.56824702	2.764889956	20.93260002	26.67569923	12.08829975	197.4839935	328.4930115	526.9260254	239.7389984	3.926090002	5.663680077	9.382760048	5.433139801	-1.022320032	1.157709956	1.236039996	1.341199994	-0.768516004	0.049490001	0.408084989	2.035130024	-3.07475996	44.60279846	75.02069855	15.56369972	-4.152880192	0.804977
COLUMBIA	NY_2003	COLUMBIA_2003	COLUMBIA	2003	0	NY	GRA	0.471067011	368.3909912	911.6820068	40.35929871	-22.70770073	-6.625309944	4.268000126	-13.6626997	18.19179916	32.5379982	32.21080017	23.78030014	-10.67790031	6.676310062	13.85669994	-1.267639995	1.610010028	18.62610054	25.96240044	9.814789772	179.5579987	220.5690002	311.2229919	320.0310059	4.366230011	3.605410099	5.172570229	5.897870064	-2.580990076	-0.695245981	0.439507008	-0.494690001	-1.923400044	-2.257080078	-0.305204004	-0.238398001	-2.947870016	-89.63330078	5.569149971	-22.26510048	-1.787819982	-1.957739949
COLUMBIA	NY_2009	COLUMBIA_2009	COLUMBIA	2009	0	NY	GRA	1.455880046	424.7019959	813.5009766	34.12139893	-24.42309952	-2.676059961	2.282870054	-15.54279995	18.68330002	32.27949905	32.32929993	21.98830032	-8.825900078	7.579730034	12.84860039	-0.822512984	3.3261199	20.30369949	24.83620071	9.247940063	126.2580032	297.4760132	303.302002	205.6849976	2.853300095	5.308499813	5.938250065	4.370490074	-0.729026973	0.208165005	-0.568632007	-0.049559899	-0.207292005	-0.579465985	-1.431429982	-0.805252016	-1.963060021	-33.32239914	-92.61170197	-28.50289917	-3.503289938	1.991510034
COLUMBIA	NY_2007	COLUMBIA_2007	COLUMBIA	2007	0	NY	GRA	3.549779892	464.0740051	903.0440063	122.8740005	-18.48410034	-6.52448988	2.535429955	-14.01729965	19.9939003	33.86840057	33.48339844	29.16869926	-8.373590469	6.837339878	13.21380043	-0.190037996	3.045840025	20.5114994	26.41760063	9.914660454	193.3430023	235.1060028	192.2590027	306.0390015	4.826010227	4.788750172	4.461150169	5.448050022	-0.276719004	-0.534217	-0.203467995	0.582915008	-0.487572998	-0.371663988	0.150003001	-0.138531998	0.130834997	6.049739838	-3.068239927	60.24950027	2.435750008	-1.856920004
COLUMBIA	NY_2015	COLUMBIA_2015	COLUMBIA	2015	0	NY	GRA	0	499.1359863	990.1119995	56.84500122	-24.87859917	-5.881330013	3.635109901	-7.890140057	11.16930008	31.05170059	33.91329956	24.14570045	-13.06939983	7.53207016	13.79920006	1.22142005	-0.066330597	21.66430092	27.72500038	12.99619961	150.1710052	260.5859985	255.5010071	208.4579926	2.882139921	4.80302	7.287179947	4.820049763	-4.972529888	0.160514995	0.381971002	1.994369984	-3.599740028	0.781186998	1.457329988	2.942990065	-3.418940067	41.11169815	83.9992981	-5.779359818	-3.958810091	-1.213760018
COLUMBIA	NY_2010	COLUMBIA_2010	COLUMBIA	2010	0	NY	GRA	0.623561025	540.4379883	990.8540039	48.22940063	-18.21319962	-1.891749978	3.217740059	-14.69729996	21.54969978	33.84970093	36.24340057	24.1739006	-5.121409893	8.349980354	14.23960018	-1.572819948	4.483429909	22.78610039	27.30069923	9.006549835	247.0529938	161.5330048	195.5140076	340.7579956	6.021299839	3.153140068	4.420680046	8.083680153	2.975460052	0.978415012	0.822387993	-0.799871981	0.950021029	1.90297997	1.033040047	-1.046640038	-2.795380116	82.41320038	84.74099731	-14.39500046	2.706599951	2.775810003
COLUMBIA	NY_2006	COLUMBIA_2006	COLUMBIA	2006	0	NY	GRA	1.147809982	431.3359985	884.4840088	54.41189957	-17.52930069	-3.288860083	2.27609992	-10.93019962	22.77890015	32.16669846	35.32949829	24.61800003	-6.05452013	7.648900032	13.48960018	0.573309004	5.731729984	20.38549995	25.71949959	11.5067997	148.8249969	374.0390015	228.6399994	218.6920013	4.002880096	6.550280094	4.465970039	5.187049866	2.042350054	0.277343988	0.072345696	1.346259952	2.198319912	-0.497687995	-0.548096001	1.453609943	-2.271130085	-26.68899918	-21.62849998	-8.212499619	3.390579939	1.378710032
COLUMBIA	NY_2014	COLUMBIA_2014	COLUMBIA	2014	0	NY	GRA	0	451.0020142	849.1290283	73.52349854	-24.67709923	-5.065080166	4.300680161	-12.36120033	13.75790024	30.78980064	32.34000015	25.04770088	-11.28349972	7.126150131	12.76119995	0.194316	1.189139962	21.08419991	25.69809914	9.754890442	196.4660034	253.7819977	229.5399933	302.4150085	5.023930073	4.517290115	5.085589886	5.20401001	-3.186609983	-0.245409995	-0.656045973	0.96726799	-2.344269991	0.201054007	-0.569490016	-0.298303008	-3.418940067	-7.022769928	-56.98350143	10.8991003	-3.75722003	-0.397516996
COLUMBIA	NY_2005	COLUMBIA_2005	COLUMBIA	2005	0	NY	GRA	0	445.3479919	1009.429993	87.55380249	-24.26000023	-3.032130003	3.661849976	-20.98110008	14.51739979	33.41619873	32.85380173	25.80789948	-9.146169662	7.31498003	14.36870003	-1.277340055	2.310600042	21.15530014	27.5753994	9.654800415	248.9620056	174.8170013	127.8170013	465.82901	4.604629993	3.789499998	2.694030046	9.306119919	-1.049299955	-0.056582499	0.951492012	-0.504383981	-1.22281003	0.272165	1.307819963	-0.398393005	-3.418940067	-12.67720032	103.3190002	24.92939949	-3.340110064	1.635439992
COLUMBIA	NY_2013	COLUMBIA_2013	COLUMBIA	2013	0	NY	GRA	0	451.5050049	894.0969849	78.39520264	-19.80559921	-4.516799927	2.534359932	-20.36650085	13.87520027	33.27059937	34.84830093	25.14749908	-7.091020107	6.875219822	13.34669971	-1.88451004	3.52196002	20.96319962	26.09020042	9.567540169	127.8539963	325.7449951	228.1860046	142.677002	3.53599	6.021420002	5.408929825	3.536119938	1.005849957	-0.496344	-0.070554703	-1.111559987	-0.0114534	0.080087699	-0.177415997	-0.485650986	-3.418940067	-6.52008009	-12.01539993	15.77079964	1.11424005	0.150768995
COLUMBIA	NY_2008	COLUMBIA_2008	COLUMBIA	2008	0	NY	GRA	0	454.8299866	892.3660278	53.36729813	-20.08399963	-6.769649982	3.513190031	-16.65559959	16.36300087	34.50859833	33.05749893	23.11129951	-6.890940189	7.118929863	13.49470043	-1.440389991	4.052649975	21.5041008	25.90460014	9.064310074	311.5	203.1549988	297.3070068	284.5759888	5.873589993	3.824470043	5.380919933	5.565629959	1.205929995	-0.252633005	0.077452697	-0.667437971	0.519236982	0.620983005	-0.363059998	-0.988880992	-3.418940067	-3.194700003	-13.74680042	-9.257080078	0.835813999	-2.102089882
CORTLAND	NY_2011	CORTLAND_2011	CORTLAND	2011	0	NY	GRA	0	404.42099	831.1010132	42.07339859	-25.69440079	-3.561789989	3.464410067	-13.61100006	14.16040039	32.00379944	35.43320084	25.7840004	-10.36069965	7.584569931	13.23239994	-0.090815701	-0.274879009	18.36790085	24.80690002	9.714079857	222.5149994	377.7510071	350.3089905	246.8090057	2.905639887	5.456620216	6.120019913	3.902179956	-1.077229977	1.239869952	1.051789999	1.272969961	-1.071239948	0.00585556	0.826860011	1.945150018	-3.496759892	41.31439972	84.95860291	-3.629369974	-2.291100025	3.585020065
CORTLAND	NY_2013	CORTLAND_2013	CORTLAND	2013	0	NY	GRA	0	361.2149963	708.1199951	69.29429626	-21.86020088	-8.666489601	-0.068628803	-20.69120026	13.39620018	31.09690094	32.14929962	25.15460014	-8.156900406	6.353960037	11.74969959	-2.446759939	0.517390013	18.21120071	23.51840019	7.210559845	136.5800018	313.1010132	274.0020142	271.0209961	1.827180028	5.392260075	4.469029903	3.510529995	1.126559973	0.0092535	-0.430923015	-1.082970023	-0.27897501	-0.150823995	-0.461650997	-0.558366001	-3.496759892	-1.891199946	-38.02280045	23.59149933	1.543099999	-1.519680023
CORTLAND	NY_2015	CORTLAND_2015	CORTLAND	2015	0	NY	GRA	0	391.7130127	775.401001	40.03039932	-27.04269981	-7.243889809	4.297560215	-8.087100029	10.75650024	29.56959915	31.13820076	23.08709908	-14.53579998	6.772699833	12.54990005	0.853259981	-3.230050087	18.67070007	24.30669975	10.56700039	150.371994	354.7260132	217.7109985	188.9629974	1.985640049	5.128339767	5.056069851	2.794549942	-5.252319813	0.42798999	0.369266987	2.217050076	-4.026420116	0.308618993	0.326572001	2.79805994	-3.496759892	28.60659981	29.25790024	-5.672399998	-3.639480114	-0.097067803
CORTLAND	NY_2008	CORTLAND_2008	CORTLAND	2008	0	NY	GRA	2.552740097	364.3049927	702.3220215	30.34519959	-21.52039909	-7.457520008	1.769940019	-16.31189919	16.16150093	32.2256012	29.93000031	24.0182991	-8.117759705	6.565589905	11.86660004	-2.897360086	1.188840032	19.05019951	23.40110016	6.628369808	289.2229919	195.0169983	228.9750061	266.9309998	3.598449945	2.884229898	3.679689884	3.592339993	1.165699959	0.220881	-0.31399399	-1.533570051	0.392477006	0.68809098	-0.578993022	-1.140560031	-0.944023013	1.199100018	-43.8205986	-15.35760021	1.882889986	-0.310698986
CORTLAND	NY_2014	CORTLAND_2014	CORTLAND	2014	0	NY	GRA	0	366.125	659.2769775	57.58840179	-27.34119987	-7.883150101	0.413453996	-11.37629986	11.6218996	29.69409943	30.28969955	24.24600029	-13.14830017	6.059350014	11.32590008	-0.693668008	-1.982679963	18.48049927	22.96019936	7.118199825	197.147995	257.3089905	245.1130066	214.25	2.880160093	4.505199909	4.617010117	2.804169893	-3.86480999	-0.285351008	-0.854671001	0.670122027	-2.779050112	0.118455999	-1.019899964	-0.650731027	-3.496759892	3.018650055	-86.86560059	11.88560009	-3.937949896	-0.736335993
CORTLAND	NY_2006	CORTLAND_2006	CORTLAND	2006	0	NY	GRA	2.90557003	332.0809937	727.3530273	32.31620026	-20.16290092	-6.882880211	1.200530052	-14.18480015	23.38419914	31.58989906	32.99829865	22.86170006	-7.028920174	6.32723999	12.48600006	0.0430604	2.639290094	18.09180069	23.23049927	9.185420036	184.3139954	334.9330139	338.8909912	267.7210083	2.500920057	5.382239819	5.284920216	4.175529957	2.254539967	-0.017468501	0.305413008	1.40684998	1.842929959	-0.270312995	-0.749532998	1.416489959	-0.591189981	-31.02519989	-18.79000092	-13.38659954	3.240360022	0.263933003
CORTLAND	NY_2004	CORTLAND_2004	CORTLAND	2004	0	NY	GRA	1.178140044	361.6080017	726.8889771	20.70459938	-28.77499962	-9.335330009	3.068589926	-22.11400032	16.51110077	29.50320053	29.07049942	23.1746006	-10.66930008	6.316549778	12.55300045	-1.828119993	-0.255858988	18.00979996	23.20969963	7.584119797	156.772995	272.7210083	439.9809875	235.5079956	2.258169889	3.83088994	7.987209797	3.38902998	-1.385830045	-0.0281558	0.372395992	-0.464325011	-1.052219987	-0.352232009	-0.770397007	-0.184808999	-2.318619967	-1.497990012	-19.2534008	-24.99819946	-5.371709824	-2.188519955
CORTLAND	NY_2009	CORTLAND_2009	CORTLAND	2009	0	NY	GRA	0	311.9809875	661.0300293	15.46039963	-23.05310059	-5.875699997	2.077500105	-18.8010006	17.84259987	29.8512001	30.98399925	19.61840057	-10.05770016	5.929160118	11.62979984	-1.268210053	0.694678009	18.10149956	22.64039993	7.262149811	174.5189972	266.4230042	264.2590027	189.2779999	2.883929968	4.143859863	4.310939789	2.690949917	-0.774285018	-0.41554299	-0.550779998	0.095583297	-0.101686999	-0.260535985	-1.33968997	-0.506779015	-3.496759892	-51.125	-85.11309814	-30.24239922	0.350205988	1.271119952
CORTLAND	NY_2003	CORTLAND_2003	CORTLAND	2003	0	NY	GRA	0	269.1650085	739.2349854	30.93239975	-25.73290062	-12.95189953	3.069730043	-14.42129993	17.31189919	30.66119957	29.60790062	24.34860039	-11.53520012	5.335589886	12.25469971	-2.022929907	-0.806141019	16.40870094	23.78689957	7.774300098	204.197998	281.8880005	356.980011	327.7590027	2.900150061	4.453380108	5.565289974	4.673449993	-2.251760006	-1.009109974	0.074082397	-0.659138024	-1.602509975	-1.95333004	-0.193215996	0.00537491	-3.496759892	-93.94110107	-6.907289982	-14.77029991	-2.329629898	-5.805109978
CORTLAND	NY_2012	CORTLAND_2012	CORTLAND	2012	0	NY	GRA	42.68690109	417.04599	780.3040161	42.91839981	-23.62179947	-5.338419914	3.022550106	-12.53439999	24.48329926	31.61759949	32.85699844	22.68530083	-4.79294014	6.817580223	12.13790035	-0.464998007	5.472569942	18.99090004	24.77070045	7.683710098	170.9340057	212.0240021	197.2409973	274.8720093	2.462239981	3.570290089	3.77947998	4.089290142	4.49052	0.472876996	-0.0427485	0.898792982	4.676199913	0.628830016	0.790646017	-0.085219398	39.19010162	53.93989944	34.16149902	-2.784349918	-0.218575001	1.808390021
CORTLAND	NY_2010	CORTLAND_2010	CORTLAND	2010	0	NY	GRA	0	445.2260132	793.2659912	25.88330078	-21.93689919	-2.787359953	2.596029997	-17.80690002	17.24090004	30.36129951	33.09149933	21.05419922	-7.208409786	7.433720112	12.92329979	-2.511049986	1.580090046	20.15660095	24.32159996	6.221549988	184.427002	234.3320007	246.8950043	297.6659851	2.740380049	4.330080032	4.082359791	4.116539955	2.075050116	1.089020014	0.742712975	-1.147259951	0.783721983	1.794569969	0.341493994	-1.547379971	-3.496759892	82.11990356	47.1228981	-19.81949997	1.466310024	4.359459877
CORTLAND	NY_2007	CORTLAND_2007	CORTLAND	2007	0	NY	GRA	1.740380049	370.7810059	748.1610107	110.4779968	-21.60700035	-10.11120033	2.535690069	-16.08180046	16.44980049	31.67370033	32.22800064	27.68630028	-10.0248003	5.407380104	11.90750027	-0.983210027	0.412391007	18.32119942	24.34600067	8.239600182	245.3379974	192.8209991	243.9629974	325.5539856	3.081890106	3.561650038	4.685140133	4.265840054	-0.741376996	-0.937322021	-0.273124993	0.380580992	-0.383973986	-0.0408535	0.365877002	0.470670998	-1.756379962	7.675020218	2.018429995	64.77570343	1.79629004	-2.964380026
CORTLAND	NY_2005	CORTLAND_2005	CORTLAND	2005	0	NY	GRA	0	368.5799866	893.2089844	60.42990112	-28.09119987	-4.041880131	2.187239885	-23.30150032	13.4623003	31.7621994	31.90449905	24.54150009	-9.974329948	6.211279869	13.4211998	-1.732650042	-0.0128157	19.01189995	25.98329926	7.389920235	254.1390076	224.7810059	208.6690063	366.5830078	3.618799925	4.385399818	4.080309868	5.37954998	-0.690867007	-0.133428007	1.240589976	-0.368856996	-0.809180975	0.649797022	2.003210068	-0.379007012	-3.496759892	5.473999977	147.0670013	14.72719955	-4.687900066	3.104939938
DELAWARE	NY_2009	DELAWARE_2009	DELAWARE	2009	0	NY	GRA	0.00968838	300.651001	630.2199707	9.853369713	-25.55439949	-5.91079998	1.740859985	-17.63780022	17.22480011	30.70929909	30.45899963	20.46579933	-10.56289959	5.654319763	10.97939968	-1.958510041	0.909271002	18.12660027	22.5739994	7.217750072	179.9279938	329.6889954	329.8139954	243.7680054	3.189280033	4.9072299	5.990819931	3.792700052	-1.004490018	-0.00894976	-0.569965005	-0.082407102	-0.264786988	-0.38064599	-1.305369973	-0.650572002	-1.85939002	-33.94309998	-82.19999695	-29.06579971	-2.610160112	1.198079944
DELAWARE	NY_2012	DELAWARE_2012	DELAWARE	2012	0	NY	GRA	28.17259979	381.6019897	755.6989746	38.65819931	-21.5692997	-5.168379784	2.412260056	-11.07849979	23.39459991	31.89749908	32.94240189	23.09390068	-5.617340088	6.27741003	11.87749958	-0.833528996	5.315350056	19.05669975	24.52700043	7.567850113	158.826004	270.4179993	297.3299866	280.5270081	2.759390116	4.809259892	5.602340221	4.301720142	3.941030025	0.614145994	0.328043014	1.042569995	4.141300201	0.549405992	0.647602022	-0.300478011	26.30349922	47.00799942	43.27870178	-0.261009008	1.374940038	1.940510035
DELAWARE	NY_2010	DELAWARE_2010	DELAWARE	2010	0	NY	GRA	0	411.3429871	770.0319824	22.11969948	-21.10700035	-3.291909933	2.242650032	-17.6807003	18.35250092	31.26320076	33.37400055	20.65159988	-7.225279808	6.614570141	12.23419952	-2.94224	1.901849985	20.2614994	24.49869919	6.489689827	285.0639954	213.3339996	276.6430054	310.4729919	4.907299995	3.802340031	4.75688982	5.234429836	2.333090067	0.951304018	0.684812009	-1.066140056	0.727789998	1.754279971	0.619295001	-1.378640056	-1.869079947	76.74919891	57.61209869	-16.79949951	1.837190032	3.81697011
DELAWARE	NY_2005	DELAWARE_2005	DELAWARE	2005	0	NY	GRA	0	336.9559937	841.2440186	53.40420151	-26.40979958	-3.738440037	2.486860037	-23.97459984	12.01140022	31.32369995	31.60280037	24.38669968	-10.48770046	5.31111002	12.53989983	-2.439919949	0.409132004	19.10490036	25.73880005	7.396619797	283.4429932	230.4550018	210.4960022	404.0299988	4.343019962	4.341090202	4.455039978	6.111549854	-0.929286003	-0.352156013	0.990441978	-0.563817024	-0.764926016	0.597609997	1.859410048	-0.471698999	-1.869079947	2.362270117	128.8240051	14.48499966	-3.465579987	3.370440006
DELAWARE	NY_2013	DELAWARE_2013	DELAWARE	2013	0	NY	GRA	0	324.9309998	701.875	64.30130005	-22.63839912	-7.317259789	1.14752996	-20.09189987	12.97889996	30.51379967	31.86520004	23.8362999	-8.501480103	5.591090202	11.55819988	-2.615619898	0.808018029	18.28919983	23.63940048	7.303480148	137.6620026	371.7059937	280.8900146	260.6329956	2.293169975	7.00440979	5.275780201	4.122179985	1.056900024	-0.072178803	0.00879097	-0.739517987	-0.366039991	-0.218055993	-0.239953995	-0.564845026	-1.869079947	-9.663450241	-10.54469967	25.38209915	0.305752009	-0.208380997
DELAWARE	NY_2008	DELAWARE_2008	DELAWARE	2008	0	NY	GRA	0	306.9920044	670.2750244	22.2947998	-21.55830002	-8.502099991	1.518450022	-16.39909935	14.67459965	31.76189995	29.99860001	22.31879997	-8.740449905	5.093190193	11.06169987	-3.20607996	1.924389958	18.95009995	23.50359917	6.759130001	343.6279907	176.7429962	268.8200073	277.4920044	5.036039829	2.892509937	4.630390167	4.192669868	0.817924023	-0.570077002	-0.487715006	-1.329980016	0.750337005	0.442835003	-0.375804991	-1.109200001	-1.869079947	-27.60219955	-42.14450073	-16.62439919	1.385920048	-1.393219948
DELAWARE	NY_2007	DELAWARE_2007	DELAWARE	2007	0	NY	GRA	0.726404011	334.6690063	693.6389771	105.25	-22.01600075	-10.49660015	1.452669978	-16.16690063	15.38599968	31.09860039	30.82209969	27.55890083	-10.17650032	4.580470085	11.07209969	-1.344149947	0.795031011	18.41209984	23.98559952	8.18282032	260.7049866	226.6699982	270.8320007	354.4089966	3.921989918	4.026949883	5.000430107	5.277339935	-0.618156016	-1.082800031	-0.477279991	0.53195101	-0.379027009	-0.095153801	0.106210999	0.314500004	-1.142680049	0.075195298	-18.78070068	66.33059692	0.928166986	-3.387739897
DELAWARE	NY_2011	DELAWARE_2011	DELAWARE	2011	0	NY	GRA	0	381.9219971	775.757019	35.38899994	-25.27429962	-4.612909794	2.201610088	-14.20180035	14.30140018	31.50729942	33.84280014	25.65270042	-10.4034996	7.093039989	12.51860046	-0.674139023	0.463891	18.4993	24.26919937	9.61977005	270.6270142	465.4110107	497.8039856	299.3729858	3.957720041	7.047130108	7.770170212	5.417339802	-0.845118999	1.429769993	0.969201982	1.201959968	-0.710166991	-0.00791168	0.389824003	1.751440048	-1.869079947	47.3280983	63.33670044	-3.53015995	-2.3301301	2.495970011
DELAWARE	NY_2003	DELAWARE_2003	DELAWARE	2003	0	NY	GRA	0	240.3840027	720.2160034	30.49360085	-25.19129944	-11.26799965	2.524940014	-14.36950016	16.67399979	30.38559914	29.3314991	23.07990074	-11.54469967	4.901500225	12.0447998	-2.409590006	-0.441172004	16.56360054	23.56649971	8.023369789	193.7380066	275.6180115	431.4150085	367.223999	3.199620008	4.299230099	6.947659969	5.815110207	-1.98635006	-0.761771977	0.495377988	-0.533492982	-1.615229964	-1.943670034	-0.312833995	0.155041993	-1.869079947	-94.20970154	7.79651022	-8.425569534	-2.24710989	-4.159150124
DELAWARE	NY_2004	DELAWARE_2004	DELAWARE	2004	0	NY	GRA	0	341.6600037	679.6099854	13.02670002	-26.82740021	-9.136839867	3.159729958	-21.88979912	15.86830044	29.70339966	28.78809929	22.52319908	-10.76640034	5.919280052	11.73429966	-2.589220047	0.142716005	18.43700027	23.02350044	7.554150105	149.3439941	247.3670044	480.303009	243.5549927	2.137769938	3.685839891	7.861859798	4.272890091	-1.207980037	0.256009012	0.184927002	-0.71312201	-1.031340003	-0.070207603	-0.855880976	-0.314173013	-1.869079947	7.065639973	-32.80979919	-25.89249992	-3.88319993	-2.027960062
DELAWARE	NY_2006	DELAWARE_2006	DELAWARE	2006	0	NY	GRA	0.164272994	297.3850098	697.7310181	25.99270058	-18.14609909	-5.564089775	0.636660993	-14.3760004	20.56159973	29.82889938	32.51919937	22.35090065	-7.399010181	5.732989788	11.83590031	-0.236765996	3.121520042	18.19980049	23.25329971	9.573410034	190.3090057	426.2730103	322.7179871	260.9859924	2.956020117	7.212490082	5.549240112	4.641839981	2.159359932	0.0697207	0.286523998	1.639330029	1.947460055	-0.307480007	-0.626044989	1.705080032	-1.704810023	-37.20869827	-14.68910027	-12.92650032	4.79805994	1.54479003
DELAWARE	NY_2015	DELAWARE_2015	DELAWARE	2015	0	NY	GRA	0	371.8900146	775.4420166	29.41830063	-26.81299973	-7.597060204	4.476290226	-8.733699799	9.747819901	29.17340088	30.99600029	22.91239929	-14.37440014	5.934110165	11.98239994	0.490552992	-2.731930017	19.05719948	24.875	10.7489996	157.5709991	326.7789917	261.2070007	251.1549988	2.233629942	5.092740059	5.666069984	4.469180107	-4.816060066	0.270846009	0.432994992	2.366650105	-3.905989885	0.549942017	0.995667994	2.8807199	-1.869079947	37.29589844	63.0223999	-9.500929832	-3.868819952	-0.488182992
DELAWARE	NY_2014	DELAWARE_2014	DELAWARE	2014	0	NY	GRA	0	338.1220093	654.8519897	47.89889908	-24.57620049	-7.477429867	2.942009926	-13.31649971	11.77470016	28.63829994	29.40660095	22.26799965	-12.76210022	5.535009861	10.96990013	-1.242750049	-1.616379976	18.66360092	23.23810005	7.05050993	209.5529938	334.5050049	206.1410065	248.2169952	3.93975997	5.654139996	4.033860207	4.270370007	-3.203769922	-0.128257006	-0.579496026	0.633351982	-2.790440083	0.156390995	-0.641254008	-0.817817986	-1.869079947	3.528290033	-57.56840134	8.979649544	-1.631999969	-0.368553013
DUTCHESS	NY_2010	DUTCHESS_2010	DUTCHESS	2010	0	NY	GRA	3.74612999	588.8690186	1057.349976	62.625	-16.38220024	-1.057940006	4.31870985	-13.16259956	22.46010017	34.08729935	37.63809967	24.21949959	-4.617189884	8.955490112	14.88829994	-0.951309979	5.380559921	23.44939995	28.09740067	10.11870003	312.2579956	137.6009979	219.3769989	287.0190125	6.488709927	2.903419971	5.607110024	7.724410057	2.354680061	0.840939999	0.680070996	-0.888794005	0.785467029	1.889240026	1.178220034	-0.886304021	-1.455909967	84.90209961	85.1760025	-16.57460022	3.122169971	2.907119989
DUTCHESS	NY_2009	DUTCHESS_2009	DUTCHESS	2009	0	NY	GRA	1.18998003	464.9259949	867.5529785	45.82860184	-22.20549965	-2.615969896	3.275619984	-13.91679955	18.13640022	32.26520157	32.27000046	21.80500031	-7.822559834	8.308540344	13.58059978	-0.0146293	4.182250023	20.7098999	25.27930069	10.09049988	116.4899979	328.9110107	271.3080139	212.8200073	2.815129995	5.4801898	5.198840141	3.997970104	-0.850691974	0.193994001	-0.627719998	0.047886498	-0.412838995	-0.85026598	-1.639909983	-0.914417982	-4.012060165	-39.04150009	-104.6159973	-33.37099838	-2.701189995	1.34908998
DUTCHESS	NY_2007	DUTCHESS_2007	DUTCHESS	2007	0	NY	GRA	6.228660107	514.7990112	968.3950195	146.345993	-17.21150017	-5.619810104	3.124569893	-11.95400047	21.49920082	34.48989868	34.13570023	29.8348999	-7.015450001	7.595359802	14.0788002	0.690868974	4.162740231	21.27519989	26.97330093	10.8828001	193.2899933	242.2630005	218.4309998	296.5400085	4.696219921	4.923689842	5.067520142	4.929069996	-0.043591	-0.519190013	-0.129521996	0.753383994	-0.43234399	-0.284925014	0.054115299	-0.122128002	1.02662003	10.83129978	-3.774049997	67.14630127	2.292880058	-1.65474999
DUTCHESS	NY_2008	DUTCHESS_2008	DUTCHESS	2008	0	NY	GRA	0	489.2680054	950.7659912	64.96970367	-17.06780052	-6.571390152	4.14109993	-16.10210037	16.78409958	34.79169846	33.63700104	23.70840073	-5.775780201	7.816249847	14.1796999	-0.859516978	5.050640106	21.82530022	26.4890995	9.903229713	311.5669861	188.9069977	254.7740021	266.6470032	5.979819775	3.229650021	4.781670094	5.530920029	1.196089983	-0.298299015	-0.0285463	-0.797001004	0.455552995	0.265150011	-0.430110991	-1.101740003	-5.202050209	-14.69909954	-21.40360069	-14.22980022	2.436480045	-2.606329918
DUTCHESS	NY_2012	DUTCHESS_2012	DUTCHESS	2012	3	NY	GRA	51.18889999	558.4420166	1024.869995	86.35890198	-15.78050041	-2.606440067	4.420030117	-9.399849892	26.42609978	35.44599915	34.99089813	25.00349998	-2.788569927	8.789690018	14.64260006	0.92276597	9.114190102	22.34729958	27.63710022	10.86750031	95.96080017	196.9360046	282.1140137	190.2250061	2.570980072	3.834830046	5.624080181	3.441119909	4.183300018	0.67514497	0.434327006	0.985282004	4.519100189	0.787147999	0.717927992	-0.137511998	45.98690033	54.47430038	52.69839859	7.159389973	3.723809958	1.358620048
DUTCHESS	NY_2004	DUTCHESS_2004	DUTCHESS	2004	0	NY	GRA	6.213500023	533.8469849	928.3690186	38.72489929	-20.83419991	-3.252370119	4.941050053	-17.78420067	19.94759941	32.11199951	30.85910034	23.76309967	-7.687940121	8.626009941	14.32149982	-0.68969202	3.35123992	21.84799957	25.86050034	10.44859982	122.0820007	187.8600006	422.6940002	164.9129944	2.815229893	3.268170118	8.276309967	3.728130102	-0.716081023	0.511458993	0.113208003	-0.627177	-1.243849993	0.28787601	-1.05874002	-0.556318998	1.011459947	29.87949944	-43.79990005	-40.47470093	-1.32983005	0.712688982
DUTCHESS	NY_2005	DUTCHESS_2005	DUTCHESS	2005	0	NY	GRA	0	483.1010132	1087.119995	107.8769989	-23.24250031	-2.369189978	4.097529888	-20.09359932	15.15200043	33.96409988	34.63460159	25.92749977	-7.996290207	7.970399857	15.13619995	-0.544834971	3.321360111	21.71649933	28.49690056	10.47770023	229.6699982	179.0070038	113.5009995	516.0300293	4.323760033	3.874900103	2.552200079	10.73810005	-1.024420023	-0.144144997	0.927881002	-0.482320011	-1.27373004	0.156397	1.577720046	-0.527314007	-5.202050209	-20.86610031	114.9530029	28.6779995	-3.738199949	1.595870018
DUTCHESS	NY_2006	DUTCHESS_2006	DUTCHESS	2006	0	NY	GRA	4.169199944	475.1059875	945.6749878	73.16790009	-16.35129929	-2.66444993	2.845580101	-9.655249596	22.625	32.54959869	36.39630127	25.52339935	-5.019780159	8.168950081	14.15270042	1.19848001	6.73239994	21.15839958	26.39999962	12.46969986	151.548996	356.7170105	248.1329956	244.0319977	4.589350224	5.64605999	5.384719849	6.087110043	1.952080011	0.054397602	-0.055621099	1.261000037	2.137310028	-0.40169099	-0.519217014	1.464720011	-1.032850027	-28.8614006	-26.49410057	-6.031630039	3.153000116	1.30061996
DUTCHESS	NY_2014	DUTCHESS_2014	DUTCHESS	2014	1	NY	GRA	0	501.7550049	920.9860229	91.56159973	-22.9598999	-3.903569937	4.834969997	-11.95619965	14.48519993	31.48200035	32.75019836	25.73600006	-9.939530373	7.978960037	13.55500031	0.71707499	2.361269951	21.81410027	26.46640015	10.82800007	212.3849945	260.5830078	189.598999	272.1929932	5.426380157	5.086959839	4.28234005	4.930759907	-2.967669964	-0.135587007	-0.653271019	0.779591024	-2.233819962	0.253912002	-0.452782005	-0.176936001	-5.202050209	-2.212680101	-51.18379974	12.36200047	-3.455600023	0.0614889
DUTCHESS	NY_2015	DUTCHESS_2015	DUTCHESS	2015	0	NY	GRA	0	545.7509766	1058.969971	82.49649811	-24.32089996	-5.017320156	4.56388998	-7.259910107	13.64260006	31.1779995	34.51449966	24.66629982	-11.7215004	8.265800476	14.52229977	1.920570016	1.11243999	22.35560036	28.49889946	14.11089993	157.5789948	258.4790039	192.0709991	220.7019959	3.069780111	5.050030231	5.975470066	5.373219967	-4.749619961	0.151250005	0.314013988	1.983080029	-3.482650042	0.795503974	1.579650044	3.10593009	-5.202050209	41.78379822	86.80329895	3.296960115	-4.816569805	-1.052260041
DUTCHESS	NY_2013	DUTCHESS_2013	DUTCHESS	2013	0	NY	GRA	0	491.0629883	956.6550293	99.27500153	-17.63459969	-4.189249992	2.988600016	-17.41830063	14.15130043	33.4673996	35.24089813	26.53120041	-5.913380146	7.548299789	14.12290001	-0.997572005	4.503479958	21.75060081	26.67399979	10.7052002	131.378006	296.5899963	227.5780029	155.5019989	3.432600021	5.578390121	5.397270203	3.970010042	1.058490038	-0.566248	-0.085414901	-0.935055971	-0.091604203	0.190476999	-0.245208994	-0.299762011	-5.202050209	-12.90400028	-15.51399994	20.07550049	1.869719982	-0.224186003
DUTCHESS	NY_2003	DUTCHESS_2003	DUTCHESS	2003	1	NY	GRA	2.339179993	405.07901	983.8519897	54.56639862	-21.7112999	-5.235000134	5.228779793	-11.06849957	19.78100014	33.40499878	33.02600098	23.88069916	-9.122509956	7.382460117	14.87899971	-0.398880005	2.706229925	19.13979912	26.50909996	10.66489983	191.6190033	243.3309937	342.526001	292.3269959	4.227009773	3.854190111	5.891459942	5.716509819	-2.150650024	-0.732089996	0.670675993	-0.336365014	-1.888859987	-2.420320034	-0.410073996	-0.340115011	-2.862859964	-98.88860321	11.68239975	-24.63310051	-2.206929922	-1.269940019
DUTCHESS	NY_2011	DUTCHESS_2011	DUTCHESS	2011	0	NY	GRA	2.875689983	553.598999	1054.77002	94.76930237	-23.66699982	-2.846669912	4.862400055	-10.54300022	21.40040016	34.03430176	37.45470047	27.87590027	-8.066869736	9.312729836	15.52219963	1.182150006	4.023099899	21.72170067	27.40749931	13.11260033	264.6059875	358.9840088	579.6079712	287.0379944	5.619279861	6.072949886	10.52019978	7.536630154	-1.095010042	1.19817996	1.313930035	1.24466002	-0.571985006	0.161596	0.488348007	2.107620001	-2.326359987	49.63130188	82.59960175	15.56980038	-4.162680149	1.118399978
ERIE	NY_2010	ERIE_2010	ERIE	2010	0	NY	GRA	0	502.2999878	919.3400269	43.26549912	-19.97220039	-1.38053	5.212800026	-12.84440041	16.78170013	29.64699936	32.32149887	23.15329933	-6.190740108	8.758330345	14.75230026	-0.755900979	2.136889935	20.76889992	25.23340034	7.658259869	170.3890076	278.868988	212.595993	249.6289978	2.748899937	4.968220234	4.328070164	3.819700003	1.068879962	1.237259984	0.778653979	-1.269359946	0.162051007	1.390949965	0.346415997	-1.437170029	-5.665800095	74.46260071	51.03219986	-28.06550026	0.634886026	3.927629948
ERIE	NY_2012	ERIE_2012	ERIE	2012	12	NY	GRA	59.53879929	511.4609985	922.3049927	75.98529816	-20.16970062	-3.583060026	5.109889984	-6.540269852	25.99099922	30.78510094	33.07109833	26.23810005	-2.565310001	8.21969986	14.18280029	1.241189957	6.54776001	20.33950043	25.86730003	9.39291954	201.5820007	193.3450012	196.1289978	332.1159973	2.997279882	4.4855299	3.978950024	4.875030041	4.694310188	0.698635995	0.209151	0.727732003	4.572919846	0.961565018	0.980382979	0.297481	53.8730011	83.62339783	53.99739838	4.654310226	0.437463999	1.72510004
ERIE	NY_2009	ERIE_2009	ERIE	2009	0	NY	GRA	0	381.6659851	779.3779907	23.99640083	-20.92919922	-5.784249783	3.86913991	-14.44110012	15.64459991	29.5007	30.58169937	19.75250053	-8.324440002	6.884200096	13.37819958	0.076366	1.920369983	19.08250046	23.53050041	8.448829651	252.3289948	236.197998	348.1820068	304.6350098	4.330860138	4.621220112	7.097959995	4.603290081	-1.064820051	-0.636865973	-0.595459998	-0.437096	-0.0544741	-0.295502007	-1.356449962	-0.646610022	-5.665800095	-46.17139816	-88.93000031	-47.33470154	-0.322073013	-0.476096004
ERIE	NY_2013	ERIE_2013	ERIE	2013	0	NY	GRA	2.81843996	460.0509949	823.0289917	98.28520203	-18.68000031	-6.62473011	1.706329942	-18.18479919	17.18379974	30.12809944	31.77190018	27.22249985	-6.078780174	7.878910065	13.56200027	-0.516249001	1.922129989	19.55200005	24.32990074	8.264380455	174.6779938	344.7820129	213.4210052	392.1069946	2.456029892	6.74530983	4.422949791	5.673999786	1.180840015	0.357838005	-0.411610991	-1.029710054	-0.052711502	0.174049005	-0.557031989	-0.831062019	-2.847359896	32.21379852	-45.27870178	26.95420074	1.927129984	-1.316570044
ERIE	NY_2008	ERIE_2008	ERIE	2008	0	NY	GRA	5.599540234	399.9240112	825.3740234	47.66939926	-18.23279953	-5.587600231	5.615059853	-14.48509979	17.76099968	31.40579987	29.99329948	24.77079964	-6.688560009	7.409930229	13.43879986	-1.20765996	1.870180011	19.52160072	24.5041008	8.017490387	265.5369873	209.2579956	286.7000122	362.5339966	3.475529909	3.417330027	4.685029984	5.097119808	0.571061015	-0.111134999	-0.534842014	-1.721130013	-0.104658999	0.143619999	-0.38281399	-1.077950001	-0.066264197	-27.9137001	-42.93330002	-23.66160011	2.374310017	-0.279442012
ERIE	NY_2011	ERIE_2011	ERIE	2011	3	NY	GRA	0	444.5	964.6279907	71.67160034	-25.23130035	-2.124209881	5.309430122	-10.73050022	15.63819981	30.48209953	34.31719971	25.69459915	-8.447719574	8.235980034	15.25380039	1.865260005	0.768646002	18.99169922	25.71629906	10.72729969	256.4670105	396.1659851	201.3240051	373.2630005	3.600189924	5.904980183	3.935389996	5.474750042	-1.18809998	0.714909017	1.280189991	1.351799965	-1.206200004	-0.386231989	0.829394996	1.631839991	-5.665800095	16.66230011	96.31990051	0.340561002	-4.624189854	3.183949947
ERIE	NY_2005	ERIE_2005	ERIE	2005	0	NY	GRA	0.017587701	421.0799866	1003.119995	97.52549744	-23.94890022	-2.945919991	5.042840004	-18.14609909	16.64119911	32.64699936	33.21620178	26.64909935	-8.351260185	7.179329872	15.12950039	0.432397008	1.295060039	19.55900002	26.67749977	8.536569595	203.7429962	226.1170044	339.3640137	263.0270081	2.940749884	5.495979786	6.770090103	3.975029945	-1.091639996	-0.341733992	1.155859947	-0.081065498	-0.679781973	0.181061	1.790519953	-0.558871984	-5.648210049	-6.757420063	134.8119965	26.19449997	-3.341799974	2.362230062
ERIE	NY_2003	ERIE_2003	ERIE	2003	0	NY	GRA	1.637930036	327.0109863	840.7550049	48.94319916	-23.88780022	-7.44107008	4.843520164	-10.37940025	19.45619965	30.86190033	29.00839996	24.40270042	-9.347319603	6.357470036	13.8501997	0.404101998	0.371762007	17.75530052	24.40789986	9.299139977	191.0390015	223.4660034	271.6080017	286.2730103	2.592649937	3.911989927	4.303500175	4.132359982	-2.08769989	-1.163599968	-0.123428002	-0.109360002	-1.603080034	-1.622619987	-0.479052007	0.203696996	-4.027870178	-100.8259964	-27.55310059	-22.3878994	-3.2806499	-2.132910013
ERIE	NY_2004	ERIE_2004	ERIE	2004	0	NY	GRA	4.198709965	407.3640137	821.9160156	44.16859818	-24.01759911	-7.626029968	4.525209904	-20.0156002	19.00600052	29.11919975	29.2432003	23.58090019	-8.051440239	7.386370182	14.01780033	0.375357985	1.170099974	18.79800034	23.84989929	9.271389961	175.2590027	277.4200134	348.6239929	273.3699951	2.254770041	3.949609995	7.574429989	4.140450001	-0.791814029	-0.134702995	0.044178002	-0.138104007	-0.804738998	-0.58001101	-1.037019968	0.175952002	-1.467090011	-20.47400093	-46.39170074	-27.16239929	-3.410419941	-2.317869902
ERIE	NY_2006	ERIE_2006	ERIE	2006	0	NY	GRA	4.401000023	420.8880005	851.5949707	49.54719925	-14.80510044	-4.811339855	4.022299767	-12.21949959	23.1928997	31.73130035	32.07619858	22.07040024	-4.682859898	7.679830074	14.37979984	1.692309976	4.25109005	19.67340088	24.08810043	10.11120033	188.9790039	170.5850067	368.2619934	323.8869934	2.755209923	3.265589952	5.747859955	5.289309978	2.576770067	0.158765003	0.406177998	1.178840041	2.276249886	0.295397013	-0.798882008	1.01572001	-1.264799953	-6.949160099	-16.71299934	-21.78389931	5.801990032	0.496811986
ERIE	NY_2014	ERIE_2014	ERIE	2014	0	NY	GRA	0	438.4700012	785.6760254	71.1486969	-23.82060051	-7.057280064	3.524810076	-11.11839962	11.12010002	30.21419907	30.23509979	25.18869972	-11.33040047	7.439589977	13.15450001	0.740704	-1.052880049	19.63229942	23.92550087	8.500709534	230.0149994	301.7399902	305.2980042	268.5740051	3.033370018	4.858109951	5.43723011	3.571500063	-4.070750237	-0.081475303	-0.819189012	0.227241993	-3.027719975	0.254343003	-0.961479008	-0.594731987	-5.665800095	10.6328001	-82.63179779	-0.182289004	-3.213449955	-1.749119997
ERIE	NY_2007	ERIE_2007	ERIE	2007	0	NY	GRA	4.815360069	441.5010071	887.776001	143.9329987	-19.85630035	-8.131660461	3.343930006	-13.33880043	22.07859993	31.94350052	33.06359863	28.81509972	-7.187779903	6.863890171	13.7166996	1.084959984	1.524019957	19.40629959	25.58279991	9.503279686	252.272995	154.477005	206.0789948	339.0799866	3.485160112	3.211030006	4.671470165	5.196119785	0.071845502	-0.657175004	-0.256938994	0.571497977	-0.450821996	0.028331799	0.695828974	0.407842994	-0.850436985	13.66390038	19.46789932	72.60189819	0.750806987	-2.823509932
ERIE	NY_2015	ERIE_2015	ERIE	2015	0	NY	GRA	0	453.7730103	903.1110229	79.92019653	-26.15589905	-6.032529831	6.434569836	-6.140369892	10.98620033	30.72270012	31.97830009	23.8640995	-12.27149963	7.926939964	14.28059959	2.92069006	-1.781030059	19.90299988	25.35219955	12.23589993	190.0379944	329.1440125	323.131012	230.4470062	2.734119892	5.050640106	6.449639797	3.516740084	-5.011859894	0.405874997	0.306989014	2.407219887	-3.755880117	0.525041997	0.465272993	3.140510082	-5.665800095	25.93580055	34.80289841	8.589189529	-5.548769951	-0.724373996
ESSEX	NY_2012	ESSEX_2012	ESSEX	2012	0	NY	GRA	10.81140041	245.5619965	470.0499878	15.91720009	-30.55069923	-8.154210091	-3.05369997	-19.77020073	23.77689934	30.97290039	28.9640007	18.63349915	-10.02210045	2.789340019	7.640540123	-4.001989841	2.342590094	17.42770004	21.91900063	5.632900238	234.3470001	313.4320068	425.2160034	429.875	3.370280027	4.725160122	6.945449829	6.205780029	4.782849789	0.674081028	-0.220462993	1.781450033	4.044670105	1.29647994	0.550204992	0.626285017	9.961370468	41.91490173	20.12260056	-0.035125699	3.070139885	6.192850113
ESSEX	NY_2006	ESSEX_2006	ESSEX	2006	0	NY	GRA	0	202.1609955	498.4100037	4.924459934	-28.35960007	-11.48379993	-2.196729898	-21.85070038	17.95050049	29.61619949	28.97520065	22.70680046	-12.37390041	2.900680065	8.644169807	-2.957370043	-0.134533003	16.14789963	21.63619995	7.07446003	250.052002	499.0440063	299.7900085	375.6090088	3.881330013	6.376719952	4.524240017	5.265850067	2.431010008	0.785421014	0.783172011	2.82607007	1.567549944	0.0167046	0.267338008	2.067840099	-0.850049019	-1.486269951	48.48310089	-11.02789974	5.261300087	2.863290071
ESSEX	NY_2010	ESSEX_2010	ESSEX	2010	0	NY	GRA	0	249.9759979	514.8930054	6.829979897	-29.45299912	-7.770050049	-2.440350056	-28.9034996	13.32989979	29.87520027	30.87459946	19.82049942	-11.44589996	3.311870098	8.986940384	-6.462480068	-0.74990499	18.00060081	21.82279968	3.094779968	340.6099854	360.2369995	347.9639893	343.8940125	5.750810146	5.802609921	5.159589767	5.270909786	3.359100103	1.196609974	1.125939965	-0.679033995	0.952180028	1.869449973	0.453920007	-1.911829948	-0.850049019	46.32929993	64.96589661	-9.122349739	4.167880058	6.577020168
ESSEX	NY_2009	ESSEX_2009	ESSEX	2009	0	NY	GRA	0	142.5200043	371.8999939	2.894690037	-28.32760048	-9.727629662	-3.5931499	-30.37450027	17.4776001	28.54780006	28.35930061	17.90250015	-14.7748003	1.628610015	7.181650162	-6.150080204	-1.286579967	15.72929955	20.33480072	4.789189816	197.8899994	420.1279907	416.9570007	293.2170105	3.020359993	6.343679905	6.695660114	4.489970207	0.030155201	-0.486647993	-0.679352999	-0.366643012	0.415506005	-0.40189001	-1.034070015	-0.217426002	-0.850049019	-61.12639999	-78.02719879	-13.05760002	5.293280125	4.619440079
ESSEX	NY_2015	ESSEX_2015	ESSEX	2015	0	NY	GRA	0	208.4440002	457.0820007	4.981709957	-37.89400101	-20.83819962	-3.208410025	-15.36120033	10.33279991	27.36569977	28.63150024	23.20759964	-21.73509979	1.771729946	7.862420082	-4.479569912	-6.065599918	16.37080002	21.83830071	7.849070072	118.5390015	703.2020264	302.7909851	276.9049988	1.85766995	11.50090027	5.913790226	4.593850136	-6.930119991	-0.343528986	0.00141811	1.303869963	-4.363520145	0.239642993	0.469511002	2.842459917	-0.850049019	4.796679974	7.154419899	-10.97060013	-4.273079872	-6.491099834
ESSEX	NY_2003	ESSEX_2003	ESSEX	2003	0	NY	GRA	0	137.6289978	432.6940002	13.73919964	-37.94639969	-25.63010025	-3.75770998	-32.16600037	17.55850029	31.17679977	26.70059967	27.61179924	-17.19860077	0.664117992	7.736879826	-6.899859905	-3.18881011	14.88609982	21.19829941	5.129499912	144.5410004	193.4730072	166.5319977	353.25	3.188309908	4.37928009	4.23277998	8.393610001	-2.393650055	-1.451140046	-0.124126002	-1.116420031	-1.486719966	-1.245090008	-0.170573995	0.122888997	-0.850049019	-66.01809692	-17.23320007	-2.213119984	-4.325540066	-11.28310013
ESSEX	NY_2013	ESSEX_2013	ESSEX	2013	0	NY	GRA	0	184.951004	451.2170105	8.850560188	-34.77069855	-11.17879963	-3.146359921	-30.87630081	14.36839962	28.75110054	29.38409996	20.3798008	-13.44390011	1.974259973	8.187239647	-6.923319817	-1.413789988	15.49769974	20.89159966	3.827759981	201.0339966	480.32901	357.1159973	398.0150146	3.121259928	6.550459862	6.119929791	4.951859951	1.361019969	-0.140999004	0.32623899	-1.139879942	0.288289994	-0.633427024	-0.477236003	-1.178859949	-0.850049019	-18.69560051	1.289219975	-7.101769924	-1.149799943	3.168309927
ESSEX	NY_2011	ESSEX_2011	ESSEX	2011	0	NY	GRA	0	272.9049988	566.9290161	15.42780018	-36.72719955	-16.14229965	-3.357460022	-22.2628994	12.84679985	28.84639931	30.61310005	24.05400085	-14.00220013	3.989559889	9.264209747	-3.717829943	-1.802180052	16.32229996	22.69059944	6.761020184	300.0650024	695.5830078	475.0239868	306.0429993	4.888579845	10.36299992	8.314249992	5.243470192	0.802733004	1.874300003	1.403210044	2.065609932	-0.100097001	0.191137001	1.321779966	1.754410028	-0.850049019	69.25839996	117.0009995	-0.524495006	-3.106339931	-1.795240045
ESSEX	NY_2004	ESSEX_2004	ESSEX	2004	0	NY	GRA	0	177.9830017	412.8129883	6.166570187	-39.75669861	-15.57349968	-2.466099977	-35.28300095	16.78960037	28.48430061	27.82180023	22.99920082	-16.75839996	1.768069983	7.510930061	-7.553939819	-3.153259993	16.01639938	21.0489006	5.482629776	133.9210052	363.75	358.1080017	210.276001	3.073999882	7.410180092	7.441649914	4.544410229	-1.953390002	-0.347187996	-0.35007599	-1.77049005	-1.451179981	-0.114725001	-0.319891006	0.476015002	-0.850049019	-25.66390038	-37.11460114	-9.785759926	-6.135799885	-1.226449966
ESSEX	NY_2014	ESSEX_2014	ESSEX	2014	0	NY	GRA	0	223.6320038	369.8129883	29.60219955	-34.82839966	-15.16259956	-5.348770142	-21.9776001	12.43299961	27.73970032	27.87360001	22.99690056	-19.63689995	2.129719973	6.909830093	-4.854800224	-5.460859776	15.54529953	20.12330055	3.845769882	293.3009949	433.9079895	314.4450073	299.9200134	4.09829998	6.258409977	5.131710052	4.806519985	-4.831950188	0.0144582	-0.951174974	0.928641975	-3.758780003	-0.585856974	-1.245550036	-1.160840034	-0.850049019	19.98469925	-80.11419678	13.64990044	-1.207509995	-0.815495014
ESSEX	NY_2005	ESSEX_2005	ESSEX	2005	0	NY	GRA	0	243.7039948	528.1409912	39.46879959	-35.12990189	-11.34130001	-2.876230001	-32.67509842	18.71859932	30.90649986	29.30520058	27.48460007	-15.73069954	2.362750053	9.174699783	-5.677710056	-1.261690021	16.74300003	21.90060043	4.832399845	131.7449951	398.7550049	334.2160034	482.2780151	3.263200045	7.226530075	7.086659908	9.259110451	-0.92572099	0.247493997	1.313699961	0.105736002	0.440394998	0.611802995	0.531787992	-0.174217999	-0.850049019	40.05720139	78.2141037	23.51650047	-1.508970022	3.005759954
ESSEX	NY_2008	ESSEX_2008	ESSEX	2008	0	NY	GRA	2.78937006	215.6529999	445.8580017	0.923443973	-34.57080078	-10.92479992	-4.257800102	-29.31679916	15.3210001	28.73749924	29.22299957	21.29770088	-13.67240047	2.722340107	7.992199898	-7.186339855	0.411716998	17.68470001	21.46660042	3.875180006	351.9710083	267.1520081	324.6860046	409.6390076	6.381509781	5.784500122	8.317480087	6.58010006	1.13259995	0.607079983	0.131192997	-1.402889967	2.113800049	1.553539991	0.097745903	-1.131440043	1.939319968	12.00580025	-4.069429874	-15.02890015	-0.949947	3.4223001
ESSEX	NY_2007	ESSEX_2007	ESSEX	2007	0	NY	GRA	0	242.151001	512.8699951	57.7405014	-37.68149948	-15.3064003	-2.877249956	-24.4368	12.68550015	30.45599937	31.12669945	26.00779915	-15.24590015	1.820919991	8.134590149	-5.709889889	-2.262900114	16.84939957	22.85199928	5.482260227	328.1289978	309.3169861	304.8989868	489.1289978	4.665890217	5.323579788	4.811570168	6.330649853	-0.440903008	-0.294337988	0.273584008	0.073550701	-0.560811996	0.718203008	1.483199954	0.475647986	-0.850049019	38.50429916	62.94269943	41.78820038	-4.060669899	-0.959343016
FAIRFIELD	CT_2000	FAIRFIELD_2000	Fairfield	2000	1	CT	GRA	4.171989918	497.427002	913.8629761	86.82920074	-17.57099915	-1.700129986	2.248349905	-12.05920029	18.85390091	32.70130157	30.4762001	25.66950035	-3.724009991	9.350810051	14.77280045	0.108127996	6.808390141	20.40589905	25.07839966	10.20699978	190.4700012	278.9230042	289.45401	172.7769928	4.51692009	4.799250126	5.671639919	4.780759811	0.773564994	-0.296229988	-1.624500036	-2.131469965	1.38259995	-0.727878988	-1.940760016	-1.646000028	-1.010349989	-38.52669907	-163.3390045	-27.32719994	-1.582380056	0.069496602
FAIRFIELD	CT_2003	FAIRFIELD_2003	Fairfield	2003	6	CT	GRA	5.249070168	427.7009888	1082.160034	88.2390976	-17.39999962	-2.937060118	7.366869926	-9.585339546	18.84230042	33.45700073	32.70890045	23.50139999	-6.252089977	8.414409637	16.97680092	2.001189947	3.760109901	19.03059959	26.54840088	11.63220024	244.6909943	284.2030029	282.7470093	259.6690063	5.670770168	4.569200039	5.322410107	5.39700985	-1.754520059	-1.232630014	0.579512	-0.238408998	-1.665680051	-2.103100061	-0.470804006	-0.220820993	0.066735297	-108.2529984	4.956299782	-25.91729927	-1.411309958	-1.167430043
FAIRFIELD	CT_2006	FAIRFIELD_2006	Fairfield	2006	3	CT	GRA	3.917059898	528.7849731	1057.459961	124.2170029	-13.11369991	-0.518682003	4.676970005	-8.654089928	20.1257	31.59379959	36.34230042	24.64970016	-2.813050032	9.90734005	16.33340073	3.59871006	7.254980087	21.01029968	26.65480042	13.22840023	171.1329956	408.5169983	251.2969971	279.381012	4.867330074	7.412919998	4.903260231	6.806240082	1.68453002	0.260298014	-0.063839003	1.359109998	1.829190016	-0.123432003	-0.364407986	1.375399947	-1.265280008	-7.168950081	-19.74370003	10.06040001	2.874959946	1.250939965
FAIRFIELD	CT_2010	FAIRFIELD_2010	Fairfield	2010	7	CT	GRA	4.845530033	644.5540161	1174.75	90.92769623	-13.8682003	1.647490025	7.471509933	-11.36680031	21.64889908	33.18320084	37.71220016	22.12240028	-2.668709993	10.76280022	17.23069954	1.291589975	6.121739864	23.16469955	28.30730057	10.72200012	368.5870056	124.6949997	208.2539978	264.6159973	8.552550316	3.020469904	6.285260201	7.54460001	1.828870058	1.11571002	0.833442986	-0.948010981	0.695955992	2.031009912	1.288050056	-1.131070018	-0.33681199	108.5999985	97.54460144	-23.22870064	2.120419979	3.41711998
FAIRFIELD	CT_2002	FAIRFIELD_2002	Fairfield	2002	8	CT	GRA	5.289259911	519.4589844	1123.869995	89.83029938	-10.04360008	-3.379479885	8.660200119	-11.98130035	18.91710091	33.04449844	34.7745018	28.08779907	-2.299880028	8.904179573	16.54000092	0.958877027	8.621470451	21.21039963	27.89209938	10.15979958	146.9940033	305.6390076	225.8200073	302.605011	3.176559925	5.982860088	6.812990189	6.152029991	2.197700024	-0.742860019	0.142698005	-1.280719996	3.195679903	0.0766697	0.872857988	-1.693189979	0.106919996	-16.49500084	46.67139816	-24.32620049	5.945089817	-1.609859943
FAIRFIELD	CT_2015	FAIRFIELD_2015	Fairfield	2015	8	CT	GRA	0	571.7990112	1170.77002	129.3930054	-18.73520088	-3.426100016	6.842959881	-4.745739937	13.68910027	30.45700073	33.64080048	23.56200027	-8.551799774	9.809269905	16.95730019	4.429279804	2.027120113	21.68519974	28.49430084	14.45750046	164.9429932	175.7259979	134.1569977	170.2169952	3.201430082	3.971549988	4.77188015	4.347519875	-4.054230213	0.162228003	0.560092986	2.189680099	-3.398669958	0.551512003	1.475049973	2.604480028	-5.182340145	35.8451004	93.57209778	15.23620033	-2.74654007	-1.656469941
FAIRFIELD	CT_2008	FAIRFIELD_2008	Fairfield	2008	7	CT	GRA	0.655534029	539.4199829	1058.699951	96.12400055	-13.59020042	-4.469140053	7.255949974	-12.57820034	16.07419968	35.08789825	33.67279816	22.95759964	-3.359730005	9.633440018	16.26810074	1.237159967	6.276319981	21.5041008	26.74710083	10.95790005	299.1539917	197.1860046	231.2850037	247.4199982	5.325839996	3.711050034	5.119180202	5.359370232	1.137850046	-0.0136013	-0.129172996	-1.002439976	0.850537002	0.370323002	-0.272121012	-0.895110011	-4.526810169	3.465519905	-18.50379944	-18.03240013	2.398439884	-2.699520111
FAIRFIELD	CT_2005	FAIRFIELD_2005	Fairfield	2005	3	CT	GRA	0	493.8110046	1180.170044	141.8090057	-18.46459961	-0.425615013	6.106609821	-14.39949989	15.95660019	32.27199936	34.85770035	24.92639923	-5.361529827	9.17757988	17.31620026	1.995800018	4.339660168	21.08600044	28.3397007	11.2251997	187.0870056	176.3529968	100.7910004	470.2080078	3.650929928	3.807800055	2.607680082	10.65979958	-0.863950014	-0.469460011	0.918991029	-0.243803993	-1.086120009	-0.047779098	1.320479989	-0.627820015	-5.182340145	-42.14279938	102.9720001	27.65279961	-2.475929976	1.344009995
FAIRFIELD	CT_2009	FAIRFIELD_2009	Fairfield	2009	0	CT	GRA	0.801195025	490.1099854	988.401001	80.12059784	-18.38059998	-0.930651009	6.441899776	-11.10610008	17.20019913	30.34519959	32.82949829	22.24099922	-5.198470116	9.72385025	15.66950035	2.412879944	5.034480095	20.21419907	25.81749916	11.16069984	100.6289978	241.5339966	219.2559967	271.1730042	2.496929884	3.880749941	4.459320068	5.300680161	-0.700891972	0.076807998	-0.727797985	0.173284993	-0.39131099	-0.919526994	-1.201699972	-0.692367971	-4.381140232	-45.84389877	-88.80090332	-34.03580093	-2.391890049	0.838975012
FAIRFIELD	CT_2012	FAIRFIELD_2012	Fairfield	2012	11	CT	GRA	41.85240173	579.5130005	1124.209961	117.6780014	-13.1637001	-0.695358992	6.401229858	-6.119170189	24.08849907	34.77470016	34.33539963	24.72909927	-0.995638013	10.56849957	16.92110062	2.974440098	9.213339806	21.64290047	27.51819992	11.61900043	91.19750214	201.2649994	250.2250061	184.227005	2.372169971	4.560329914	5.077950001	3.450380087	3.501940012	0.921455979	0.523841977	0.734843016	3.787549973	0.509128988	0.498988986	-0.233996004	36.66999817	43.55920029	47.00600052	3.521480083	2.824970007	1.07427001
FAIRFIELD	CT_2014	FAIRFIELD_2014	Fairfield	2014	4	CT	GRA	0	523.5540161	1032.589966	120.7249985	-18.99749947	-1.407179952	6.618090153	-7.758080006	15.11830044	30.05139923	31.99399948	25.25939941	-6.990419865	9.539919853	15.88539982	2.89741993	3.322799921	20.96459961	26.56220055	11.5678997	224.3430023	256.0429993	170.2169952	266.2019959	5.069849968	5.306910038	4.722700119	5.005199909	-2.492840052	-0.107123002	-0.511825025	0.657818019	-2.102989912	-0.169137999	-0.457006007	-0.285122007	-5.182340145	-12.39999962	-44.61050034	6.568449974	-3.008830071	0.362446994
FAIRFIELD	CT_2001	FAIRFIELD_2001	Fairfield	2001	3	CT	GRA	0	563.401001	1026.670044	138.4250031	-14.0237999	-1.018820047	6.476819992	-7.628600121	11.3906002	32.4817009	36.48630142	26.30410004	-4.962279797	9.546930313	15.40890026	2.75158	4.756820202	21.80699921	26.90999985	14.19419956	268.3169861	208.5010071	156.8670044	93.50229645	4.953700066	5.335929871	3.374480009	2.499550104	-0.464706987	-0.100111	-0.988364995	0.511976004	-0.668968022	0.673231006	-0.109171003	2.341130018	-5.182340145	27.44680023	-50.53089905	24.26840019	1.964900017	0.750809014
FAIRFIELD	CT_2007	FAIRFIELD_2007	Fairfield	2007	1	CT	GRA	7.503719807	551.1300049	1059.089966	184.5310059	-15.0880003	-4.424069881	6.149879932	-9.039859772	20.79409981	32.95660019	33.25989914	29.01609993	-4.570730209	9.069769859	16.00370026	2.803649902	5.102419853	21.06060028	27.02000046	11.87940025	216.822998	257.4030151	168.6139984	214.4149933	5.024720192	5.337450027	4.528299809	3.745130062	-0.073158301	-0.577278018	-0.393559992	0.564054012	-0.323363006	-0.073152497	0.000770569	0.026407201	2.3213799	15.17619991	-18.11269951	70.37480164	0.900702	-2.65444994
FAIRFIELD	CT_2004	FAIRFIELD_2004	Fairfield	2004	0	CT	GRA	5.013319969	548.0609741	1024.920044	72.64600372	-18.79770088	-2.215339899	6.983230114	-15.13759995	19.64749908	31.91080093	30.53680038	23.52059937	-5.217760086	9.856479645	16.23209953	1.653349996	4.134220123	21.25279999	26.04879951	11.48499966	148.7870026	215.7149963	366.5950012	158.1139984	3.428390026	3.897789955	7.445139885	3.827500105	-0.720183015	0.209438995	-0.165116996	-0.586247981	-1.291569948	0.119074002	-0.970399976	-0.367983013	-0.169021994	12.10709953	-52.27809906	-41.51039886	-2.809020042	-0.445717007
FAIRFIELD	CT_2013	FAIRFIELD_2013	Fairfield	2013	4	CT	GRA	0	527.7410278	1062.839966	131.5	-15.23159981	-2.176559925	5.280819893	-11.92029953	14.05010033	32.54850006	35.37310028	27.02429962	-3.561059952	9.465769768	16.30369949	1.338039994	5.144139767	21.07909966	26.80150032	11.56000042	174.5140076	297.7990112	122.4110031	163.9389954	4.342040062	6.320409775	2.897890091	3.972879887	0.93651402	-0.181272998	-0.093595497	-0.901561975	-0.281643987	-0.0546799	-0.217666999	-0.292979002	-5.182340145	-8.213129997	-14.36219978	17.34379959	0.757043004	-0.406933993
FAIRFIELD	CT_2011	FAIRFIELD_2011	Fairfield	2011	6	CT	GRA	3.618400097	568.7990112	1154.76001	133.5079956	-19.34930038	-0.237320006	7.760220051	-9.015219688	21.37310028	32.95399857	36.84410095	27.99370003	-5.434060097	10.62170029	17.53650093	3.381510019	4.894579887	21.02149963	27.56699944	13.59210014	245.4730072	338.2839966	464.9760132	251.7709961	5.438199997	6.745679855	10.09440041	7.173999786	-0.936480999	0.974626005	1.139199972	1.141909957	-0.531204998	-0.112245999	0.547827005	1.739050031	-1.563940048	32.84469986	77.55919647	19.35169983	-3.360630035	1.532310009
FRANKLIN	NY_2008	FRANKLIN_2008	FRANKLIN	2008	0	NY	GRA	0.632745981	286.3869934	608.559021	13.11740017	-29.64959908	-8.589940071	-1.573639989	-26.51309967	14.22840023	29.99349976	30.00589943	22.25909996	-12.61859989	4.523660183	10.36670017	-5.515079975	-0.404334009	18.38629913	22.80620003	5.183619976	228.9900055	233.5050049	243.0249939	295.92099	2.957000017	3.876130104	3.781970024	4.212369919	0.616989017	0.053920299	-0.122873001	-1.531159997	0.698230982	0.897535026	-0.375465006	-0.883252978	-0.850095987	-4.505770206	-28.55990028	-14.92860031	0.215646997	1.771530032
FRANKLIN	NY_2006	FRANKLIN_2006	FRANKLIN	2006	0	NY	GRA	0	277.6140137	625.9310303	14.53810024	-24.63710022	-8.207130432	-0.952480018	-19.25830078	21.19370079	30.2840004	32.10889816	22.32320023	-10.74530029	5.042200089	10.74040031	-1.891739964	0.680289984	17.46190071	22.67359924	7.367300034	170.845993	292.2579956	229.048996	275.1489868	2.570100069	4.292160034	3.457439899	3.920670033	2.490230083	0.572463989	0.250867009	2.092180014	1.782850027	-0.026851701	-0.508010983	1.300439954	-1.482839942	-13.27840042	-11.18789959	-13.50800037	5.228089809	2.154340029
FRANKLIN	NY_2014	FRANKLIN_2014	FRANKLIN	2014	0	NY	GRA	0	302.7009888	566.5180054	42.4394989	-32.15319824	-12.36240005	-3.308520079	-17.79269981	10.14710045	29.6359005	30.84690094	25.17580032	-16.22820091	4.38409996	9.721599579	-2.749929905	-3.973380089	17.34840012	22.11619949	5.445469856	168.3569946	348.8059998	218.2070007	229.0249939	2.375580072	5.607629776	3.745130062	2.881769896	-2.992670059	-0.085635699	-0.767966986	1.233999968	-2.870820045	-0.140424997	-1.065449953	-0.621397972	-1.482839942	11.80900002	-70.60050201	14.39350033	-2.287970066	-2.000890017
FRANKLIN	NY_2003	FRANKLIN_2003	FRANKLIN	2003	0	NY	GRA	0	234.8999939	661.7490234	19.49790001	-33.40340042	-18.64780045	1.639700055	-24.93129921	14.57600021	31.18860054	28.38949966	24.1303997	-15.96329975	3.347389936	11.07960033	-4.571650028	-2.700239897	16.46529961	23.24749947	6.014389992	151.0800018	245.0149994	199.6029968	373.3859863	2.344300032	4.136929989	3.127130032	5.393889904	-2.727780104	-1.122349977	0.590013027	-0.58772701	-1.597669959	-1.023470044	0.065851197	-0.052477401	-1.482839942	-55.99250031	24.63069916	-8.54817009	-3.538199902	-8.286290169
FRANKLIN	NY_2015	FRANKLIN_2015	FRANKLIN	2015	0	NY	GRA	0	304.7999878	677.335022	16.19680023	-32.08449936	-14.51920033	0.531857014	-12.31509972	9.772319794	28.74570084	30.19739914	23.76309967	-18.8022995	4.295020103	10.88570023	-1.762069941	-5.013840199	18.01309967	23.81399918	8.852040291	113.0070038	358	251.2550049	249.6730042	1.63883996	5.414480209	5.112969875	3.885090113	-5.566760063	-0.174721003	0.396171987	2.221849918	-3.911279917	0.524339974	0.63231498	2.785180092	-1.482839942	13.90789986	40.21609879	-11.84920025	-2.219259977	-4.157690048
FRANKLIN	NY_2013	FRANKLIN_2013	FRANKLIN	2013	0	NY	GRA	0	293.9330139	601.4749756	30.75309944	-31.5991993	-10.02400017	-1.320180058	-30.32410049	14.1243	30.15800095	30.73970032	21.91659927	-12.39960003	4.425109863	10.2098999	-5.805210114	-1.002349973	17.14789963	22.58279991	4.614150047	124.6589966	410.4880066	282.0610046	272.125	1.961619973	6.208769798	4.544270039	3.768189907	0.83601898	-0.044624802	-0.279695988	-1.821290016	0.100211002	-0.340860009	-0.598837018	-1.452710032	-1.482839942	3.040859938	-35.64319992	2.707119942	-1.733960032	0.337489009
FRANKLIN	NY_2009	FRANKLIN_2009	FRANKLIN	2009	0	NY	GRA	0	239.996994	568.4260254	0.583741009	-29.23900032	-6.777629852	-0.030056	-26.81620026	16.56559944	29.76399994	30.88780022	19.21339989	-13.58759975	4.020460129	9.864379883	-4.277140141	-0.858317018	17.37170029	22.28949928	5.674079895	127.223999	243.4589996	293.2359924	223.3529968	2.021420002	3.982870102	4.576859951	3.322060108	-0.352026999	-0.449272007	-0.625181973	-0.293215007	0.244247004	-0.117128	-0.892103016	-0.392787009	-1.482839942	-50.89519882	-68.69210052	-27.46229935	0.626209021	3.583839893
FRANKLIN	NY_2012	FRANKLIN_2012	FRANKLIN	2012	0	NY	GRA	23.09269905	346.4389954	663.2509766	28.73010063	-25.77619934	-5.108570099	0.173161998	-18.62540054	25.45910072	31.74119949	31.5746994	19.76880074	-8.812250137	5.172589779	10.38589954	-3.319469929	2.811000109	18.46769905	23.75390053	6.258110046	177.4160004	260.3389893	237.9799957	249.3509979	2.48190999	4.114659786	5.052130222	3.766459942	4.423319817	0.702848017	-0.103687003	0.66444999	3.913559914	0.978935003	0.572237015	0.191247001	21.60989952	55.54639816	26.13199997	0.684095025	4.089029789	5.25289011
FRANKLIN	NY_2005	FRANKLIN_2005	FRANKLIN	2005	0	NY	GRA	0	316.3800049	749.473999	47.23820114	-32.42259979	-7.581540108	1.331159949	-27.66909981	14.03619957	31.58869934	30.30410004	26.44219971	-14.77810001	4.852190018	11.87730026	-3.81678009	-1.473649979	17.98069954	24.35919952	5.877830029	126.1709976	230.7669983	308.9249878	363.7369995	2.315589905	4.793529987	4.656290054	4.904310226	-1.542559981	0.382456005	1.387709975	0.167140007	-0.371084005	0.491860986	1.17753005	-0.189042002	-1.482839942	25.48719978	112.3560028	19.19219971	-2.557359934	2.779930115
FRANKLIN	NY_2004	FRANKLIN_2004	FRANKLIN	2004	0	NY	GRA	0	266.4249878	603.8829956	18.95459938	-35.09579849	-13.41889954	0.337208003	-32.11259842	15.95769978	28.70709991	28.75079918	23.21159935	-14.92840004	4.015900135	10.32479954	-5.545949936	-2.481329918	17.14769936	22.70610046	6.271070004	123.7229996	273.2179871	265.3320007	210.0039978	1.796419978	4.064559937	4.40046978	3.262579918	-1.692849994	-0.453835011	-0.164756	-1.562029958	-1.378769994	-0.341136992	-0.475546002	0.204198003	-1.482839942	-24.46780014	-33.23600006	-9.091389656	-5.230609894	-3.05746007
FRANKLIN	NY_2007	FRANKLIN_2007	FRANKLIN	2007	0	NY	GRA	0	300.3859863	620.1920166	69.39980316	-31.83799934	-10.52289963	-0.692276001	-24.41200066	12.74479961	30.81240082	31.79540062	25.86260033	-14.23359966	3.699219942	9.91506958	-4.18295002	-2.059959888	17.29000092	23.50860024	5.934010029	196.0420074	234.3090057	261.1499939	359.552002	2.736259937	4.024280071	4.483039856	4.976009846	-0.998036981	-0.770515025	-0.574491978	-0.199029997	-0.957395971	-0.198751003	0.327003002	-0.132860005	-1.482839942	9.493929863	-16.92690086	41.35380173	-1.972749949	-0.161468998
FRANKLIN	NY_2011	FRANKLIN_2011	FRANKLIN	2011	0	NY	GRA	0	335.5929871	730.8239746	31.27890015	-34.79660034	-10.8920002	-0.261314988	-20.0454998	12.12679958	30.69029999	32.16320038	25.30349922	-13.04370022	5.760149956	11.54609966	-2.190299988	-1.772539973	17.44409943	24.24489975	7.972819805	207.7429962	375.3640137	365.8190002	207.6670074	2.993530035	5.588490009	5.516890049	3.084860086	0.191906005	1.290410042	1.056550026	1.79361999	-0.669977009	-0.044649102	1.063230038	1.90594995	-1.482839942	44.70100021	93.70539856	3.232870102	-4.931379795	-0.530511975
FRANKLIN	NY_2010	FRANKLIN_2010	FRANKLIN	2010	0	NY	GRA	0	354.1289978	699.9489746	14.18900013	-26.47570038	-3.903810024	0.445796013	-23.40889931	15.17940044	31.73489952	32.60969925	20.04520035	-9.421460152	5.809219837	11.48250008	-4.669610024	0.482641995	19.36079979	23.65940094	4.885920048	121.3379974	242.7749939	326.9330139	260.6069946	2.197829962	4.323949814	5.008500099	3.498620033	3.814110041	1.339480042	0.99296999	-0.685687006	1.585209966	1.872050047	0.477741003	-1.180950046	-1.482839942	63.23619843	62.83060074	-13.85700035	3.389549971	6.457660198
FULTON	NY_2013	FULTON_2013	FULTON	2013	0	NY	GRA	0	346.7749939	724.9489746	49.46030045	-25.14970016	-6.945539951	0.67760098	-23.33880043	9.824580193	30.58160019	31.65570068	22.75440025	-9.596460342	5.867030144	12.04249954	-3.452569962	0.414440989	18.18190002	23.67149925	6.66490984	135.1889954	386.571991	228.2189941	243.7969971	2.851340055	6.326189995	4.635099888	3.679290056	1.007130027	-0.136972994	-0.0299196	-1.218299985	-0.111610003	-0.296310008	-0.278373986	-0.839094996	-1.566429973	-2.406919956	-14.36250019	15.34309959	0.238181993	-0.177268997
FULTON	NY_2003	FULTON_2003	FULTON	2003	0	NY	GRA	0	278.1229858	773.9849854	19.9612999	-28.35840034	-11.55760002	4.266769886	-16.78899956	16.10499954	30.80080032	29.53510094	22.91410065	-13.08269978	5.185400009	12.62849998	-2.871870041	-1.053429961	16.77689934	24.17429924	7.45923996	148.4649963	283.7319946	312.2130127	333.4899902	2.627549887	4.63492012	5.46807003	5.639760017	-2.479110003	-0.818603992	0.556015015	-0.637602985	-1.579480052	-1.701310039	0.224426001	-0.044759799	-1.566429973	-71.05909729	34.67269897	-14.1559	-2.970540047	-4.789360046
FULTON	NY_2004	FULTON_2004	FULTON	2004	0	NY	GRA	0	347.9660034	719.039978	17.66080093	-29.74500084	-9.174429893	3.042639971	-24.87750053	15.32180023	29.52000046	28.69219971	22.35720062	-12.0447998	5.823289871	12.31369972	-3.114419937	-0.757927001	18.36499977	23.31760025	7.401740074	123.0859985	239.1390076	334.4710083	224.4850006	1.920910001	3.712169886	5.562029839	4.140719891	-1.441179991	-0.180711001	0.241308004	-0.880156994	-1.283980012	-0.113265999	-0.632287979	-0.102263004	-1.566429973	-1.215729952	-20.27169991	-16.45639992	-4.357160091	-2.406160116
FULTON	NY_2014	FULTON_2014	FULTON	2014	0	NY	GRA	0	335.4840088	648.4780273	47.4618988	-26.40780067	-7.51402998	1.774060011	-12.76200008	8.417889595	28.48279953	29.36160088	22.8159008	-13.75119972	5.635560036	11.24409962	-1.231209993	-2.083319902	18.51549912	22.79680061	6.962719917	191.0619965	303.1159973	235.9499969	212.9779968	3.655940056	5.208930016	4.802189827	3.120739937	-3.147589922	-0.368440002	-0.828383982	1.003059983	-2.609369993	0.037305798	-1.153059959	-0.541283011	-1.566429973	-13.69779968	-90.83360291	13.34469986	-1.019960046	-0.745760024
FULTON	NY_2007	FULTON_2007	FULTON	2007	0	NY	GRA	0	369.6470032	714.1879883	88.28679657	-26.17810059	-9.180950165	0.583920002	-16.72640038	14.72309971	31.57460022	31.44149971	27.05060005	-11.52670002	5.13214016	11.20110035	-2.000750065	-0.0899598	18.51589966	24.28590012	7.664669991	243.8860016	211.6329956	213.2310028	341.2279968	3.984940052	4.585949898	4.418139935	5.399010181	-0.923065007	-0.871864021	-0.87135601	0.233512998	-0.616011024	0.037641499	0.336082011	0.160668001	-1.566429973	20.46459961	-25.12450027	54.16960144	-0.790220022	-2.412679911
FULTON	NY_2015	FULTON_2015	FULTON	2015	0	NY	GRA	0	370.0180054	790.5029907	19.70400047	-26.78779984	-8.460539818	4.151929855	-8.372619629	7.183740139	28.92160034	30.33090019	21.43169975	-15.73950005	6.063419819	12.48379993	0.186548993	-3.33713007	18.80900002	24.7010994	10.14260006	110.0839996	288.9970093	221.0639954	241.5879974	2.225470066	4.866670132	4.590509892	4.227719784	-5.135890007	0.059416302	0.411332995	2.420809984	-3.863179922	0.330763012	0.751233995	2.6386199	-1.566429973	20.83639908	51.19150162	-14.41320038	-1.399950027	-1.692280054
FULTON	NY_2010	FULTON_2010	FULTON	2010	0	NY	GRA	0	409.7309875	798.6019897	16.26549912	-24.15810013	-2.528199911	2.742110014	-18.04190063	15.43959999	30.59390068	31.96590042	20.02619934	-7.66339016	7.164169788	13.05340004	-3.073950052	1.524510026	20.09480095	24.30750084	6.088039875	189.2640076	171.6450043	217.8209991	170.8130035	4.360849857	3.641609907	4.61262989	4.450079918	2.94020009	1.160159945	0.98100698	-0.839682996	0.998458028	1.616549969	0.357614994	-1.415969968	-1.566429973	60.54880142	59.28990173	-17.85169983	1.229760051	4.240069866
FULTON	NY_2005	FULTON_2005	FULTON	2005	0	NY	GRA	0	364.8989868	883.617981	54.13489914	-28.99640083	-5.164490223	2.766370058	-24.87890053	13.49559975	32.05039978	31.11289978	24.59009933	-11.83829975	5.841350079	13.47749996	-2.580019951	0.095410898	19.26479912	25.72769928	7.169859886	181.9259949	209.7489929	201.6060028	370.2539978	3.294039965	4.651219845	3.848429918	6.051159859	-1.234750032	-0.162651002	1.405019999	-0.345752001	-0.430640012	0.786517978	1.777799964	-0.334136993	-1.566429973	15.71679974	144.3059998	20.0177002	-3.608500004	1.603780031
FULTON	NY_2006	FULTON_2006	FULTON	2006	0	NY	GRA	0	326.5090027	714.1519775	17.17200089	-22.18309975	-5.299739838	-0.178764001	-15.97970009	19.83329964	31.11879921	32.15309906	21.37080002	-8.536290169	6.361780167	11.95899963	-0.43246001	2.518490076	18.26309967	23.48509979	8.964819908	153.9929962	435.5029907	290.0289917	322.5840149	3.00048995	7.244289875	4.816100121	5.359519959	2.067300081	0.357773989	-0.113430001	1.801810026	1.992439985	-0.215111002	-0.46478799	1.460809946	-1.566429973	-22.67270088	-25.16010094	-16.94519997	3.204799891	1.468530059
FULTON	NY_2012	FULTON_2012	FULTON	2012	0	NY	GRA	25.06290054	402.3630066	782.09198	35.86220169	-23.14990044	-3.616930008	2.437930107	-13.18780041	24.2220993	31.95000076	31.80039978	20.93899918	-6.335690022	6.803080082	12.26010036	-1.204620004	4.491930008	19.31940079	24.71829987	7.453949928	134.8430023	242.6190033	180.776001	255.3959961	2.334009886	4.5666399	3.750629902	4.250430107	4.26789999	0.799077988	0.187621996	1.029649973	3.965879917	0.841208994	0.768480003	-0.0500522	23.49650002	53.18080139	42.78020096	1.744979978	2.238029957	3.151340008
FULTON	NY_2009	FULTON_2009	FULTON	2009	0	NY	GRA	0	305.5690002	636.6829834	6.002970219	-26.07819939	-4.754149914	1.504639983	-21.39520073	15.7883997	30.06110001	29.8409996	17.90040016	-11.48789978	5.886569977	11.42430019	-2.59987998	0.377772987	18.14439964	22.30610085	6.623539925	140.7369995	256.4360046	222.6239929	193.9799957	2.843120098	4.826169968	4.111209869	3.505110025	-0.884315014	-0.117431	-0.648122013	-0.365617007	-0.148278996	-0.333869994	-1.643759966	-0.880460024	-1.566429973	-43.61330032	-102.6289978	-28.11420059	-0.690355003	2.014120102
FULTON	NY_2008	FULTON_2008	FULTON	2008	0	NY	GRA	0	338.1789856	710.1160278	22.69980049	-25.40010071	-7.275189877	1.680649996	-20.82690048	15.20650005	31.68729973	29.43740082	21.01059914	-9.847490311	5.907989979	11.91230011	-3.506819963	1.271469951	19.11770058	23.51530075	6.551809788	349.2179871	197.5050049	265.7229919	283.8169861	4.970880032	3.71668005	4.56430006	4.570829868	0.756093025	-0.0960107	-0.160178006	-1.272549987	0.745419025	0.639477015	-0.434552997	-0.952196002	-1.566429973	-11.0031004	-29.19639969	-11.41740036	-0.0121784	-0.506926
FULTON	NY_2011	FULTON_2011	FULTON	2011	0	NY	GRA	0	388.9089966	814.8049927	35.96390152	-29.00419998	-4.690720081	2.664779902	-14.16110039	13.04230022	30.49119949	33.34590149	24.55979919	-11.17380047	7.223840237	13.26350021	-0.748629987	-0.442167014	18.54800034	24.41950035	9.398329735	250.3139954	425.29599	415.1499939	230.6580048	3.894020081	6.432109833	7.405920029	4.32968998	-0.570221007	1.21984005	1.191020012	1.485640049	-0.968218029	0.069765098	0.469601005	1.894330025	-1.566429973	39.72689819	75.49340057	1.846680045	-3.616339922	2.077549934
GENESEE	NY_2013	GENESEE_2013	GENESEE	2013	0	NY	GRA	3.973839998	463.1390076	843.8980103	95.09909821	-17.44589996	-6.546179771	2.320250034	-16.39089966	17.04990005	30.46629906	31.96759987	26.65449905	-6.08220005	8.099149704	14.04269981	-0.622440994	1.857789993	19.36240005	24.30290031	7.881229877	91.05439758	335.4989929	180.6210022	249.4490051	1.627769947	5.863480091	3.199019909	3.602880001	0.989701986	-0.0250006	-0.376015991	-1.220739961	0.140259996	0.081758499	-0.422419012	-0.871695995	-2.601249933	14.51290035	-37.45009995	21.54269981	2.127350092	-1.769930005
GENESEE	NY_2007	GENESEE_2007	GENESEE	2007	0	NY	GRA	7.568620205	472.4309998	909.1699829	142.7799988	-19.85440063	-7.559000015	3.945729971	-13.30389977	21.01440048	32.11780167	33.30469894	28.28969955	-7.033710003	7.70678997	14.26039982	1.053390026	1.044980049	19.3682003	25.5041008	8.918589592	214.5630035	140.0820007	143.5570068	250.371994	2.922430038	2.832329988	2.906810045	3.675220013	0.038201299	-0.417360991	-0.158313006	0.455089003	-0.672550023	0.087564498	0.778851986	0.165664002	0.993529022	23.80439949	27.8227005	69.22329712	-0.281107008	-2.782749891
GENESEE	NY_2011	GENESEE_2011	GENESEE	2011	0	NY	GRA	0.363770008	453.2510071	966.302002	77.18389893	-23.65800095	-1.936650038	5.810090065	-11.74450016	16.60379982	30.36610031	34.17919922	26.07279968	-8.108130455	8.524390221	15.58030033	1.969660044	0.583844006	18.96649933	25.42620087	10.55770016	161.4750061	333.803009	186.0350037	270.7579956	2.259000063	5.647170067	3.940449953	4.818459988	-1.036219954	0.400236994	1.161579967	1.371359944	-1.13369	-0.314139992	0.700939	1.804759979	-6.211319923	4.624690056	84.95379639	3.627510071	-4.084770203	2.8396101
GENESEE	NY_2012	GENESEE_2012	GENESEE	2012	0	NY	GRA	54.1427002	525.1539917	932.177002	77.23609924	-17.89430046	-3.104820013	5.264309883	-8.199749947	25.54560089	31.27149963	32.8852005	25.59560013	-3.031179905	8.79734993	14.50220013	1.175609946	6.313739777	20.17200089	25.76110077	9.086779594	121.6470032	184.9389954	160.3600006	228.1790009	1.75951004	3.472850084	3.003000021	3.664599895	4.04073	0.673195004	0.083482698	0.577310026	4.596199989	0.891400993	1.035840034	0.333857	47.56760025	76.52729797	50.82970047	3.67979002	1.678940058	1.671429992
GENESEE	NY_2009	GENESEE_2009	GENESEE	2009	0	NY	GRA	0	398.0450134	786.6190186	23.50009918	-18.73220062	-5.059760094	3.582570076	-14.83090019	15.01280022	28.37240028	30.63389969	18.85740089	-7.92757988	7.496250153	13.74940014	-0.103422999	1.71412003	18.90329933	23.30979919	7.987760067	162.3029938	221.8840027	219.602005	178.1150055	3.020730019	4.100940228	4.041250229	3.053349972	-0.855674982	-0.627901971	-0.669385016	-0.701722026	-0.00341904	-0.377364993	-1.415510058	-0.765165985	-6.575089931	-50.58179855	-94.72859955	-50.05619812	0.841063023	-0.283502012
GENESEE	NY_2015	GENESEE_2015	GENESEE	2015	0	NY	GRA	0	480.0549927	916.9379883	77.9611969	-23.4246006	-4.69382	6.570580006	-5.487889767	10.20250034	30.72489929	31.23609924	24.46489906	-11.91549969	8.55109024	14.78849983	2.82930994	-2.013710022	20.09910011	25.14500046	11.8725996	106.572998	288.2200012	254.8029938	139.2910004	1.795529962	4.872399807	5.525909901	2.367690086	-4.843570232	0.426937997	0.369726986	2.23100996	-3.731250048	0.818440974	0.419663996	3.119649887	-6.575089931	31.42860031	35.58990097	4.404850006	-3.851350069	0.082431301
GENESEE	NY_2005	GENESEE_2005	GENESEE	2005	0	NY	GRA	0.422805995	437.1570129	1016	101.8730011	-23.8071003	-2.796050072	5.208529949	-17.03050041	15.73279953	32.48410034	32.75719833	26.95339966	-8.12003994	7.797999859	15.67700005	0.605607986	0.746012986	19.22240067	26.40999985	8.181619644	84.58139801	170.4539948	223.0630035	206.0070038	1.83513999	5.47781992	6.014699936	3.644979954	-1.048130035	-0.326151997	1.258219957	0.00730991	-0.971521974	-0.058237098	1.684739947	-0.571301997	-6.152289867	-11.46930027	134.654007	28.31699944	-4.233819962	1.980200052
GENESEE	NY_2014	GENESEE_2014	GENESEE	2014	1	NY	GRA	0	456.6430054	790.2839966	76.99060059	-21.48419952	-6.298120022	3.35033989	-11.06949997	11.51949978	30.47949982	30.38599968	25.94689941	-10.59799957	7.997630119	13.42319965	0.886667013	-1.122750044	19.57360077	23.74699974	8.407710075	149.1390076	221.6990051	255.7519989	153.9219971	2.254499912	3.553280115	4.302680016	2.386159897	-3.526060104	-0.126523003	-0.995549023	0.288369	-2.84029007	0.29302001	-0.978298008	-0.345218986	-6.575089931	8.0167799	-91.063797	3.434299946	-1.910979986	-1.521860003
GENESEE	NY_2004	GENESEE_2004	GENESEE	2004	0	NY	GRA	5.969510078	413.0799866	829.3839722	50.53939819	-24.03490067	-7.905169964	5.173210144	-20.25819969	18.15800095	29.62280083	28.36770058	24.35350037	-7.790830135	7.710229874	14.4314003	0.353201002	0.895740986	18.42889977	23.59860039	8.738269806	107.2210007	306.7070007	291.3659973	171.1450043	1.851300001	4.695700169	6.313630104	2.880949974	-0.718923986	-0.413924992	0.0126991	-0.245096996	-0.821793973	-0.851677001	-1.126649976	-0.0146599	-0.605587006	-35.54629898	-51.96379852	-23.01689911	-4.461679935	-3.128910065
GENESEE	NY_2006	GENESEE_2006	GENESEE	2006	0	NY	GRA	5.657790184	437.5950012	868.085022	52.30080032	-15.35550022	-4.618899822	4.688499928	-12.49129963	23.89349937	31.91410065	32.22370148	22.64800072	-4.5448699	8.399709702	14.85109997	1.816810012	4.145589828	19.42970085	23.99799919	10.01379967	138.6959991	163.0090027	331.7900085	272.2210083	2.105200052	3.123039961	5.096059799	3.931629896	2.527029991	0.275554001	0.432397991	1.218510032	2.428050041	0.149118006	-0.72725302	1.260859966	-0.917298973	-11.03139973	-13.26299953	-21.25559998	4.217750072	0.157354996
GENESEE	NY_2003	GENESEE_2003	GENESEE	2003	0	NY	GRA	2.139830112	353.6159973	854.4050293	44.16049957	-21.89699936	-7.63684988	4.852560043	-10.57400036	19.43519974	30.71829987	28.91889954	24.68309975	-9.176980019	6.785739899	14.28639984	0.393207997	-0.159269005	17.53860092	24.25919914	8.914660454	91.97499847	208.4499969	176.3379974	177.0570068	1.706210017	4.523640156	3.81972003	3.032979965	-2.105070114	-1.338420033	-0.132312	-0.205091	-1.876799941	-1.74198997	-0.466062993	0.161736995	-4.435259819	-95.01059723	-26.94269943	-29.39590073	-2.323740005	-2.860589981
GENESEE	NY_2008	GENESEE_2008	GENESEE	2008	0	NY	GRA	7.395929813	446.394989	833.2999878	50.28910065	-17.49760056	-4.492239952	5.128310204	-13.52970028	18.01320076	31.11310005	30.83419991	25.67429924	-6.580279827	8.358269691	13.77140045	-0.97991699	1.696009994	19.8484993	24.34379959	7.704319954	248.1569977	140.8820038	253.3029938	225.3880005	3.740050077	2.362070084	4.067210197	3.455300093	0.491625994	0.234116003	-0.647332013	-1.57822001	-0.021523699	0.567875028	-0.381478995	-1.048599958	0.820834994	-2.231899977	-48.04750061	-23.26720047	2.075670004	0.284009993
GENESEE	NY_2010	GENESEE_2010	GENESEE	2010	0	NY	GRA	0.198203996	528.7449951	922.21698	41.60029984	-19.26189995	-0.477937013	6.228250027	-13.20170021	16.49220085	30.20590019	32.6147995	22.05550003	-5.831409931	9.569490433	15.10690022	-0.628318012	1.860589981	20.7989006	24.94120026	7.180620193	107.9189987	237.5220032	221.3090057	194.6349945	2.041909933	4.46600008	4.07543993	3.450350046	1.240499973	1.445340037	0.688206017	-1.226619959	0.143050998	1.518280029	0.215941995	-1.572309971	-6.376890183	80.11869812	40.86880112	-31.95610046	0.311316997	4.298319817
GREENE	NY_2008	GREENE_2008	GREENE	2008	0	NY	GRA	0	283.2290039	611.1469727	21.05050087	-22.74710083	-8.110919952	1.405969977	-16.89789963	15.09080029	31.92340088	29.33609962	21.34180069	-9.168450356	4.918320179	10.80389977	-3.546089888	1.547129989	18.00079918	22.44470024	6.200870037	417.9920044	189.0780029	381.4620056	411.0660095	5.771480083	3.014960051	6.568309784	6.50688982	0.787672997	-0.286193013	-0.247519001	-1.333230019	0.859686017	0.445239991	-0.70380801	-1.130720019	-1.470849991	-15.29500008	-46.76409912	-15.2354002	0.393018991	-0.843029022
GREENE	NY_2004	GREENE_2004	GREENE	2004	0	NY	GRA	0	316.4450073	625.3829956	12.33790016	-26.6529007	-10.42850018	2.756370068	-22.5387001	16.28709984	28.68289948	28.54380035	22.37010002	-11.15670013	5.470190048	11.2159996	-3.213259935	-0.676074982	17.68309975	22.33429909	7.115449905	148.6340027	313.4140015	527.0720215	263.4349976	2.250540018	4.875989914	9.738780022	4.506269932	-1.200539947	0.265675992	0.164590999	-1.000399947	-1.363520026	0.127588004	-0.814145982	-0.216135994	-1.470849991	17.9204998	-32.52830124	-23.94799995	-3.512700081	-3.160599947
GREENE	NY_2014	GREENE_2014	GREENE	2014	0	NY	GRA	0	281.5710144	602.4140015	41.77550125	-24.90889931	-8.492489815	1.832620025	-15.07199955	10.98680019	27.84499931	29.56579971	21.48049927	-13.34930038	4.733329773	10.2876997	-1.825729966	-1.988989949	17.68009949	22.70899963	6.693590164	307.493988	445.4909973	199.9730072	341.8540039	4.999149799	7.053899765	3.821389914	4.928939819	-3.393160105	-0.471186996	-0.763715982	0.387138993	-2.676440001	0.124590002	-0.439460993	-0.637993991	-1.470849991	-16.95350075	-55.49649811	5.4895401	-1.768730044	-1.224599957
GREENE	NY_2011	GREENE_2011	GREENE	2011	0	NY	GRA	0	325.5669861	719.8109741	38.39229965	-24.33139992	-4.215869904	1.687819958	-13.54119968	14.48390007	31.27359962	33.87649918	26.05439949	-10.66880035	6.429140091	11.98180008	-0.520826995	0.242964998	17.47360039	23.51110077	9.242580414	376.3389893	461.256012	769.4879761	366.5100098	5.270309925	7.306129932	13.03489971	6.638669968	-0.712638974	1.224629998	0.930424988	1.692039967	-0.444483012	-0.081905402	0.362607986	1.911000013	-1.470849991	27.0428009	61.89970016	2.106359959	-1.191220045	3.052020073
GREENE	NY_2003	GREENE_2003	GREENE	2003	1	NY	GRA	0	205.076004	674.4990234	35.00009918	-23.2935009	-11.51830006	2.324939966	-14.83409977	16.6576004	30.52199936	29.46949959	22.18120003	-11.92669964	4.462769985	11.64109993	-2.542390108	-1.083619952	15.20189953	22.98629951	7.308710098	225.2140045	319.2579956	550.8060303	485.2139893	3.602220058	5.308810234	8.333089828	7.804339886	-1.970559955	-0.741747975	0.589676976	-0.329522997	-1.77105999	-2.353610039	-0.162204996	-0.022871999	-1.470849991	-93.44789886	16.58799934	-1.285789967	-0.153301001	-4.250380039
GREENE	NY_2009	GREENE_2009	GREENE	2009	0	NY	GRA	0	278.8139954	577.0930176	11.99170017	-25.92060089	-5.212649822	1.577819943	-18.3560009	16.03639984	30.38249969	29.65049934	22.12150002	-10.55840015	5.348539829	10.3760004	-2.314529896	0.418725014	17.41480064	21.99530029	6.528749943	166.6829987	355.8429871	388.625	349.7799988	2.945519924	6.337850094	7.054490089	5.908599854	-0.602294981	0.144018993	-0.675355971	-0.101668	-0.268723994	-0.140696004	-1.15320003	-0.802832007	-1.470849991	-19.71039963	-80.81780243	-24.2942009	-2.780420065	2.055239916
GREENE	NY_2010	GREENE_2010	GREENE	2010	0	NY	GRA	0	381.5289917	734.2990112	20.83410072	-21.80450058	-2.344609976	2.302350044	-16.97410011	16.89579964	31.97859955	33.4720993	19.56340027	-7.637290001	6.404240131	11.97939968	-3.257790089	1.080919981	19.56349945	23.94960022	5.721179962	539.7189941	188.8999939	405.8179932	373.7269897	9.61303997	3.605679989	7.22988987	6.293869972	2.318830013	1.199730039	0.927964985	-1.044929981	0.393469006	2.00793004	0.801149011	-1.610399961	-1.470849991	83.00440216	76.38780212	-15.45189953	1.335659981	4.923279762
GREENE	NY_2006	GREENE_2006	GREENE	2006	0	NY	GRA	0.113862999	261.6870117	650.414978	26.53490067	-19.46999931	-5.686230183	0.083367802	-16.47590065	20.9246006	30.47410011	32.01599884	22.5454998	-8.133870125	5.541910172	11.45880032	-0.545556009	2.77008009	17.05879974	22.51420021	9.173319817	247.5449982	587.0040283	340.4859924	337.1619873	3.836999893	9.781729698	5.662849903	6.733990192	1.822250009	0.337392002	0.407371998	1.667309999	2.082629919	-0.496755987	-0.634289026	1.841740012	-1.35698998	-36.83679962	-7.495729923	-9.751029968	3.670150042	1.581660032
GREENE	NY_2007	GREENE_2007	GREENE	2007	0	NY	GRA	1.523049951	309.9960022	627.9290161	90.02420044	-23.55270004	-11.70090008	0.689154983	-15.01620007	18.90209961	30.57010078	30.35390091	27.17630005	-10.87870026	4.336629868	10.4659996	-1.629590034	0.285234004	17.32869911	23.0916996	7.504899979	342.8649902	413.3320007	339.1029968	437.303009	5.590429783	6.872849941	5.931789875	6.312809944	-0.922608972	-0.86789	-0.585420012	0.583276987	-0.402213991	-0.226824	-0.056789398	0.173316002	0.052202899	11.47179985	-29.9822998	53.73830032	-0.412512004	-4.433030128
GREENE	NY_2005	GREENE_2005	GREENE	2005	0	NY	GRA	0	300.4920044	778.7319946	48.57229996	-25.74110031	-3.936120033	2.497699976	-22.86039925	13.29059982	30.85989952	30.82559967	23.71489906	-10.58940029	4.8959198	12.20839977	-2.790649891	-0.068083197	17.91069984	24.70689964	6.869850159	310.3160095	326.4119873	206.621994	587.2459717	4.753200054	6.031750202	4.278299809	9.615750313	-0.633274019	-0.308596998	1.156990051	-0.577781975	-0.755532026	0.355181009	1.558400035	-0.46173799	-1.470849991	1.967440009	120.8219986	12.28639984	-2.600899935	3.331769943
GREENE	NY_2015	GREENE_2015	GREENE	2015	0	NY	GRA	0	329.0889893	725.7080078	26.20009995	-25.31529999	-7.706779957	4.201109886	-9.842670441	10.10830021	29.12280083	31.18659973	22.38290024	-14.65069962	5.196410179	11.23939991	-0.103843004	-2.792550087	18.3362999	24.53689957	10.31159973	168.7359924	353.9729919	333.1879883	319.9379883	2.321530104	5.695280075	7.225969791	6.262539864	-4.694590092	-0.00811005	0.187956005	2.109019995	-3.480000019	0.780752003	1.388429999	2.980010033	-1.470849991	30.56459999	67.79709625	-10.08590031	-2.175149918	-0.43889001
GREENE	NY_2013	GREENE_2013	GREENE	2013	0	NY	GRA	0	286.7359924	634.4769897	46.81019974	-23.48530006	-7.624670029	0.895820022	-20.00639915	13.11769962	30.01980019	32.24919891	23.73600006	-9.27466011	4.729149818	10.67269993	-3.256779909	0.498813003	17.48380089	22.99780083	6.73153019	194.2879944	427.6549988	268.7940063	286.8429871	3.25590992	7.630959988	5.136030197	4.452950001	0.681457996	-0.475371987	-0.378650993	-1.04392004	-0.188635007	-0.071691498	-0.150702	-0.600057006	-1.470849991	-11.78789997	-23.43370056	10.52429962	-0.345120996	-0.356772989
GREENE	NY_2012	GREENE_2012	GREENE	2012	1	NY	GRA	21.89669991	333.3330078	706.6820068	31.46500015	-21.30690002	-4.90530014	2.05591011	-11.30809975	23.59480095	31.73900032	33.13529968	22.99559975	-6.223249912	5.677100182	11.23760033	-1.516720057	4.890089989	18.25329971	24.05520058	7.075769901	161.576004	289.4230042	422.9660034	372.053009	2.619179964	5.550139904	7.974420071	5.897079945	3.732870102	0.472579986	0.186214998	0.696141005	4.202640057	0.697748005	0.906684995	-0.255813003	20.42580032	34.8083992	48.77090073	-4.820960045	1.833220005	2.362600088
HAMILTON	NY_2011	HAMILTON_2011	HAMILTON	2011	0	NY	GRA	0	265.2919922	601.9379883	11.59459972	-31.1406002	-8.596150398	-0.611122012	-20.23600006	10.98789978	26.96680069	28.65620041	23.3423996	-13.02560043	5.354990005	11.13150024	-3.408329964	-2.20649004	15.51399994	21.67959976	6.477950096	342.6340027	786.3460083	388.7579956	332.8659973	4.614160061	11.22049999	6.462999821	4.953040123	1.19393003	2.077460051	1.530500054	1.586050034	-0.241861001	0.0341921	0.912939012	1.772760034	-0.0428982	52.66350174	108.6579971	-2.496010065	0.669520974	3.427570105
HAMILTON	NY_2009	HAMILTON_2009	HAMILTON	2009	0	NY	GRA	0	160.8329926	366.1570129	0	-32.73419952	-7.924900055	-3.08769989	-28.65410042	12.90820026	27.0223999	26.43149948	15.85599995	-14.64290047	2.932519913	8.667920113	-5.501269817	-1.984030008	14.96920013	18.84560013	4.204070091	188.7299957	420.6849976	242.4190063	356.5629883	3.073120117	6.555620193	4.23210001	5.076449871	-0.423426986	-0.345005989	-0.933040977	-0.506892025	-0.019409999	-0.510565996	-1.921090007	-0.501124978	-0.0428982	-51.79570007	-127.1230011	-14.09060001	-0.924144983	4.09882021
HAMILTON	NY_2005	HAMILTON_2005	HAMILTON	2005	0	NY	GRA	0	260.2349854	624.6669922	37.13059998	-31.07679939	-8.866279602	-1.143890023	-30.78510094	11.74479961	31.95059967	29.16460037	23.99640083	-14.28549957	3.165910006	11.08469963	-4.935460091	-2.121789932	16.25359917	22.3614006	4.375	182.7279968	306.5830078	375.5870056	511.4240112	3.062999964	6.098750114	6.452209949	7.182189941	-0.065978996	-0.111617997	1.483700037	0.0589137	-0.157168999	0.773808002	1.594759941	-0.330188006	-0.0428982	47.6067009	131.3869934	23.03989983	0.733264983	3.157439947
HAMILTON	NY_2003	HAMILTON_2003	HAMILTON	2003	0	NY	GRA	0	175.3679962	552.5739746	5.297699928	-34.7806015	-20.30010033	2.220400095	-27.77319908	13.93109989	29.31329918	26.5746994	22.09740067	-16.9314003	2.687330008	10.81159973	-5.724199772	-3.634000063	14.44159985	21.12999916	4.836430073	204.2160034	328.821991	350.3349915	471.1589966	3.033580065	5.446320057	6.355619907	7.008759975	-2.711950064	-0.590196013	1.210639954	-0.729817986	-1.66937995	-1.038159966	0.363357991	0.131233007	-0.0428982	-37.26050186	59.29389954	-8.792920113	-2.970449924	-8.276359558
HAMILTON	NY_2004	HAMILTON_2004	HAMILTON	2004	0	NY	GRA	0	211.1210022	478.4259949	5.797880173	-35.88669968	-13.98460007	0.025857899	-30.77599907	14.06599998	27.78289986	27.62050056	21.05690002	-14.84570026	3.549129963	10.18420029	-5.627870083	-3.255500078	15.40089989	20.0442009	4.408939838	177.3419952	320.5079956	404.1180115	340.4110107	2.750649929	4.903339863	6.936009884	4.977260113	-0.626159012	0.271598995	0.583218992	-0.63349402	-1.290869951	-0.0788574	-0.722445011	-0.296252996	-0.0428982	-1.507429957	-14.85359955	-8.292739868	-4.076580048	-1.960860014
HAMILTON	NY_2013	HAMILTON_2013	HAMILTON	2013	0	NY	GRA	0	182.3589935	489.2669983	13.48209953	-31.20669937	-14.09060001	-2.536410093	-30.33009911	8.699879646	27.33769989	28.15579987	20.62669945	-13.86149979	2.838860035	9.615989685	-6.005090237	-2.153510094	14.61600018	20.49979973	3.526299953	317.7659912	591.0579834	308.6010132	565.4030151	4.458620071	8.804739952	5.492720127	7.9573102	0.358034015	-0.438668013	0.0150309	-1.010710001	-0.188881993	-0.863762021	-0.266819	-1.17888999	-0.0428982	-30.26959991	-4.012599945	-0.60848403	0.603393972	-2.066930056
HAMILTON	NY_2007	HAMILTON_2007	HAMILTON	2007	0	NY	GRA	0	268.8569946	517.2520142	57.76480103	-37.71960068	-12.21889973	-1.283069968	-21.05920029	11.2947998	28.53800011	29.12899971	25.25589943	-14.36229992	3.500050068	9.839509964	-4.464789867	-2.299839973	16.06999969	21.24600029	5.235219955	363.3129883	213.826004	306.6889954	519.3909912	5.100719929	4.02162981	5.446040154	6.820370197	-0.142829999	0.222521007	0.238550007	0.529592991	-0.335211992	0.590211987	0.479378015	0.530031025	-0.0428982	56.22859955	23.97229958	43.67419815	-5.909520149	-0.195159003
HAMILTON	NY_2010	HAMILTON_2010	HAMILTON	2010	0	NY	GRA	0	232.9299927	566.4790039	4.768750191	-29.49200058	-7.006499767	-1.147019982	-22.77779961	11.64360046	29.89089966	28.79509926	17.25939941	-10.56219959	3.954600096	11.00790024	-5.356840134	-0.694882989	17.08419991	21.16930008	3.281620026	195.0859985	388.5220032	370.3559875	136.5800018	2.911930084	8.615039825	6.950379848	3.64993	3.657289982	0.677070022	1.406970024	-0.362462997	1.269739985	1.604380012	0.402619988	-1.423570037	-0.0428982	20.30209923	73.19869995	-9.32186985	2.318069935	5.01722002
HAMILTON	NY_2014	HAMILTON_2014	HAMILTON	2014	0	NY	GRA	0	203.7539978	398.5230103	24.05179977	-32.2458992	-11.18929958	-1.795809984	-19.82439995	6.160779953	25.76189995	25.92959976	21.41640091	-17.75760078	2.948129892	8.603679657	-4.310820103	-4.802480221	15.29599953	19.44449997	3.854589939	320.9400024	472.3179932	342.302002	337.9729919	4.918010235	7.4790802	5.890659809	4.498300076	-3.538140059	-0.329396009	-0.997280002	0.683561027	-2.837860107	-0.183755994	-1.322190046	-0.850605011	-0.0428982	-8.874159813	-94.75669861	9.961139679	-0.43582499	0.834434986
HAMILTON	NY_2008	HAMILTON_2008	HAMILTON	2008	0	NY	GRA	0	180.4980011	439.553009	3.605489969	-35.10480118	-12.33409977	-1.691619992	-25.5848999	11.93430042	26.94820023	26.68720055	21.68729973	-13.02299976	3.165280104	9.441869736	-6.189229965	-0.110958003	16.20149994	19.90819931	3.872179985	516.4169922	334.7539978	335.7269897	446.8599854	6.520229816	5.963709831	5.397210121	6.353879929	1.196490049	-0.112251997	-0.159084007	-1.194849968	1.853670001	0.721710026	-0.858475029	-0.833014011	-0.0428982	-32.13059998	-53.72639847	-10.48509979	-3.294689894	-0.310409009
HAMILTON	NY_2015	HAMILTON_2015	HAMILTON	2015	0	NY	GRA	0	224.7350006	514.7410278	1.071169972	-33.79650116	-16.31909943	0.708431005	-11.75080013	5.533699989	28.31419945	27.52429962	18.07279968	-20.72290039	3.190119982	9.562800407	-2.68253994	-5.436769962	15.58549976	21.57159996	7.19949007	190.6329956	618.875	323.8779907	410.6040039	3.011130095	9.085559845	5.128829956	6.022049904	-6.503449917	-0.087407798	-0.0381613	2.311840057	-3.472140074	0.105679996	0.804956019	2.494290113	-0.0428982	12.10690022	21.4612999	-13.01949978	-1.98635006	-4.295430183
HAMILTON	NY_2012	HAMILTON_2012	HAMILTON	2012	0	NY	GRA	0.686371982	248.901001	536.1920166	11.34829998	-27.99950027	-7.87059021	-1.208029985	-22.01849937	20.78479958	29.10169983	31.44869995	18.23760033	-10.60439968	4.28237009	9.563440323	-3.760060072	1.618579984	16.50849915	21.62039948	4.652609825	279.3250122	314.4750061	343.4580078	373.7869873	3.923599958	5.143479824	5.186460018	5.175720215	3.615089893	1.004840016	-0.037518501	1.234320045	3.583209991	1.028679967	0.853753984	-0.052582301	0.643473983	36.27259827	42.91249847	-2.742340088	3.810600042	4.153130054
HAMILTON	NY_2006	HAMILTON_2006	HAMILTON	2006	0	NY	GRA	0	215.6159973	523.7750244	3.412679911	-28.44330025	-8.634530067	-1.58344996	-21.05439949	13.08450031	27.85569954	28.03809929	20.81780052	-12.22640038	3.818589926	10.04959965	-2.042059898	-0.701013982	15.76280022	20.84600067	6.41174984	285.6730042	619.2290039	378.9450073	560.125	4.001440048	9.232069969	5.910920143	7.261650085	1.993109941	0.541064978	0.448596001	2.952310085	1.263610005	0.282968014	0.0793171	1.706560016	-0.0428982	2.987339973	30.49480057	-10.67790031	3.36680007	3.389189959
HARTFORD	CT_2011	HARTFORD_2011	Hartford	2011	1	CT	GRA	2.740570068	555.1270142	1103.400024	114.3980026	-21.80340004	-2.228729963	4.889100075	-11.04209995	21.44009972	33.792099	38.43420029	29.71619987	-7.659639835	9.613479614	16.03179932	1.619120002	4.18445015	21.36980057	27.95509911	13.37010002	263.0180054	317.743988	506.677002	359.7730103	5.965439796	5.87514019	10.11139965	8.349479675	-1.308279991	1.129490018	1.226840019	1.301270008	-0.605741978	-0.062614404	0.598692	1.940179944	-2.346879959	42.72650146	83.72090149	25.59770012	-2.866739988	0.862681985
HARTFORD	CT_2006	HARTFORD_2006	Hartford	2006	0	CT	GRA	0.807021022	500.6300049	1004.890015	96.29979706	-14.74699974	-2.541260004	3.547669888	-8.130430222	20.96859932	33.84680176	37.31840134	26.89559937	-4.698209763	8.884300232	14.78359985	1.523880005	6.538579941	21.10250092	27.0618	12.88609982	189.1459961	354.4360046	186.6999969	298.6260071	5.229899883	5.891270161	2.985759974	6.338840008	1.653149962	0.40031001	-0.0213823	1.206030011	1.748389959	-0.329980999	-0.294578999	1.456150055	-4.28042984	-11.77040005	-14.78779984	7.49905014	4.189700127	0.550153017
HARTFORD	CT_2010	HARTFORD_2010	Hartford	2010	1	CT	GRA	4.275809765	615.2800293	1115.25	71.70300293	-15.68739986	-1.130329967	4.04049015	-14.04059982	22.96310043	36.06999969	38.43619919	25.4885006	-3.637360096	9.490730286	15.61789989	-0.302807987	6.025249958	23.50889969	28.62660027	10.64869976	348.7090149	146.9409943	169.8280029	342.9920044	8.699970245	3.241159916	4.228290081	9.776269913	2.713999987	1.006739974	0.812946975	-0.620660007	1.23506999	2.076459885	1.270179987	-0.781233013	-0.811641991	102.8799973	95.57039642	-17.09770012	3.249289989	1.961079955
HARTFORD	CT_2007	HARTFORD_2007	Hartford	2007	1	CT	GRA	4.493130207	519.0830078	1011.559998	154.9080048	-17.08180046	-4.999969959	4.142990112	-14.94659996	20.17079926	34.64390183	34.47320175	30.17569923	-6.521049976	7.829249859	14.28789997	0.587076008	4.353569984	21.22439957	27.70240021	11.31659985	191.628006	273.1879883	177.8789978	253.5480042	4.434850216	5.674479961	4.430490017	4.431640148	-0.169687003	-0.654744029	-0.517090023	0.269223988	-0.436616004	-0.208017007	0.346058011	-0.113339998	-0.594318986	6.682980061	-8.121089935	66.10710144	1.854889989	-1.908560038
HARTFORD	CT_2012	HARTFORD_2012	Hartford	2012	2	CT	GRA	47.85879898	577.0059814	1069.98999	100.3470001	-14.79730034	-2.507950068	3.802099943	-8.920129776	27.48110008	35.79909897	37.1147995	25.86580086	-2.364579916	9.574799538	15.22229958	1.442739964	8.979100227	22.2105999	28.03840065	11.38370037	111.1699982	223.4450073	260.9580078	184.9409943	3.082079887	4.742340088	5.417150021	3.61097002	3.986779928	1.090809941	0.417337	1.12488997	4.188920021	0.778198004	0.681990027	-0.046277002	42.77130127	64.60559845	50.31539917	11.54580021	4.139379978	0.583467007
HARTFORD	CT_2008	HARTFORD_2008	Hartford	2008	0	CT	GRA	0	506.1860046	987.5839844	74.73970032	-18.47229958	-4.508200169	4.317920208	-15.25290012	16.68219948	35.9197998	34.21730042	24.24379921	-5.290669918	8.22453022	14.74530029	-0.60867703	5.21213007	21.80249977	26.72389984	10.65999985	391.1820068	211.0420074	443.2999878	286.0119934	7.374499798	3.965009928	8.045559883	6.202330112	1.060680032	-0.259460986	-0.0596628	-0.926527977	0.421947002	0.370092005	-0.632484019	-0.769922018	-5.087450027	-6.214260101	-32.09230042	-14.06099987	0.464372993	-1.416790009
HARTFORD	CT_2014	HARTFORD_2014	Hartford	2014	0	CT	GRA	0	501.276001	975.7290039	95.7806015	-22.47599983	-2.726749897	4.368869781	-9.899000168	14.50419998	31.22900009	33.20729828	25.78549957	-8.770139694	8.340780258	14.25489998	1.433109999	2.734610081	21.40660095	26.95660019	11.32120037	244.1060028	259.7170105	208.3240051	316.1749878	5.792449951	4.986899853	4.936419964	5.949699879	-2.418780088	-0.143206	-0.550085008	1.115249991	-2.055579901	-0.025810201	-0.399778008	-0.108736999	-5.087450027	-11.1239996	-43.94729996	6.97988987	-3.539279938	0.364665985
HARTFORD	CT_2002	HARTFORD_2002	Hartford	2002	6	CT	GRA	2.752140045	484.8670044	1071.449951	72.08809662	-12.18500042	-5.59897995	5.744050026	-15.23130035	18.96730042	34.68909836	36.36449814	29.35840034	-4.121220112	7.759950161	14.92819977	-0.976449013	7.724679947	20.9843998	28.3640995	9.326680183	176.0670013	288.1489868	204.4799957	332.9140015	3.722429991	5.223690033	5.213300228	6.258440018	2.230129957	-0.724044025	0.123233996	-1.29429996	2.934489965	-0.448015004	1.007760048	-2.103300095	-2.335309982	-27.5333004	51.77190018	-16.71269989	6.751669884	-2.507560015
HARTFORD	CT_2001	HARTFORD_2001	Hartford	2001	3	CT	GRA	0	527.6290283	962.5579834	111.723999	-17.97120094	-3.298559904	3.968879938	-9.036600113	12.10820007	33.70510101	37.9917984	26.90990067	-7.018280029	8.064709663	13.7567997	0.700411975	3.946239948	22.16259956	27.16839981	13.63239956	266.7799988	242.7030029	130.6779938	87.29579926	5.115210056	5.890530109	2.64270997	2.210160017	-0.666921973	-0.419281989	-1.048200011	0.382560998	-0.843945026	0.73012203	-0.187983006	2.202440023	-5.087450027	15.22819996	-57.11800003	22.92300034	0.965506017	-0.207148999
HARTFORD	CT_2004	HARTFORD_2004	Hartford	2004	0	CT	GRA	6.549039841	511.9349976	960.8040161	48.98699951	-20.87380028	-2.158109903	3.866050005	-18.01810074	21.03549957	33.26739883	32.39759827	23.98220062	-6.99394989	8.369649887	14.59749985	-0.602357984	3.502229929	21.56209946	26.28949928	10.86839962	118.2600021	226.0829926	338.9119873	186.5220032	3.08859992	4.018060207	6.259910107	4.427700043	-0.642593026	-0.114344001	-0.207476005	-0.920210004	-1.287950039	0.129603997	-1.066840053	-0.561546981	1.461590052	-0.465698004	-58.87210083	-39.81370163	-1.937160015	0.933304012
HARTFORD	CT_2003	HARTFORD_2003	Hartford	2003	2	CT	GRA	5.072189808	410.9649963	1029.75	57.98860168	-21.60029984	-3.322789907	5.177529812	-12.81120014	21.62700081	34.18119812	33.67279816	24.26370049	-8.660840034	7.528729916	15.44250011	-0.135636002	2.973380089	19.16349983	26.94330025	11.32610035	251.2409973	281.6010132	324.3819885	286.9830017	5.566579819	4.927549839	5.776159763	5.094210148	-2.309479952	-0.955258012	0.637461007	-0.453487009	-1.816810012	-2.268959999	-0.413055003	-0.103886001	-0.0152564	-101.435997	10.06900024	-30.81209946	-2.663599968	-0.231373996
HARTFORD	CT_2009	HARTFORD_2009	Hartford	2009	0	CT	GRA	1.554479957	475.7279968	927.7299805	56.21519852	-22.19260025	-1.787950039	3.616600037	-13.36779976	18.42749977	33.41519928	33.93420029	23.57299995	-7.313199997	8.726209641	14.08940029	0.632897973	4.427889824	20.56690025	26.07859993	10.6850996	144.6269989	289.0589905	311.4750061	311.0589905	3.795340061	4.509469986	6.336200237	5.749129772	-0.961844981	0.242223993	-0.715551019	0.315046012	-0.362298012	-0.865544975	-1.277780056	-0.744919002	-3.532969952	-36.67219925	-91.94670105	-32.58549881	-3.255880117	1.303460002
HARTFORD	CT_2013	HARTFORD_2013	Hartford	2013	0	CT	GRA	0	519.4899902	1021.549988	100.4899979	-18.9029007	-3.03260994	3.229320049	-17.6182003	16.15509987	34.64110184	36.13370132	27.12229919	-5.038129807	8.312040329	14.9758997	-0.743255019	4.693230152	21.68899918	27.23159981	11.00279999	173.5930023	340.7099915	236.3280029	212.3339996	4.553369999	6.663469791	5.112639904	5.026299953	1.313230038	-0.171946004	0.170934007	-1.06111002	-0.0969548	0.256570995	-0.124773003	-0.427206993	-5.087450027	7.089970112	1.869750023	11.68889999	0.0337849	0.058804799
HARTFORD	CT_2015	HARTFORD_2015	Hartford	2015	0	CT	GRA	0	553.8170166	1112.810059	94.99629974	-23.24959946	-4.956890106	4.083010197	-6.762479782	13.52719975	31.56509972	35.29600143	23.99090004	-10.85840034	8.649640083	15.41559982	2.487449884	1.24849999	22.15870094	28.77589989	14.18190002	178.8309937	240.4730072	177.673996	231.5350037	3.637459993	5.710869789	5.211140156	5.621220112	-4.507070065	0.165647998	0.610608995	2.16960001	-3.541690111	0.726285994	1.41948998	2.751919985	-5.087450027	41.41630173	93.13089752	6.195590019	-4.312900066	-1.865479946
HARTFORD	CT_2005	HARTFORD_2005	Hartford	2005	1	CT	GRA	0	474.2550049	1107.030029	113.6309967	-21.78989983	-2.041419983	4.918149948	-19.25060081	17.00449944	34.36330032	36.11640167	25.89620018	-7.399700165	8.193510056	15.57909966	-0.299257994	3.770370007	21.38269997	28.48679924	10.57429981	210.7799988	185.5659943	142.5019989	519.0960083	3.807369947	4.205230236	3.371390104	10.80830002	-1.048339963	-0.290482998	0.77413398	-0.617109001	-1.019819975	-0.049720801	1.130480051	-0.855687022	-5.087450027	-38.14509964	87.3585968	24.83049965	-2.853270054	1.049999952
HARTFORD	CT_2000	HARTFORD_2000	Hartford	2000	0	CT	GRA	5.296040058	465.1319885	852.7550049	56.51589966	-19.15640068	-2.622119904	-0.622914016	-14.5593996	20.60359955	33.71080017	31.01329994	26.32920074	-5.276329994	8.181539536	13.15089989	-1.672620058	6.328770161	20.62380028	25.29899979	9.695329666	211.3639984	360.1730042	230.4459991	182.4210052	4.668139935	6.649580002	3.937819958	4.656770229	1.075029969	-0.302453011	-1.654049993	-1.990470052	1.538579941	-0.808669984	-2.057369947	-1.734640002	0.208588004	-47.26819992	-166.9210052	-32.28490067	-0.219759002	0.469298005
HERKIMER	NY_2009	HERKIMER_2009	HERKIMER	2009	0	NY	GRA	0	297.0620117	632.2020264	5.747729778	-26.22290039	-5.538479805	1.331310034	-23.47050095	16.61009979	30.5163002	29.94659996	18.7833004	-12.0539999	5.505020142	11.18010044	-3.054349899	0.049549699	18.05360031	22.4538002	6.53662014	152.253006	266.5209961	240.1880035	223.7899933	2.59803009	4.427740097	3.98932004	3.539330006	-0.815186024	-0.281637013	-0.674740016	-0.561511993	-0.089397401	-0.328880012	-1.473629951	-0.724412978	-1.654229999	-47.99169922	-96.63179779	-29.42020035	0.681612015	2.095769882
HERKIMER	NY_2012	HERKIMER_2012	HERKIMER	2012	0	NY	GRA	26.11580086	408.8670044	790.5560303	40.50839996	-25.24570084	-4.735199928	2.705600023	-15.23200035	24.78960037	31.66220093	31.73019981	20.99720001	-6.748290062	6.61537981	12.2130003	-1.282019973	4.519549847	19.25370026	24.94330025	7.400279999	176.7429962	232.3139954	190.2850037	291.6109924	2.701139927	4.217649937	3.947669983	4.406149864	4.49048996	0.828723013	0.358231008	1.21081996	4.380599976	0.871204019	1.015849948	0.139249995	24.46150017	63.81280136	61.72240067	5.340469837	1.658789992	2.899049997
HERKIMER	NY_2003	HERKIMER_2003	HERKIMER	2003	1	NY	GRA	0	273.6229858	755.3150024	20.49530029	-30.67970085	-13.64260006	3.859050035	-17.4810009	15.87989998	29.93969917	29.07699966	23.15699959	-13.88160038	5.016620159	12.41259956	-3.151499987	-1.503849983	16.65439987	23.98349953	7.117259979	177.2429962	302.9670105	274.2279968	373.446991	2.797800064	5.032619953	4.635300159	5.64151001	-2.642780066	-0.770040989	0.557774007	-0.658659995	-1.642799973	-1.728080034	0.056095101	-0.143764004	-1.654229999	-71.43119812	26.48139954	-14.67259979	-3.775239944	-6.008329868
HERKIMER	NY_2011	HERKIMER_2011	HERKIMER	2011	0	NY	GRA	0	406.7929993	817.3049927	35.79840088	-30.59630013	-4.899400234	2.055210114	-16.20770073	12.29459953	30.66399956	32.9137001	25.31329918	-11.62819958	7.238110065	13.07859993	-1.089720011	-0.845140994	18.62420082	24.64349937	9.211990356	242.2890015	471.4700012	312.2000122	258.3609924	3.258100033	7.130680084	6.000010014	4.020510197	-0.389371991	1.451460004	1.223829985	1.403120041	-0.984088004	0.241672993	0.71608901	1.95096004	-1.654229999	61.73929977	88.47129822	0.630492985	-3.691869974	2.73484993
HERKIMER	NY_2006	HERKIMER_2006	HERKIMER	2006	0	NY	GRA	0.351940989	325.7640076	699.6890259	17.56599998	-24.00550079	-5.904369831	0.308921009	-16.91119957	20.57299995	30.71139908	32.21670151	21.83029938	-8.958900452	6.178549767	11.79930019	-0.498062015	2.126250029	18.26300049	23.32509995	8.552020073	185.5540009	324.4890137	297.5669861	384.3819885	2.880949974	4.975180149	4.721700192	5.392020226	2.279880047	0.391894996	-0.055512398	1.994779944	1.987300038	-0.119475998	-0.602316022	1.291000009	-1.302289963	-19.28989983	-29.14500046	-17.6019001	2.899009943	1.729889989
HERKIMER	NY_2007	HERKIMER_2007	HERKIMER	2007	0	NY	GRA	0	352.2640076	717.5859985	92.58609772	-26.60390091	-8.888699532	1.322280049	-19.26409912	13.36429977	30.9015007	31.28129959	26.94339943	-12.04609966	4.792490005	11.27680016	-2.336070061	-0.543884993	18.44820023	24.30430031	7.473700047	284.5010071	156.6069946	214.1660004	382.2669983	4.053009987	3.314729929	3.942610025	5.526239872	-0.807332993	-0.99416697	-0.578016996	0.156767994	-0.682832003	0.0657539	0.376890004	0.212670997	-1.654229999	7.210050106	-11.24740028	57.41820145	0.300608009	-1.254449964
HERKIMER	NY_2005	HERKIMER_2005	HERKIMER	2005	0	NY	GRA	0	360.0620117	867.8660278	55.64630127	-30.02059937	-4.876160145	2.15012002	-26.02000046	14.07979965	31.96759987	30.61849976	24.93429947	-12.44309998	5.744939804	13.25389957	-2.755569935	-0.437056988	19.18160057	25.60180092	6.892779827	159.5460052	198.6320038	274.447998	382.9060059	2.689009905	4.714620113	5.160990238	5.378769875	-1.20431006	-0.0417151	1.399119973	-0.262728006	-0.576004982	0.799089015	1.674350023	-0.368247986	-1.654229999	15.0078001	139.0330048	20.47839928	-3.11616993	2.758100033
HERKIMER	NY_2013	HERKIMER_2013	HERKIMER	2013	0	NY	GRA	0	348.0079956	718.6630249	52.42269897	-27.60890007	-8.085889816	0.149652004	-24.00709915	11.0880003	30.06450081	31.42149925	22.42440033	-10.09130001	5.912889957	11.91349983	-3.605309963	0.140511006	17.95479965	23.59420013	6.395699978	164.0859985	367.4760132	232.4550018	342.2850037	2.594810009	5.549610138	4.142340183	4.812610149	1.147469997	0.126229003	0.0587244	-1.112470031	0.00156422	-0.42771101	-0.333205998	-0.865329027	-1.654229999	2.95449996	-10.17070007	17.2548008	-0.704445004	-0.451635987
HERKIMER	NY_2008	HERKIMER_2008	HERKIMER	2008	0	NY	GRA	0	334.0230103	685.9420166	19.86919975	-25.66189957	-8.690119743	1.672950029	-22.63660049	15.28960037	31.45680046	29.35370064	22.08250046	-10.38379955	5.597169876	11.50829983	-3.906009912	0.741288006	19.14660072	23.40040016	6.26639986	328.5750122	217.352005	263.1640015	324.3609924	4.093319893	3.669929981	4.60051012	4.556839943	0.854974985	-0.189489007	-0.346509993	-1.41316998	0.602339983	0.764109015	-0.527001977	-0.994624019	-1.654229999	-11.03110027	-42.89179993	-15.29870033	1.242580056	-1.055870056
HERKIMER	NY_2004	HERKIMER_2004	HERKIMER	2004	0	NY	GRA	0	325.6520081	700.1890259	15.4218998	-31.85219955	-10.03079987	2.634269953	-26.82769966	15.22830009	29.41889954	28.66679955	22.66309929	-12.82209969	5.525700092	12.01169968	-3.429389954	-1.097560048	18.00349998	23.19890022	7.086540222	150.147995	276.5859985	332.973999	255.2899933	2.194819927	4.052320004	6.270669937	4.034580231	-1.583330035	-0.260955006	0.156863004	-0.936547995	-1.236510038	-0.379038006	-0.728492975	-0.174484998	-1.654229999	-19.40159988	-28.64430046	-19.74600029	-4.947760105	-2.39654994
HERKIMER	NY_2010	HERKIMER_2010	HERKIMER	2010	0	NY	GRA	0	403.6610107	778.7509766	16.8946991	-26.0522995	-3.040560007	2.187390089	-19.2609005	14.94410038	31.02540016	32.09080124	20.46409988	-8.394530296	6.850709915	12.77470016	-3.364010096	1.098719954	19.97439957	24.15469933	5.833489895	142.5189972	224.8639984	270.5799866	237.2769928	2.876149893	4.305630207	4.999899864	4.139900208	2.844249964	1.064049959	0.919860005	-0.871176004	0.959770024	1.591899991	0.227294996	-1.427539945	-1.654229999	58.60749817	49.91770172	-18.27319908	0.852190018	4.593699932
HERKIMER	NY_2015	HERKIMER_2015	HERKIMER	2015	0	NY	GRA	0	372.0329895	785.2739868	21.45219994	-29.03759956	-10.25590038	4.311920166	-8.35338974	7.143519878	29.54380035	30.43479919	21.81620026	-16.91329956	5.996739864	12.44180012	0.119066	-3.716919899	18.79369926	24.62940025	9.98968029	129.977005	344.8670044	222.2960052	286.3389893	2.108299971	5.373060226	4.414519787	4.848130226	-5.674530029	0.210084006	0.586991012	2.611900091	-3.855870008	0.41119799	0.701958001	2.728650093	-1.654229999	26.97920036	56.44020081	-13.71570015	-2.133140087	-2.621609926
HERKIMER	NY_2014	HERKIMER_2014	HERKIMER	2014	0	NY	GRA	0	343.75	648.1500244	53.33720016	-28.76569939	-9.118379593	0.60582602	-13.25809956	8.379500389	29.20030022	30.54710007	23.25489998	-14.50739956	5.387340069	11.00570011	-1.389680028	-2.537169933	18.58480072	23.01580048	6.89343977	203.6490021	326.973999	274.0809937	267.1459961	3.227679968	5.517260075	5.25948	3.604199886	-3.268650055	-0.399316996	-0.849139988	1.103160024	-2.676120043	0.202335	-0.911634028	-0.367588013	-1.654229999	-1.303560019	-80.6835022	18.16930008	-1.861189961	-1.484130025
JEFFERSON	NY_2006	JEFFERSON_2006	JEFFERSON	2006	0	NY	GRA	2.359380007	395.4729919	839.125	35.83160019	-24.85009956	-5.654870033	2.863270044	-14.42090034	24.48600006	30.42819977	33.37530136	20.54459953	-7.227479935	7.624650002	13.8828001	1.129449964	2.810480118	18.9416008	24.31920052	9.40874958	189.5709991	221.4160004	212.7599945	381.9899902	3.241489887	3.673990011	4.163469791	5.607870102	2.21359992	0.424650997	0.0996904	1.673009992	2.059979916	0.299896002	-0.592428029	1.091879964	-0.265919	1.729979992	-22.29660034	-24.13369942	1.881369948	0.072919399
JEFFERSON	NY_2013	JEFFERSON_2013	JEFFERSON	2013	0	NY	GRA	0	408.868988	833.8339844	79.26889801	-23.7220993	-6.436079979	0.986604989	-24.43169975	15.45370007	30.68759918	32.45330048	24.0447998	-7.854239941	7.225140095	13.39459991	-2.088429928	1.349789977	18.74970055	24.67499924	7.204269886	157.9329987	286.1730042	175.2160034	306.6099854	2.809190035	4.76169014	3.229640007	4.859560013	1.586840034	0.0251403	-0.388433009	-1.544870019	0.599287987	0.107943997	-0.236598998	-1.112609982	-2.625299931	15.1257	-27.58709908	19.30349922	3.009429932	-0.708285987
JEFFERSON	NY_2005	JEFFERSON_2005	JEFFERSON	2005	0	NY	GRA	0	404.7969971	981.6140137	78.12339783	-28.45240021	-3.085040092	2.541359901	-23.59070015	15.83440018	32.8628006	31.55730057	26.54409981	-10.69550037	7.251739979	15.13329983	-0.622498989	-0.165865004	19.0583992	26.19779968	7.856339931	131.75	177.7109985	371.5419922	400.7789917	2.97939992	4.662789822	6.853610039	5.554689884	-1.254420042	0.0517416	1.350270033	-0.078942098	-0.916368008	0.416727006	1.286170006	-0.460534006	-2.625299931	11.0539999	120.1930008	18.15810013	-1.720839977	2.642750025
JEFFERSON	NY_2003	JEFFERSON_2003	JEFFERSON	2003	0	NY	GRA	0	319.4110107	887.4619751	36.39770126	-29.98609924	-10.25599957	4.590429783	-15.6008997	16.48620033	30.09840012	29.40139961	24.6739006	-12.67619991	5.839700222	14.04179955	-0.904175997	-1.369910002	16.92469978	25.24780083	8.275110245	171.3200073	237.2259979	235.4960022	378.4169922	2.842479944	3.804709911	4.435410023	5.91121006	-3.235100031	-1.360290051	0.258715004	-0.360619009	-2.120409966	-1.717020035	0.336254001	-0.041759498	-2.625299931	-74.33209991	26.04080009	-23.56760025	-3.254570007	-4.528190136
JEFFERSON	NY_2014	JEFFERSON_2014	JEFFERSON	2014	0	NY	GRA	0	417.2550049	782.7509766	84.04039764	-30.92700005	-6.427199841	0.354647994	-12.16419983	10.06529999	30.77639961	31.0739994	26.42700005	-12.48659992	7.318769932	13.0710001	0.685061991	-1.764050007	18.92329979	23.88479996	8.308750153	234.5059967	324.3340149	260.2520142	214.6499939	3.334830046	5.046040058	5.002930164	3.004750013	-3.045480013	0.118777998	-0.712108016	1.228620052	-2.514549971	0.281614006	-1.026769996	-0.00811863	-2.625299931	23.51169968	-78.67019653	24.07509995	-4.195509911	-0.699406981
JEFFERSON	NY_2009	JEFFERSON_2009	JEFFERSON	2009	0	NY	GRA	0	326.0820007	768.6290283	19.78210068	-26.51309967	-4.852560043	1.69393003	-19.40469933	17.01479912	29.55820084	31.38459969	20.00839996	-10.38430023	6.591209888	12.8355999	-1.141240001	0.491178006	18.03039932	23.81380081	7.851369858	185.4019928	275.3869934	194.2929993	250.9949951	3.362509966	4.576310158	3.399739981	3.973170042	-0.943221986	-0.608785987	-0.947492003	-0.597679019	-0.259324014	-0.611329973	-1.097740054	-0.465508014	-2.625299931	-67.6608963	-92.79199982	-40.18320084	0.218450993	0.875231028
JEFFERSON	NY_2004	JEFFERSON_2004	JEFFERSON	2004	0	NY	GRA	0	357.0899963	813.3629761	37.68470001	-31.65940094	-8.833450317	4.101180077	-26.28409958	16.24200058	28.59460068	29.42749977	23.30929947	-11.04049969	6.823309898	13.75599957	-1.375059962	-0.569339991	17.90629959	23.92580032	8.0519104	122.1200027	257.6149902	278.9590149	281.2160034	2.208990097	4.080490112	5.802460194	4.588799953	-1.599439979	-0.376682013	-0.0271072	-0.831502974	-1.319839954	-0.735409021	-0.985746026	-0.264968008	-2.625299931	-36.65309906	-48.05799866	-22.28059959	-4.927889824	-3.105659962
JEFFERSON	NY_2011	JEFFERSON_2011	JEFFERSON	2011	0	NY	GRA	0	432.6560059	943.6740112	68.5463028	-30.0177002	-3.475670099	3.279609919	-17.03420067	13.57409954	30.29579926	33.48310089	23.97470093	-10.04380035	8.145210266	14.82359982	1.14222002	-0.172012001	18.7968998	25.67700005	10.08460045	177.897995	342.3389893	285.9349976	290.6260071	2.815239906	6.331429958	5.383110046	4.823050022	-0.602690995	0.945216	1.040480018	1.685780048	-0.922514021	0.155206993	0.765372992	1.767719984	-2.625299931	38.91339874	82.25260162	8.580960274	-3.28621006	2.252120018
JEFFERSON	NY_2012	JEFFERSON_2012	JEFFERSON	2012	0	NY	GRA	34.06219864	482.5859985	923.2310181	79.57180023	-25.3076992	-3.983160019	4.634019852	-14.98760033	25.01589966	32.08909988	34.43399811	24.32679939	-4.579500198	8.057439804	13.98130035	0.191269994	5.059519768	19.59149933	26.08889961	8.863490105	209.423996	175.5910034	240.9450073	258.0369873	3.470249891	3.052350044	5.207590103	4.014100075	4.861579895	0.857442975	0.198219001	0.734827995	4.309020042	0.949824989	1.177350044	0.546616971	31.43689919	88.84269714	61.80950165	19.60650063	1.423810005	1.744639993
JEFFERSON	NY_2007	JEFFERSON_2007	JEFFERSON	2007	0	NY	GRA	0	384.2900085	857.7119751	119.9079971	-27.91449928	-7.196859837	3.269779921	-17.65670013	13.87989998	32.03279877	33.19549942	27.14920044	-10.46440029	6.244080067	13.12950039	-0.711148977	-0.062755898	18.60880089	25.51650047	8.517970085	228.8079987	137.4539948	129.6130066	320.9880066	3.408740044	3.519320011	2.509269953	4.709390163	-1.023360014	-0.955914974	-0.653617024	-0.167592004	-0.813257992	-0.0329151	0.604875982	0.201101005	-2.625299931	-9.452580452	-3.708859921	59.94319916	-1.183009982	-1.469059944
JEFFERSON	NY_2015	JEFFERSON_2015	JEFFERSON	2015	0	NY	GRA	0	411.1340027	902.4530029	47.22330093	-29.93899918	-7.767199993	5.779940128	-7.999989986	9.301659584	30.1576004	31.59410095	23.17840004	-14.74740028	7.252349854	14.37139988	1.918499947	-3.016789913	19.27210045	25.24710083	10.91329956	139.4100037	247.6790009	190.927002	195.3419952	2.031150103	3.916579962	4.418990135	3.354330063	-5.306330204	0.052358601	0.588313997	2.462049961	-3.767290115	0.630411029	0.335559994	2.59642005	-2.625299931	17.3906002	41.03150177	-12.74209976	-3.207479954	-2.039400101
JEFFERSON	NY_2010	JEFFERSON_2010	JEFFERSON	2010	0	NY	GRA	0	470.7449951	911.9400024	34.67350006	-26.02930069	-1.821329951	4.847630024	-15.70259953	15.26140022	29.9265995	32.43439865	22.37409973	-6.729129791	8.473609924	14.7723999	-1.35089004	1.971199989	20.35000038	25.05240059	7.299990177	122.4079971	221.1849976	275.8349915	306.0809937	2.584520102	3.992439985	6.124790192	5.99338007	2.711950064	1.273609996	0.989322007	-0.807331026	1.220690012	1.708299994	0.140801996	-1.016880035	-2.625299931	77.00180054	50.51900101	-25.29190063	0.702238023	3.906460047
JEFFERSON	NY_2008	JEFFERSON_2008	JEFFERSON	2008	0	NY	GRA	3.676690102	400.9790039	799.5750122	33.832901	-24.19029999	-4.31362009	2.273689985	-22.19779968	17.22820091	30.92679977	30.92840004	22.30480003	-8.660770416	7.458869934	13.33460045	-2.082289934	1.024629951	19.36319923	24.04739952	7.118209839	238.404007	234.923996	266.9039917	406.2179871	3.075449944	3.830509901	4.594629765	5.794419765	0.780313015	0.258872002	-0.448453009	-1.538740039	0.27412799	0.72151202	-0.864148974	-1.19867003	1.051390052	7.23611021	-61.84640121	-26.13240051	2.541199923	1.414170027
LEWIS	NY_2014	LEWIS_2014	LEWIS	2014	0	NY	GRA	0	321.8779907	615.9530029	52.77999878	-32.78509903	-10.19159985	-1.021239996	-14.68340015	8.122799873	29.32970047	29.94120026	23.21980095	-15.87689972	4.755000114	10.70479965	-1.811169982	-3.212529898	18.01049995	22.47540092	6.462679863	238.6230011	337.8389893	270.3099976	284.2479858	3.128170013	5.424980164	4.992390156	3.584789991	-3.733580112	-0.684984982	-0.971301019	1.084910035	-2.72371006	0.307141989	-0.965626001	-0.353772998	-1.629950047	-0.105530001	-84.17769623	18.66130066	-3.859649897	-1.682890058
LEWIS	NY_2010	LEWIS_2010	LEWIS	2010	0	NY	GRA	0	379.803009	750.8129883	17.79520035	-27.72069931	-3.34484005	2.255609989	-20.40209961	13.53709984	30.87070084	32.0094986	20.7663002	-9.131719589	6.499370098	12.61279964	-3.67689991	0.808969021	19.48749924	23.70149994	5.498869896	135.5220032	246.6179962	326.5039978	303.5589905	2.435480118	4.815330029	6.034440041	4.87266016	3.01157999	1.059389949	0.936652005	-0.780820012	1.297799945	1.784100056	0.260511011	-1.317579985	-1.629950047	57.81990051	50.68239975	-16.32349968	1.204789996	5.163849831
LEWIS	NY_2006	LEWIS_2006	LEWIS	2006	0	NY	GRA	0	319.4979858	682.1140137	16.32589912	-26.50489998	-7.059319973	1.815639973	-18.51639938	20.34199905	30.0114994	31.73390007	21.3314991	-9.748350143	6.075860024	11.83549976	-0.833214998	1.729169965	17.90690041	22.90889931	8.040920258	220.8399963	252.9179993	252.3390045	398.6480103	3.227489948	4.133019924	3.934410095	5.455339909	2.394959927	0.635879993	0.159346998	2.062860012	2.217989922	0.203537002	-0.532162011	1.224470019	-1.629950047	-2.485630035	-18.0170002	-17.7928009	2.420559883	1.44938004
LEWIS	NY_2008	LEWIS_2008	LEWIS	2008	0	NY	GRA	0.881343007	313.6560059	649.2109985	17.36269951	-27.20619965	-8.367630005	1.132879972	-26.07130051	15.19209957	30.69050026	29.26490021	22.17919922	-11.17109966	5.37869978	11.37679958	-4.571680069	-0.042276099	18.47340012	22.72529984	5.620170116	314.4049988	229.526001	286.3840027	377.8259888	3.920180082	3.736210108	4.934209824	5.24341011	0.972186983	-0.061285499	-0.299286991	-1.675600052	0.446552008	0.770006001	-0.715757012	-1.196280003	-0.748604	-8.327150345	-50.91970062	-16.75600052	1.719200015	0.141064003
LEWIS	NY_2012	LEWIS_2012	LEWIS	2012	0	NY	GRA	25.19779968	383.7409973	759.0869751	40.89250183	-27.73950005	-6.267199993	3.354150057	-17.22890091	24.60829926	30.84560013	32.55400085	21.39259911	-7.429039955	6.063759804	11.8057003	-2.041790009	3.837790012	18.61809921	24.64340019	7.148369789	217.951004	215.7570038	203.8170013	297.1480103	3.150929928	3.712500095	4.148180008	4.499219894	4.714260101	0.623776972	0.129565999	0.854288995	4.326610088	0.914694011	1.202389956	0.331921011	23.5678997	61.75780106	58.95660019	6.773829937	1.185950041	2.241489887
LEWIS	NY_2011	LEWIS_2011	LEWIS	2011	0	NY	GRA	0	373.7189941	777.5120239	34.68389893	-33.44070053	-5.726530075	1.47961998	-18.2730999	11.82349968	29.88159943	31.94490051	24.45369911	-12.48239994	6.833179951	12.67020035	-1.513149977	-1.368070006	17.77729988	24.12549973	8.564789772	246.3170013	450.2940063	252.3249969	276.1740112	3.224050045	6.919720173	4.582270145	4.242680073	-0.339114994	1.39320004	0.994038999	1.38293004	-0.879245996	0.073896401	0.684458017	1.748340011	-1.629950047	51.73590088	77.38130188	0.56526202	-4.515270233	2.782160044
LEWIS	NY_2004	LEWIS_2004	LEWIS	2004	0	NY	GRA	0	300.6380005	670.7039795	16.24099922	-33.76689911	-11.3281002	2.186709881	-29.21479988	15.76019955	28.55480003	27.76259995	22.11490059	-13.70199966	5.337240219	11.82409954	-3.800940037	-1.744050026	17.26600075	22.71850014	6.735390186	150.1820068	263.2000122	285.4989929	277.9089966	2.16711998	3.852129936	5.812799931	4.547090054	-1.55866003	-0.102742001	0.147983	-0.904855013	-1.255220056	-0.437382013	-0.722563028	-0.081059903	-1.629950047	-21.34569931	-29.42709923	-17.87770081	-4.84141016	-2.819439888
LEWIS	NY_2013	LEWIS_2013	LEWIS	2013	0	NY	GRA	0	317.0490112	675.6259766	45.74369812	-29.29229927	-9.934100151	-0.836803019	-26.66900063	12.72290039	28.9423008	30.66259956	22.94199944	-11.29450035	5.191720009	11.26130009	-4.462389946	-0.388951004	17.34329987	23.18460083	5.773570061	204.7779999	344.5230103	215.8289948	393.6830139	3.044970036	5.369569778	3.844249964	5.460420132	0.848769009	-0.248265997	-0.414839	-1.566310048	0.099876903	-0.360105991	-0.256480992	-1.042880058	-1.629950047	-4.93392992	-24.50510025	11.625	-0.366894007	-1.425410032
LEWIS	NY_2015	LEWIS_2015	LEWIS	2015	0	NY	GRA	0	341.5939941	752.7020264	18.15570068	-32.23929977	-11.8987999	3.958859921	-9.236140251	8.438719749	29.41090012	30.34620094	22.09639931	-18.22719955	5.392690182	12.21140003	-0.275741994	-4.261050224	18.1833992	24.15169907	9.644330025	151.2389984	380.6470032	221.6779938	282.9869995	2.204519987	5.589680195	4.614120007	4.339529991	-6.083940029	-0.047292199	0.535331011	2.620340109	-3.77222991	0.480037987	0.710618973	2.827879906	-1.629950047	19.61090088	52.57180023	-15.9630003	-3.31388998	-3.390089989
LEWIS	NY_2009	LEWIS_2009	LEWIS	2009	0	NY	GRA	0	267.3800049	609.4429932	3.388319969	-27.72500038	-6.424230099	0.470470995	-24.93429947	16.00270081	29.8845005	30.02350044	18.85519981	-12.87030029	5.024960041	10.88710022	-3.560460091	-0.607594013	17.34000015	22.22340012	6.298220158	169.8829956	245.5679932	252.3309937	239.8540039	2.819380045	4.015620232	3.872679949	3.682320118	-0.726998985	-0.415024012	-0.789047003	-0.664376974	-0.118767001	-0.363433987	-1.217589974	-0.518226981	-1.629950047	-54.60309982	-90.68769836	-30.73040009	1.200420022	2.08446002
LEWIS	NY_2003	LEWIS_2003	LEWIS	2003	0	NY	GRA	0	270.0169983	748.1199951	23.32749939	-32.62919998	-14.05930042	3.880520105	-17.93029976	15.14589977	29.06710052	28.2772007	23.66790009	-14.94760036	4.792479992	12.57759953	-3.218379974	-2.259040117	16.08830071	23.65780067	6.819449902	193.1179962	293.0419922	238.3639984	405.5390015	2.869430065	4.701660156	4.392419815	5.95152998	-2.804290056	-0.647500992	0.901445985	-0.32230401	-1.770220041	-1.615120053	0.216794997	0.0029974	-1.629950047	-51.96640015	47.98970032	-10.79119968	-3.703799963	-5.550620079
LEWIS	NY_2005	LEWIS_2005	LEWIS	2005	0	NY	GRA	0	340.5310059	827.3870239	54.50090027	-30.90110016	-5.500800133	1.05084002	-26.8076992	13.83819962	32.11539841	29.86199951	25.09749985	-13.2198	5.540200233	13.08240032	-2.959630013	-1.068920016	18.32390022	24.88120079	6.528220177	168.8679962	184.75	352.7799988	410.6759949	2.700479984	4.178110123	6.651989937	5.781179905	-1.076460004	0.100221999	1.406329989	-0.063551702	-0.58009702	0.62053299	1.440199971	-0.288235009	-1.629950047	18.54789925	127.2570038	20.38220024	-1.975640059	3.007889986
LEWIS	NY_2007	LEWIS_2007	LEWIS	2007	0	NY	GRA	0	327.42099	694.4819946	92.15219879	-28.13599968	-9.284870148	0.992926002	-19.58090019	12.04489994	30.08930016	31.39039993	26.43120003	-13.02939987	4.465079784	11.11390018	-2.743959904	-1.258030057	17.71800041	23.9545002	7.00274992	267.9039917	159.9609985	184.7019959	397.1069946	3.712460041	3.548019886	3.469389915	5.74326992	-0.886089027	-0.974904001	-0.562162995	0.152115002	-0.769200027	0.0146141	0.513455987	0.186299995	-1.629950047	5.437409878	-5.648620129	58.03350067	0.789418995	-0.776180029
LITCHFIELD	CT_2001	LITCHFIELD_2001	Litchfield	2001	0	CT	GRA	0	396.2139893	778.9569702	59.90530014	-17.48530006	-4.549489975	2.857969999	-11.02159977	9.016889572	31.36249924	33.38539886	23.97839928	-8.83384037	6.259399891	11.61999989	-0.420405	2.362099886	20.26729965	25.28210068	11.37849998	279.4330139	250.8450012	206.651001	101.9599991	5.074820042	6.408919811	4.381519794	2.185529947	-0.482997	-0.623184025	-1.538599968	0.569106996	-0.371161997	0.876791	0.484019995	2.272880077	-2.436450005	7.204440117	-48.01890183	8.971420288	3.653369904	0.352589011
LITCHFIELD	CT_2002	LITCHFIELD_2002	Litchfield	2002	0	CT	GRA	0	377.1029968	872.8599854	46.61970139	-14.41769981	-7.652840137	4.334660053	-16.54459953	15.97109985	31.09359932	32.63840103	24.06310081	-5.491380215	5.682759762	13.1196003	-2.501640081	6.24985981	19.68840027	25.85560036	7.375659943	136.9960022	302.1560059	222.8099976	326.4849854	3.690269947	5.912240028	6.956550121	5.70389986	2.859460115	-1.199820042	-0.039042499	-1.512130022	3.516609907	0.29796201	1.057549953	-1.730000019	-2.436450005	-11.90629959	45.88410187	-4.314209938	6.720940113	-2.750760078
LITCHFIELD	CT_2000	LITCHFIELD_2000	Litchfield	2000	0	CT	GRA	0.429022014	337.4309998	653.3079834	31.33110046	-22.29590034	-4.66313982	-2.11225009	-16.37689972	18.81749916	30.70170021	28.18460083	22.92519951	-7.505219936	6.535140038	11.21350002	-3.394439936	4.116580009	18.05800056	22.75959969	7.647429943	234.272995	346.2170105	304.4169922	213.2779999	4.849669933	5.221099854	5.951489925	5.308670044	0.84561801	-0.347434998	-1.945140004	-2.404930115	1.383319974	-1.332479954	-2.038510084	-1.458230019	-2.007430077	-51.57789993	-173.6679993	-19.60280037	-1.157199979	0.238940001
LITCHFIELD	CT_2014	LITCHFIELD_2014	Litchfield	2014	0	CT	GRA	0	371.2479858	768.8250122	59.40159988	-22.86680031	-4.873680115	4.460720062	-12.5710001	12.79150009	29.12590027	31.11770058	23.27120018	-11.5163002	6.672430038	12.6111002	-0.274576008	0.290921986	19.2663002	24.10239983	8.648539543	264.3800049	277.6430054	305.7139893	360.7399902	5.165440083	5.022280216	6.933829784	5.89470005	-3.165410042	-0.210152	-0.547482014	0.714936018	-2.442339897	-0.124172002	-0.695636988	-0.457120001	-2.436450005	-17.76119995	-58.1507988	8.467769623	-1.728170037	0.028400401
LITCHFIELD	CT_2013	LITCHFIELD_2013	Litchfield	2013	0	CT	GRA	0	392.5390015	813.184021	64.44110107	-20.47430038	-4.861780167	2.424109936	-18.46349907	13.69050026	31.65950012	32.66939926	23.27009964	-7.547100067	6.698949814	13.14589977	-1.990910053	2.3443501	19.52610016	24.52389908	8.768139839	208.621994	408.7460022	256.8760071	199.7429962	3.908250093	7.697080135	6.751989841	4.230800152	0.803737998	-0.183633	-0.0127316	-1.001399994	-0.388904989	0.135648996	-0.274194986	-0.337516993	-2.436450005	3.529690027	-13.79189968	13.50720024	0.664372981	0.040298901
LITCHFIELD	CT_2009	LITCHFIELD_2009	Litchfield	2009	0	CT	GRA	0	351.2059937	729.3870239	23.25300026	-23.89690018	-3.50590992	3.051670074	-15.7894001	15.95919991	31.19669914	31.0053997	20.37470055	-9.14109993	7.032559872	12.44410038	-1.074040055	2.195930004	18.67930031	23.39119911	8.270449638	158.7389984	371.2659912	339.8309937	267.256012	3.091909885	5.362010002	6.923570156	4.85299015	-0.79025501	0.149981007	-0.714474022	-0.084531099	-0.537330985	-0.711166024	-1.406890035	-0.835207999	-2.436450005	-37.80289841	-97.58879852	-27.68090057	-2.758270025	1.39617002
LITCHFIELD	CT_2006	LITCHFIELD_2006	Litchfield	2006	0	CT	GRA	1.369079947	374.4809875	830.5479736	51.4211998	-18.65069962	-3.354490042	1.077970028	-11.99600029	21.44129944	30.48019981	33.85559845	22.64609909	-6.18460989	7.508140087	13.58710003	0.817687988	4.740260124	18.87380028	24.43709946	10.69750023	215.5050049	469.7919922	250.5440063	269.4349976	4.87390995	8.094109535	4.708610058	5.587009907	2.166229963	0.625559986	0.428530991	1.807199955	2.006999969	-0.516655028	-0.361023009	1.591860056	-1.067370057	-14.52810001	3.572809935	0.487320006	2.487999916	1.547590017
LITCHFIELD	CT_2008	LITCHFIELD_2008	Litchfield	2008	0	CT	GRA	0	395.894989	811.2589722	41.18239975	-19.7038002	-6.111149788	2.726720095	-15.20259953	15.98509979	33.12060165	31.35829926	20.7765007	-7.308650017	6.906869888	13.17669964	-1.888550043	3.432389975	19.85099983	24.45940018	8.141989708	374.3670044	257.3649902	310.5450134	299.4509888	6.550119877	4.679359913	5.43501997	5.226409912	1.042189956	0.024294401	0.018095	-0.899037004	0.699133992	0.46054101	-0.338726014	-0.963675022	-2.436450005	6.885560036	-15.71630001	-9.751440048	1.434880018	-1.209069967
LITCHFIELD	CT_2005	LITCHFIELD_2005	Litchfield	2005	0	CT	GRA	0	363.3659973	930.2180176	72.28179932	-24.82180023	-3.161600113	3.162970066	-20.5284996	13.55799961	32.09230042	31.94930077	24.39030075	-9.221220016	6.59939003	14.2656002	-1.120329976	1.777420044	19.34320068	25.95179939	8.571390152	260.7839966	188.6569977	149.776001	575.3480225	4.25906992	3.821830034	3.233089924	10.44999981	-0.870374024	-0.283187002	1.107010007	-0.130814999	-0.955834985	-0.0472374	1.153699994	-0.534273982	-2.436450005	-25.64319992	103.2419968	21.34790039	-3.683140039	1.740479946
LITCHFIELD	CT_2015	LITCHFIELD_2015	Litchfield	2015	0	CT	GRA	0	419.3840027	905.9530029	42.67699814	-24.64730072	-6.292620182	2.5006001	-8.312800407	11.06060028	29.60129929	31.9144001	22.13570023	-13.12310028	7.011519909	13.67339993	0.99052	-0.898160994	19.88229942	26.02129936	11.93080044	215.1889954	299.6589966	209.2140045	234.4720001	3.819910049	5.525189877	5.216889858	5.568180084	-4.772250175	0.128942996	0.51474601	1.980029941	-3.631419897	0.491811991	1.22318995	2.825099945	-2.436450005	30.37490082	78.97779846	-8.256830215	-3.508670092	-1.390540004
LITCHFIELD	CT_2007	LITCHFIELD_2007	Litchfield	2007	0	CT	GRA	2.391469955	402.3299866	827.9699707	113.8050003	-19.91160011	-8.016220093	2.401129961	-12.59000015	18.60790062	31.82290077	32.04349899	28.6779995	-8.42234993	6.20923996	12.78439999	-0.272632003	2.423700094	19.28930092	25.21489906	9.022640228	209.1790009	255.8840027	194.7640076	312.6740112	4.154839993	4.716829777	4.627719879	5.383170128	-0.0715122	-0.673339009	-0.374168009	0.716880023	-0.309561014	-0.101177	0.416817009	-0.083024003	-0.0449798	13.32050037	0.994629025	62.87129974	1.22705996	-3.114140034
LITCHFIELD	CT_2012	LITCHFIELD_2012	Litchfield	2012	0	CT	GRA	32.47399902	438.4909973	874.4110107	54.36560059	-18.45280075	-3.691299915	3.703279972	-9.486169815	24.71170044	32.54710007	32.60169983	22.0958004	-4.477159977	7.747429848	13.53859997	-0.109112002	6.627150059	19.93560028	25.4654007	9.007789612	139.5070038	221.1990051	299.5400085	280.0249939	3.00206995	4.158150196	5.741970062	4.80780983	3.873680115	0.864853978	0.380017996	0.880401015	3.893889904	0.545111001	0.667264998	-0.097868003	30.03759956	49.48210144	47.43590164	3.431689978	2.68592	1.210780025
LITCHFIELD	CT_2011	LITCHFIELD_2011	Litchfield	2011	0	CT	GRA	0	411.6180115	899	59.57690048	-24.44409943	-3.848390102	3.349760056	-12.33860016	17.58679962	31.35020065	34.09420013	25.46759987	-9.224209785	7.813270092	14.28530025	0.441442996	1.962820053	19.21159935	25.25259972	10.89249992	358.3250122	405.0549927	637.9310303	341.3829956	7.012949944	7.100679874	12.25419998	7.55685997	-0.873363972	0.930694997	1.126670003	1.430960059	-0.770438015	-0.178825006	0.454542011	1.786870003	-2.436450005	22.60880089	72.02400208	8.643010139	-3.30546999	1.053689957
LITCHFIELD	CT_2004	LITCHFIELD_2004	Litchfield	2004	0	CT	GRA	2.091660023	397.6669922	783.1729736	20.50279999	-24.51440048	-5.536369801	4.403979778	-19.41939926	18.76099968	29.05249977	29.3817997	22.47730064	-9.07046032	7.099840164	13.22469997	-1.902040005	1.29132998	19.51790047	23.80080032	8.499369621	155.8919983	249.2030029	503.1140137	185.2559967	3.030430079	4.068860054	9.488949776	4.018549919	-0.719614029	0.217260003	0.066081002	-0.912526011	-1.441930056	0.127459005	-0.997287989	-0.606289029	-0.344787002	8.657529831	-43.80270004	-30.43110085	-3.375750065	-0.634293973
LITCHFIELD	CT_2003	LITCHFIELD_2003	Litchfield	2003	0	CT	GRA	0	315.0639954	840.947998	35.4253006	-22.35350037	-6.582950115	4.689949989	-13.13220024	18.27339935	31.96980095	30.61389923	22.53089905	-10.65579987	6.210999966	13.84729958	-1.147459984	1.294729948	17.62789917	24.4340992	8.968040466	243.7400055	259.3320007	378.2619934	323.9949951	5.771140099	4.234129906	6.39440012	5.76748991	-2.305000067	-0.671580017	0.688713014	-0.157952994	-1.438519955	-1.762529969	-0.363949001	-0.137620002	-2.436450005	-73.94499969	13.97189999	-15.50860024	-1.214849949	-1.680870056
LITCHFIELD	CT_2010	LITCHFIELD_2010	Litchfield	2010	0	CT	GRA	0.227965996	480.1099854	911.6090088	38.7521019	-19.28170013	-1.731330037	3.112119913	-15.89850044	19.92720032	31.99650002	34.92100143	22.92160034	-5.89098978	8.133319855	14.00039959	-1.985710025	3.520750046	21.22940063	25.81719971	7.869780064	420.6910095	186.3059998	239.4810028	408.5740051	8.932510376	3.428649902	5.67911005	9.476530075	2.459860086	1.250740051	0.84175998	-0.996195018	0.787491977	1.838919997	1.019129992	-1.235880017	-2.208479881	91.10119629	84.63349915	-12.18179989	1.85698998	3.170749903
LIVINGSTON	NY_2003	LIVINGSTON_2003	LIVINGSTON	2003	0	NY	GRA	2.73506999	355.2720032	872.4580078	46.71110153	-22.42930031	-8.083720207	5.311200142	-11.93809986	19.67429924	31.9279995	30.39369965	25.80830002	-9.460229874	6.366479874	13.74190044	-0.039627101	1.010110021	18.32710075	25.22319984	9.801890373	124.9729996	180.4490051	264.4960022	194.0249939	1.908949971	3.195420027	3.927320004	2.969810009	-2.18434	-1.198340058	0.101438999	-0.285122007	-1.652430058	-1.910300016	-0.424290001	0.172619	-3.315530062	-101.3040009	-15.23980045	-25.49200058	-2.324429989	-3.170030117
LIVINGSTON	NY_2007	LIVINGSTON_2007	LIVINGSTON	2007	0	NY	GRA	7.440720081	462.0969849	904.09198	141.4420013	-18.90740013	-7.130569935	3.927860022	-13.52540016	23.31200027	33.33919907	34.23849869	29.52280045	-7.396480083	6.709529877	13.25629997	0.67177099	2.176510096	20.24309921	26.39789963	9.896499634	178.6909943	121.8690033	164.977005	200.595993	2.459640026	2.632009983	3.653800011	3.069540024	-0.120595999	-0.855288029	-0.384178996	0.426275998	-0.486030012	0.00574112	0.750447989	0.267235994	1.390130043	5.519780159	16.39480019	69.23880005	1.19749999	-2.21687007
LIVINGSTON	NY_2013	LIVINGSTON_2013	LIVINGSTON	2013	0	NY	GRA	1.246140003	477.7709961	853.1959839	96.05449677	-17.74169922	-6.448890209	1.774099946	-19.05400085	16.62409973	31.71080017	33.31529999	27.57110024	-6.042129993	7.786680222	13.23740005	-0.790427983	2.58791995	20.33959961	25.31030083	8.891670227	80.05950165	269.1940002	188.4730072	208.5509949	1.408949971	5.368130207	3.423140049	2.831830025	1.233759999	0.221861005	-0.403030008	-1.035920024	-0.074614502	0.102177002	-0.337148994	-0.737603009	-4.804450035	21.19449997	-34.50180054	23.85129929	2.363149881	-1.535189986
LIVINGSTON	NY_2005	LIVINGSTON_2005	LIVINGSTON	2005	0	NY	GRA	0	429.7399902	1012.530029	101.1419983	-24.11120033	-3.603849888	4.493690014	-18.27280045	15.47819996	33.36449814	33.20220184	27.34880066	-8.37940979	6.926939964	14.73019981	0.157991007	1.49822998	20.16309929	27.28140068	9.154000282	132.4629974	201.1889954	233.9680023	190.9920044	2.081540108	4.346479893	4.85089016	3.153009892	-1.103520036	-0.637878001	1.089750052	-0.0875035	-1.164309978	-0.074327499	1.633960009	-0.475270003	-6.050590038	-26.83679962	124.836998	28.93889999	-4.006330013	1.309849977
LIVINGSTON	NY_2015	LIVINGSTON_2015	LIVINGSTON	2015	0	NY	GRA	0	491.677002	920.3239746	78.42780304	-24.60239983	-4.238890171	5.24034977	-4.975399971	12.50459957	31.83659935	32.47409821	25.82019997	-12.46850014	8.135310173	14.0017004	2.445280075	-1.271299958	20.87190056	26.0053997	12.62930012	78.72260284	322.5140076	256.2070007	152.0460052	1.087110043	5.188940048	5.9511199	2.552259922	-5.192599773	0.570496023	0.361247987	2.199790001	-3.933840036	0.634536982	0.357874006	3.000060081	-6.050590038	35.1006012	32.62599945	6.224699974	-4.497469902	0.674803972
LIVINGSTON	NY_2012	LIVINGSTON_2012	LIVINGSTON	2012	0	NY	GRA	57.01060104	533.177002	936.3569946	78.32499695	-17.70809937	-3.776279926	4.204100132	-7.185249805	26.06909943	33.0447998	34.10210037	26.75930023	-2.857160091	8.201869965	13.80420017	1.076789975	7.334579945	21.14360046	26.55139923	9.843390465	106.2300034	181.4080048	186.9629974	232.9279938	1.620409966	3.756560087	3.663969994	3.625439882	4.418729782	0.637049973	0.163813993	0.831292987	4.672039986	0.90624398	0.903869987	0.214120999	50.95999908	76.60019684	48.65990067	6.121860027	2.396810055	1.137420058
LIVINGSTON	NY_2009	LIVINGSTON_2009	LIVINGSTON	2009	0	NY	GRA	0	406.3970032	794.4169922	28.94739914	-19.78179932	-4.64428997	3.535870075	-14.34889984	17.58259964	29.7961998	31.89940071	19.6359005	-8.304510117	6.892260075	12.9041996	-0.489077985	2.794850111	20.07920074	24.32659912	8.887330055	121.9110031	210.9810028	184.6679993	149.5570068	2.662909985	4.213630199	3.609889984	2.338690043	-1.028620005	-0.672556996	-0.736213028	-0.734573007	0.132314995	-0.158164993	-1.320840001	-0.741936982	-6.050590038	-50.1794014	-93.28040314	-43.25579834	0.323083997	0.269407988
LIVINGSTON	NY_2014	LIVINGSTON_2014	LIVINGSTON	2014	0	NY	GRA	0	482.3110046	808.3389893	80.26499939	-23.87400055	-5.759399891	2.857229948	-10.58920002	14.10289955	30.9598999	31.25880051	25.82629967	-10.9623003	7.647299767	12.80179977	0.833716989	-0.148074001	20.73480034	24.77070045	8.983269691	128.7769928	228.1629944	229.2940063	136.4539948	2.033839941	3.909070015	4.235089779	1.928050041	-3.68637991	0.082478002	-0.838581979	0.588222027	-2.810610056	0.497357994	-0.876752973	-0.645999014	-6.050590038	25.73419952	-79.35890198	8.061860085	-3.769119978	-0.845700979
LIVINGSTON	NY_2004	LIVINGSTON_2004	LIVINGSTON	2004	0	NY	GRA	7.017210007	437.8999939	846.2919922	42.21870041	-24.11949921	-7.28030014	4.598499775	-20.36840057	18.46649933	30.88579941	29.21870041	25.22229958	-8.04265976	7.510849953	13.81140041	0.050111901	1.824169993	19.49230003	24.58620071	9.623299599	93.21659851	291.1940002	301.0690002	152.8300018	1.395920038	3.966820002	5.768370152	2.330169916	-0.766771019	-0.053966001	0.171013996	-0.195382997	-0.838373005	-0.745127022	-1.061280012	-0.00596714	0.966616988	-18.67679977	-41.4056015	-29.9843998	-4.014579773	-2.366600037
LIVINGSTON	NY_2010	LIVINGSTON_2010	LIVINGSTON	2010	0	NY	GRA	0.246387005	546.2360229	938.7009888	41.21609879	-18.94059944	-1.448199987	5.285960197	-12.38010025	18.23670006	31.57069969	33.83480072	22.44709969	-5.679609776	8.785160065	14.44880009	-0.764899015	3.002190113	22.03219986	25.95779991	7.985549927	116.4840012	231.746994	250.7259979	193.772995	2.175100088	4.362820148	4.299660206	3.702140093	1.596279979	1.220340014	0.80833298	-1.010390043	0.339655012	1.794759989	0.310294986	-1.643720031	-5.804210186	89.6595993	51.0033989	-30.98699951	1.164319992	3.465500116
LIVINGSTON	NY_2008	LIVINGSTON_2008	LIVINGSTON	2008	0	NY	GRA	4.900979996	453.2619934	843.7369995	47.77560043	-19.14500046	-5.742400169	4.856679916	-13.71329975	17.59180069	33.22769928	31.23130035	26.45000076	-6.511119843	7.609519959	13.19209957	-1.379089952	2.689110041	20.95980072	25.14999962	8.680330276	158.5630035	129.0460052	245.1589966	169.6119995	2.409159899	2.284290075	3.869679928	2.513220072	0.764770985	0.044700101	-0.448305011	-1.624590039	0.026570801	0.722391009	-0.497496009	-0.948939979	-1.149620056	-3.3150599	-43.96039963	-24.42749977	0.959930003	-0.828701973
LIVINGSTON	NY_2006	LIVINGSTON_2006	LIVINGSTON	2006	0	NY	GRA	5.036439896	427.1570129	871.4550171	51.77999878	-15.31739998	-4.394450188	3.763580084	-12.35589981	24.15010071	33.52949905	33.66109848	23.72800064	-4.756060123	7.497640133	14.07750034	1.427410007	4.932059765	20.24889946	24.8451004	10.94639969	111.7080002	171.6349945	328.1549988	237.5570068	1.780599952	3.351510048	5.279610157	3.939219952	2.519829988	-0.067175902	0.437079012	1.181920052	2.269520044	0.0114536	-0.802401006	1.317180038	-1.014160037	-29.42009926	-16.24220085	-20.42309952	4.787509918	0.519250989
LIVINGSTON	NY_2011	LIVINGSTON_2011	LIVINGSTON	2011	0	NY	GRA	0	489.1010132	986.6149902	69.29660034	-24.28720093	-1.66237998	5.502120018	-10.69299984	16.78750038	32.5019989	36.83789825	27.06349945	-8.354240417	8.608329773	14.89890003	1.474220037	1.542670012	20.06139946	26.54920006	11.49810028	140.3619995	297.6130066	188.5789948	251.0149994	2.141959906	4.494229794	3.540570021	4.218999863	-1.078349948	1.04350996	1.258479953	1.228729963	-1.119860053	-0.175956994	0.901759982	1.868810058	-6.050590038	32.52399826	98.91750336	-2.90647006	-4.182340145	3.25131011
MADISON	NY_2006	MADISON_2006	MADISON	2006	0	NY	GRA	2.69250989	308.230011	673.2150269	24.22879982	-22.41869926	-7.427609921	0.671902001	-15.79189968	22.84280014	30.91889954	32.26639938	22.27750015	-7.964550018	6.081709862	11.90209961	-0.518335998	1.909649968	17.39900017	22.61429977	8.358260155	207.223999	358.5750122	359.3099976	334.1090088	2.741909981	5.965119839	5.274680138	4.974400043	2.261780024	0.168061003	0.093673699	1.509420037	1.985550046	-0.219154	-0.632385015	1.368829966	-0.252689004	-23.81949997	-23.56340027	-13.75080013	2.663490057	0.460779995
MADISON	NY_2015	MADISON_2015	MADISON	2015	0	NY	GRA	0	354.2390137	725.5960083	27.61730003	-27.09160042	-8.66549015	4.056759834	-8.192620277	8.985500336	28.97839928	30.05170059	22.27750015	-15.63300037	6.290279865	12.24170017	0.187220007	-4.189249992	17.80940056	23.53219986	9.780010223	173.6170044	370.4460144	223.1820068	225.6459961	2.199399948	5.058780193	4.339680195	3.348180056	-5.406720161	0.376634002	0.433268994	2.214979887	-4.113349915	0.191303	0.285495996	2.790590048	-2.945199966	22.18930054	28.81809998	-10.36229992	-2.009449959	-0.777103007
MADISON	NY_2003	MADISON_2003	MADISON	2003	0	NY	GRA	0.259231001	240.3849945	692.0720215	23.00139999	-27.37350082	-14.15320015	2.380899906	-14.53059959	17.23800087	29.75819969	28.67700005	23.8654995	-12.42759991	4.878119946	11.8118	-2.801229954	-1.510030031	15.71339989	23.1765995	6.903039932	218.2830048	327.0889893	386.8240051	380.7260132	3.017430067	5.099420071	5.847670078	5.060919762	-2.201240063	-1.035529971	0.00338364	-0.773464978	-1.434129953	-1.904690027	-0.070051201	-0.086384803	-2.685970068	-91.66400146	-4.706540108	-14.97819996	-2.291359901	-6.26485014
MADISON	NY_2007	MADISON_2007	MADISON	2007	0	NY	GRA	0.569155991	342.5820007	697.5490112	97.20159912	-23.66790009	-10.89210033	2.312170029	-17.47190094	15.32820034	30.55500031	31.37549973	27.06550026	-11.22299957	5.010270119	11.49960041	-1.845849991	-0.492915004	17.58760071	23.64489937	7.475430012	301.3410034	201.8970032	253.451004	385.3469849	3.623529911	3.735130072	4.424590111	4.796309948	-0.996648014	-0.903375983	-0.308804989	0.181911007	-0.417019993	-0.0305309	0.398279011	0.486001015	-2.376049995	10.53289986	0.770569026	59.22190094	1.414229989	-3.003710032
MADISON	NY_2014	MADISON_2014	MADISON	2014	0	NY	GRA	0	328.446991	598.3070068	49.52479935	-29.59810066	-9.299670219	-0.637965024	-11.74709988	10.8842001	29.08639908	29.64769936	23.97949982	-14.29349995	5.41147995	10.76620007	-1.384549975	-2.787610054	17.7840004	22.09560013	6.326019764	227.2749939	274.1719971	315.2669983	266.7860107	3.095910072	4.475140095	4.982439995	3.244699955	-4.06716013	-0.502170026	-1.04223001	0.643208027	-2.71171999	0.165848002	-1.151059985	-0.663406014	-2.945199966	-3.602020025	-98.4713974	11.54520035	-4.515950203	-1.41129005
MADISON	NY_2012	MADISON_2012	MADISON	2012	0	NY	GRA	37.12369919	379.3080139	725.8540039	32.04809952	-25.98360062	-5.282050133	2.946500063	-14.37250042	24.25860024	30.45630074	31.49270058	21.01320076	-5.775320053	6.415070057	11.75039959	-1.18403995	4.388659954	18.1359005	23.93239975	6.802999973	204.3899994	216.4349976	208.2449951	310.6919861	2.708159924	3.478009939	3.563940048	4.171239853	4.451010227	0.501420021	-0.0579805	0.843717992	4.464550018	0.517817974	0.685748994	-0.186425	34.17850113	47.25910187	29.07600021	-5.931509972	-0.901485026	2.606329918
MADISON	NY_2009	MADISON_2009	MADISON	2009	0	NY	GRA	0	277.947998	616.5679932	11.66429996	-23.5102005	-6.318769932	2.038399935	-19.54509926	17.20030022	28.67880058	30.31830025	19.12599945	-10.81359959	5.44822979	11.40060043	-1.626350045	-0.233824	17.26300049	21.88479996	6.528019905	190.4019928	283.3599854	279.8169861	228.1000061	2.651520014	4.562240124	4.225180149	3.024339914	-0.587280989	-0.465422004	-0.407799006	0.401412994	-0.157928005	-0.355136991	-1.361889958	-0.461410999	-2.945199966	-54.10079956	-80.20999908	-26.31529999	1.571939945	1.569620013
MADISON	NY_2011	MADISON_2011	MADISON	2011	0	NY	GRA	0	363.8680115	779.710022	36.05339813	-27.23480034	-4.534210205	2.598449945	-14.63199997	12.69649982	30.88629913	34.04759979	25.57419968	-11.32019997	6.938869953	12.80539989	-0.75852102	-1.273450017	17.63059998	24.08950043	8.908060074	255.6499939	386.1530151	321.4949951	269.2309875	3.177759886	5.26639986	5.706359863	3.830359936	-1.093829989	1.025220037	0.996999979	1.269240022	-1.197559953	0.0125217	0.842824996	1.918640018	-2.945199966	31.81830025	82.93160248	-1.926229954	-2.152620077	3.354180098
MADISON	NY_2008	MADISON_2008	MADISON	2008	0	NY	GRA	2.003900051	336.6849976	656.4219971	23.74239922	-22.94930077	-7.713290215	1.767459989	-19.74979973	15.12689972	31.16659927	29.84189987	22.9022007	-9.102370262	6.294519901	11.6413002	-3.612349987	0.40300101	18.34110069	22.61809921	5.769189835	329.1080017	224.2140045	249.1929932	321.9110107	3.906430006	3.230839968	3.760970116	3.95562005	1.123960018	0.380874008	-0.167141005	-1.584589958	0.478897005	0.723024011	-0.628530979	-1.220239997	-0.941302001	4.63616991	-40.35570145	-14.23719978	2.132910013	0.175097004
MADISON	NY_2004	MADISON_2004	MADISON	2004	0	NY	GRA	0.836161017	327.6849976	683.6259766	18.50819969	-30.40049934	-11.14350033	2.291510105	-24.6432991	16.38100052	28.65870094	28.96290016	22.56830025	-11.74559975	5.627429962	12.07199955	-2.608570099	-1.108590007	17.3071003	22.72400093	6.924109936	181.5749969	279.9970093	447.0610046	274.3840027	2.401479959	3.758549929	7.683509827	3.846270084	-1.519279957	-0.286224991	0.263597012	-0.580814004	-1.032690048	-0.310992986	-0.522678018	-0.065322399	-2.109040022	-4.364749908	-13.15219975	-19.47139931	-5.318339825	-3.255100012
MADISON	NY_2010	MADISON_2010	MADISON	2010	0	NY	GRA	0	409.1440125	739.2150269	20.63400078	-24.51869965	-2.969120026	2.59758997	-18.59519959	16.34519959	29.8083992	32.18320084	20.46759987	-8.030139923	7.103419781	12.65170002	-3.142800093	0.716355026	19.42709923	23.40730095	5.39413023	212.1929932	242.1230011	270.8280029	348.9429932	3.152260065	4.383059978	4.908770084	4.455480099	2.196190119	1.189769983	0.843261003	-1.115039945	0.792250991	1.808969975	0.160618007	-1.595299959	-2.945199966	77.09480286	42.43650055	-17.34560013	0.563503027	4.919270039
MADISON	NY_2005	MADISON_2005	MADISON	2005	0	NY	GRA	0	348.4580078	845.2310181	52.88370132	-29.20870018	-4.178800106	1.885489941	-23.8628006	13.08920002	31.16839981	31.4484005	24.25989914	-10.68019962	5.971759796	13.10519981	-2.291100025	-0.701788008	18.38389969	25.25110054	6.687510014	271.848999	229.9100037	220.3899994	383.6820068	3.935120106	4.674320221	3.981309891	5.394710064	-0.453916997	0.058112599	1.296759963	-0.263339996	-0.625891984	0.765837014	2.004420042	-0.301918	-2.945199966	16.40889931	148.4530029	14.90410042	-4.126560211	3.709579945
MADISON	NY_2013	MADISON_2013	MADISON	2013	0	NY	GRA	0	329.2380066	657.8649902	57.79740143	-24.06979942	-9.595100403	-0.732406974	-21.64159966	11.70160007	30.39220047	31.29850006	23.61490059	-9.24822998	5.907279968	11.34420013	-3.2557199	-0.341102988	17.32239914	22.76490021	6.332620144	160.2230072	371.6560059	270.6910095	324.5899963	2.026170015	5.790150166	4.417290211	4.318830013	0.978097975	-0.00636721	-0.464165986	-1.227959991	-0.265206993	-0.29568699	-0.481784999	-0.656813025	-2.945199966	-2.811280012	-38.91279984	19.81780052	1.012359977	-1.706719995
MIDDLESEX	CT_2009	MIDDLESEX_2009	Middlesex	2009	0	CT	GRA	0	401.3680115	883.5120239	51.04430008	-20.84020042	-1.036829948	4.910920143	-12.36489964	15.84669971	29.34630013	31.25729942	21.57780075	-6.479320049	8.531769753	14.52280045	1.378890038	4.065350056	18.99740028	24.68400002	10.43869972	118.0329971	291.4599915	242.8619995	293.0450134	2.856050015	4.773109913	4.741099834	5.119890213	-0.780811012	0.163593993	-0.652741015	0.054640502	-0.525367975	-0.822143972	-1.103889942	-0.759405017	-2.788510084	-39.20610046	-80.90309906	-36.27939987	-3.358779907	1.595579982
MIDDLESEX	CT_2014	MIDDLESEX_2014	Middlesex	2014	0	CT	GRA	0	415.7890015	907.5430298	87.12740326	-20.68040085	-2.173229933	5.56155014	-9.583109856	13.03810024	27.85989952	29.93090057	23.56889915	-8.332269669	7.986299992	14.48670006	1.897789955	2.471839905	19.51070023	25.24250031	10.90359974	243.6569977	242.0930023	188.5980072	331.1419983	5.660960197	4.813159943	5.374470234	5.793000221	-2.633759975	-0.381875992	-0.688835025	0.573539972	-2.118880033	-0.308880001	-0.545396984	-0.294436008	-2.788510084	-24.78560066	-56.87269974	-0.196273997	-3.199019909	0.459176004
MIDDLESEX	CT_2004	MIDDLESEX_2004	Middlesex	2004	0	CT	GRA	2.252680063	444.1279907	914.8950195	53.57540131	-21.08200073	-2.396300077	6.726339817	-16.14780045	17.39900017	29.47310066	29.33230019	22.47680092	-6.462590218	8.424670219	15.08199978	0.52639699	3.178270102	19.90609932	24.80699921	10.71879959	144.970993	217.6269989	397.6700134	231.6649933	3.78621006	4.004270077	8.10958004	5.377860069	-0.764081001	0.056494702	-0.0935831	-0.797854006	-1.412449956	0.0865383	-0.980825007	-0.479229987	-0.535833001	3.553410053	-49.52080154	-33.74819946	-3.600630045	0.236107007
MIDDLESEX	CT_2012	MIDDLESEX_2012	Middlesex	2012	0	CT	GRA	32.98749924	493.0310059	1004.25	92.13159943	-14.05150032	-1.563490033	5.021649837	-7.562829971	23.08469963	33.65069962	33.08589935	23.62560081	-2.148819923	9.353230476	15.54769993	2.162050009	8.226739883	20.4715004	26.28380013	11.03339958	103.5479965	189.121994	243.5950012	202.1679993	3.03098011	4.708930016	4.672739983	3.953419924	3.549700022	0.98505199	0.372090995	0.837800026	3.636019945	0.651908994	0.495961994	-0.164637998	30.1989994	52.45709991	39.83250046	4.807980061	3.429909945	1.06893003
MIDDLESEX	CT_2010	MIDDLESEX_2010	Middlesex	2010	1	CT	GRA	1.647029996	541.5709839	1055.939941	69.27400208	-14.66660023	0.880887985	5.927589893	-13.04590034	20.39859962	31.1413002	35.31539917	22.58790016	-3.615060091	9.697529793	16.07999992	0.548518002	5.366260052	21.68050003	26.87529945	10.1182003	420.3880005	137.1829987	229.9060059	326.5409851	9.757610321	3.032109976	6.74849987	8.566889763	2.083450079	1.329360008	0.904393017	-0.775732994	0.775542021	1.860919952	1.087489963	-1.07983005	-1.141479969	100.9970016	91.5286026	-18.0496006	2.814769983	3.513299942
MIDDLESEX	CT_2005	MIDDLESEX_2005	Middlesex	2005	0	CT	GRA	0	400.4400024	1057.02002	117.9810028	-20.21570015	-1.452769995	5.571310043	-14.90709972	14.52110004	31.01659966	32.7818985	24.49119949	-6.492459774	7.873529911	15.96860027	1.241870046	3.712260008	19.73800087	27.01009941	10.73849964	215.9349976	187.6629944	127.9049988	508.0289917	4.220379829	4.05354023	3.738509893	10.35350037	-0.793951988	-0.494652003	0.793045998	-0.082381196	-0.87846297	-0.081575401	1.222219944	-0.459601998	-2.788510084	-40.13389969	92.60420227	30.65769959	-2.734280109	1.179640055
MIDDLESEX	CT_2002	MIDDLESEX_2002	Middlesex	2002	0	CT	GRA	0.376506001	424.1669922	1003.27002	74.19809723	-11.40719986	-4.423620224	6.597869873	-13.46860027	16.34970093	31.52459908	33.85499954	25.36269951	-3.366990089	7.612110138	15.36480045	0.039942902	7.648159981	19.78549957	26.44540024	9.3916502	179.5659943	304.3009949	252.3220062	329.1570129	4.168789864	5.725749969	7.63725996	6.576139927	2.331530094	-0.756066024	0.189260006	-1.284309983	3.057440043	-0.0340233	0.657549024	-1.806429982	-2.412009954	-16.40699959	38.85520172	-13.12559986	6.074230194	-1.791210055
MIDDLESEX	CT_2011	MIDDLESEX_2011	Middlesex	2011	0	CT	GRA	1.405539989	473.2659912	1040.48999	115.1999969	-20.2364006	-1.590090036	6.38654995	-10.89140034	19.5909996	31.32979965	34.83509827	27.01169968	-6.617539883	9.329079628	16.26449966	2.705410004	4.177239895	19.77420044	26.35490036	12.92090034	256.9249878	343.3110046	527.9329834	287.6830139	5.965600014	6.586359978	11.98810005	7.988409996	-0.919026017	0.960906982	1.088930011	1.381160021	-0.413486004	-0.045328099	0.567059994	1.722820044	-1.382969975	32.69200134	76.07790375	27.87599945	-2.75496006	1.042320013
MIDDLESEX	CT_2003	MIDDLESEX_2003	Middlesex	2003	3	CT	GRA	1.512480021	350.9620056	993.2609863	58.57120132	-19.30820084	-3.98913002	6.496310234	-10.53359985	17.98679924	32.43009949	31.56529999	22.69120026	-7.579999924	7.346700192	15.89000034	1.02620995	3.022190094	17.93099976	25.70260048	11.07960033	284.1080017	248.5039978	248.6750031	310.7520142	6.442580223	4.508910179	4.954909801	6.334990025	-1.881489992	-1.021479964	0.714429021	-0.298041999	-1.568529963	-1.888589978	-0.0852146	-0.118442997	-1.276039958	-89.61229706	28.84589958	-28.75250053	-1.826779962	-1.356719971
MIDDLESEX	CT_2013	MIDDLESEX_2013	Middlesex	2013	0	CT	GRA	0	437.3729858	948.1560059	100.6780014	-17.0734005	-2.861190081	3.848320007	-13.44519997	13.73270035	31.04330063	33.70880127	25.05890083	-4.774759769	8.233110428	15.11009979	0.288755	4.150819778	19.80509949	25.50200081	10.75049973	205.5169983	271.0010071	122.9960022	193.5410004	5.234829903	5.626140118	3.135200024	4.700650215	0.923753977	-0.135067999	-0.065524101	-1.03550005	-0.439904004	-0.0144596	-0.285820007	-0.447535992	-2.788510084	-3.201509953	-16.25979996	13.35470009	0.408003002	-0.228775993
MIDDLESEX	CT_2015	MIDDLESEX_2015	Middlesex	2015	0	CT	GRA	0	456.6839905	1050.079956	92.36440277	-20.95280075	-4.724020004	5.382659912	-5.460820198	12.30370045	28.9102993	32.16719818	22.32029915	-10.06680012	8.315369606	15.70650005	3.284039974	0.97437501	20.08309937	27.12129974	13.7741003	202.6269989	215.4080048	151.9779968	233.697998	3.963749886	4.449520111	4.884469986	5.822509766	-4.368289948	-0.0528078	0.530905008	1.959789991	-3.616349936	0.263579994	1.333410025	2.576020002	-2.788510084	16.10930061	85.66049957	5.040780067	-3.471349955	-2.091609955
MIDDLESEX	CT_2007	MIDDLESEX_2007	Middlesex	2007	0	CT	GRA	3.28711009	453.5180054	954.5219727	152.0010071	-16.95319939	-5.088399887	5.028890133	-10.28470039	17.54179955	31.34900093	31.87059975	27.09370041	-5.754399776	7.83122015	14.72529984	1.783560038	4.419010162	19.65430069	26.02519989	11.09130001	177.8439941	247.1139984	140.1840057	213.0440063	4.54527998	5.59153986	3.989140034	4.170050144	-0.055890601	-0.536960006	-0.450273991	0.459306002	-0.171709001	-0.165292993	0.237320006	-0.10678	0.498594999	12.94410038	-9.893799782	64.67769623	0.528249979	-2.455990076
MIDDLESEX	CT_2006	MIDDLESEX_2006	Middlesex	2006	0	CT	GRA	0.295603007	434.6229858	954.6290283	93.65619659	-14.36810017	-1.898830056	3.729899883	-7.924600124	18.8239994	30.17900085	34.70090103	23.07119942	-3.82446003	8.819709778	15.20979977	2.681159973	6.438809872	19.65859985	25.54299927	12.68789959	165.1569977	403.4729919	207.9519959	280.1099854	5.158040047	7.195769787	4.511300087	6.658309937	1.874050021	0.451528013	0.034236901	1.35690999	1.848090053	-0.160981998	-0.244859993	1.489840031	-2.492909908	-5.951200008	-9.78662014	6.332509995	3.113280058	0.733581007
MIDDLESEX	CT_2001	MIDDLESEX_2001	Middlesex	2001	0	CT	GRA	0	476.4089966	921.5579834	106.3209991	-14.48480034	-2.487129927	5.251039982	-8.35297966	10.52670002	31.0720005	34.36940002	24.64259911	-6.365650177	8.187020302	14.31589985	2.092319965	4.256249905	20.83519936	25.71789932	13.33170033	310.5799866	260.428009	196.8970032	94.22669983	6.602069855	7.033189774	4.465559959	2.836090088	-0.667132974	-0.181162	-0.859641016	0.768067002	-0.334466994	1.015630007	-0.069915801	2.133620024	-2.788510084	35.83509827	-42.85749817	18.99729919	2.996649981	0.145284995
MIDDLESEX	CT_2000	MIDDLESEX_2000	Middlesex	2000	0	CT	GRA	0.851755977	395.9119873	800.2340088	58.4673996	-17.64360046	-2.812000036	1.113729954	-13.54209995	18.05459976	30.97500038	28.52389908	24.4137001	-4.74985981	7.947269917	13.4598999	-0.870723009	5.751669884	18.99769974	23.90239906	9.782670021	248.151001	309.9500122	246.8419952	215.9210052	6.035270214	5.326340199	4.912370205	5.830299854	0.948651016	-0.420910001	-1.715630054	-2.194969893	1.160949945	-0.821859002	-1.885450006	-1.415410042	-1.936750054	-44.66220093	-164.1820068	-28.85630035	-0.162193	-0.179592997
MIDDLESEX	CT_2008	MIDDLESEX_2008	Middlesex	2008	0	CT	GRA	0	449.9460144	941.2860107	74.5868988	-15.73849964	-4.502419949	5.872799873	-11.41419983	15.68830013	33.51789856	31.73019981	21.87759972	-4.545219898	8.402230263	15.07450008	0.401832998	5.592279911	20.28409958	25.38820076	10.40750027	304.3619995	201.8769989	296.2349854	266.8699951	6.211470127	3.95017004	5.673180103	5.79282999	1.153300047	0.034053799	-0.101060003	-0.922417998	1.001559973	0.464565009	-0.399628013	-0.790547013	-2.788510084	9.372039795	-23.12949944	-12.73670006	1.742900014	-1.870010018
MONROE	NY_2009	MONROE_2009	MONROE	2009	1	NY	GRA	1.084200025	420.6380005	818.4769897	31.95789909	-18.33729935	-3.85323	3.568939924	-15.04049969	15.23069954	29.35709953	30.82679939	18.8090992	-7.029210091	8.10984993	14.09869957	0.380721986	2.484920025	19.40449905	23.65410042	8.507459641	129.7230072	208.1399994	187.177002	147.2660065	2.451349974	3.986850023	3.724780083	2.7058599	-0.656960011	-0.407308012	-0.802523971	-0.785144985	0.121921003	-0.29894799	-1.688809991	-0.843675971	-5.252200127	-48.40370178	-113.1060028	-48.64189911	0.937563002	0.221922994
MONROE	NY_2014	MONROE_2014	MONROE	2014	0	NY	GRA	0	472.7659912	836.1439819	93.60189819	-21.84309959	-5.06678009	3.223249912	-9.630069733	10.90880013	31.2140007	31.25919914	26.44790077	-9.714539528	8.36616993	13.82839966	1.717190027	-0.463423014	19.97089958	24.34869957	9.180069923	132.0570068	201.0460052	202.822998	119.8830032	2.286499977	4.268680096	4.217319965	1.877709985	-3.342289925	-0.150993004	-1.072839975	0.55131799	-2.826420069	0.267446995	-0.994251013	-0.171066001	-6.336410046	3.724669933	-95.4394989	13.00209999	-2.568259954	-0.991626978
MONROE	NY_2012	MONROE_2012	MONROE	2012	2	NY	GRA	48.47769928	546.7940063	980.9719849	79.63400269	-17.33040047	-3.156490088	5.172500134	-7.885749817	24.91580009	31.56270027	34.57260132	24.71150017	-2.606990099	9.150440216	14.84969997	1.563040018	6.846940041	20.67810059	26.47579956	9.750240326	117.0879974	172.6390076	148.9819946	191.9680023	1.953889966	4.286369801	3.804430008	3.353149891	3.765249968	0.633279026	-0.0515499	0.397170007	4.483940125	0.974660993	1.132920027	0.399105996	42.1413002	77.75270081	49.38949966	-0.965888977	1.944450021	0.918658972
MONROE	NY_2010	MONROE_2010	MONROE	2010	0	NY	GRA	1.121320009	546.7650146	969.0720215	46.43119812	-19.06170082	-0.257903993	6.489570141	-13.12590027	17.77860069	30.12240028	32.7038002	22.03919983	-5.012390137	9.87831974	15.54349995	-0.106110997	2.550800085	21.18370056	25.52330017	7.719679832	113.5459976	184.9730072	194.4360046	180.9140015	2.813030005	4.09841013	3.943279982	3.515520096	1.359859943	1.36116004	0.642289996	-1.271980047	0.187796995	1.480250001	0.180381998	-1.631450057	-5.215089798	77.7233963	37.48939896	-34.16859818	0.213222995	3.817250013
MONROE	NY_2013	MONROE_2013	MONROE	2013	2	NY	GRA	3.03144002	468.321991	893.4799805	101.8730011	-17.94149971	-5.607180119	3.013550043	-17.07150078	16.47340012	30.79850006	32.96250153	26.28759956	-5.451310158	8.372750282	14.54209995	-0.158002004	2.726079941	19.65099907	24.88139915	8.366060257	91.49269867	285.1109924	177.5670013	223.6069946	1.711920023	5.063020229	3.605259895	3.130439997	0.920935988	-0.144411996	-0.359120011	-1.323869944	0.363072991	-0.052494001	-0.461515009	-0.985073984	-3.304960012	-0.719604015	-38.10269928	21.27289963	1.333330035	-1.532029986
MONROE	NY_2006	MONROE_2006	MONROE	2006	0	NY	GRA	4.783659935	478.5310059	933.6489868	60.38349915	-15.23159981	-3.887010098	5.087230206	-10.55729961	22.72879982	32.19120026	33.2242012	22.75009918	-3.788290024	9.070249558	15.45810032	2.522830009	4.745870113	20.09550095	24.83860016	10.74359989	121.0970001	148.2709961	336.3259888	266.0929871	2.405519962	3.357500076	6.216919899	4.344510078	2.583950043	0.553089023	0.556885004	1.356960058	2.382869959	0.392062992	-0.504297018	1.392510057	-1.552749991	9.489899635	2.065550089	-20.21629906	4.043250084	0.188141003
MONROE	NY_2005	MONROE_2005	MONROE	2005	0	NY	GRA	0.554050028	451.0050049	1068.670044	111.1240005	-23.52300072	-2.420449972	5.44423008	-15.63720036	15.88269997	32.9178009	33.33800125	26.93849945	-7.460879803	8.134389877	16.18280029	1.300889969	1.270689964	19.55150032	27.04910088	8.819600105	110.737999	160.4440002	192.048996	190.5050049	2.385040045	5.00067997	7.373479843	3.776220083	-1.088629961	-0.382768989	1.281610012	0.135027006	-1.092319965	-0.151982993	1.706169963	-0.53153801	-5.782360077	-18.03619957	137.0850067	30.52370071	-4.248149872	1.654700041
MONROE	NY_2008	MONROE_2008	MONROE	2008	0	NY	GRA	8.155929565	489.0050049	890.5609741	54.63629913	-17.45750046	-3.817070007	4.732349873	-12.63840008	18.22999954	32.18159866	31.93530083	25.31030083	-5.798120022	8.913189888	14.2986002	-0.163867995	2.556430101	20.61260033	25.06139946	8.526809692	203.5500031	138.2149963	186.8630066	207.4440002	3.476739883	2.923140049	4.136119843	3.564359903	0.574131012	0.396028996	-0.602584004	-1.329740047	0.193430007	0.909169972	-0.281518996	-0.824320972	1.819519997	19.9640007	-41.02220154	-25.96360016	1.81735003	0.258082002
MONROE	NY_2015	MONROE_2015	MONROE	2015	1	NY	GRA	0	474.0820007	944.1240234	78.87049866	-22.69109917	-4.034039974	6.61221981	-5.209899902	10.13290024	30.82670021	31.51189995	24.32690048	-11.45419979	8.629619598	15.07439995	2.933379889	-1.472370029	20.05200005	25.45000076	12.20829964	104.5719986	254.8079987	196.5590057	131.1309967	1.781149983	4.704639912	5.289470196	2.352880001	-5.08190012	0.112457	0.173180997	1.767510057	-3.835380077	0.348513007	0.107136004	2.857170105	-6.336410046	5.040989876	12.54109955	-1.729349971	-3.416199923	0.041109599
MONROE	NY_2003	MONROE_2003	MONROE	2003	3	NY	GRA	1.370129943	386.4660034	922.9500122	47.46749878	-21.09399986	-7.1457901	5.35488987	-9.709050179	19.28109932	31.55660057	30.07349968	24.97970009	-8.596570015	7.152490139	14.98169994	0.916791022	0.403254986	18.09880066	25.07099915	9.388299942	122.2220001	175.5249939	157.8269959	188.322998	2.246229887	4.487500191	3.663409948	3.600209951	-2.224319935	-1.364670038	0.080531098	-0.249075994	-1.959750056	-1.604679942	-0.271890998	0.037160899	-4.966279984	-82.57550049	-8.63269043	-33.13230133	-1.819079995	-3.070640087
MONROE	NY_2004	MONROE_2004	MONROE	2004	1	NY	GRA	6.836440086	426.1400146	880.7199707	56.1487999	-24.21680069	-6.73664999	5.99890995	-19.74300003	18.95330048	30.57780075	29.35709953	25.19759941	-7.124080181	7.906970024	14.86760044	0.892403007	1.460680008	18.69939995	24.2784996	9.135299683	97.88780212	233.7680054	234.6990051	154.9230042	1.799860001	4.082960129	6.312039852	3.286760092	-0.751832008	-0.610194981	-0.033584598	-0.273463994	-0.902323008	-1.004050016	-1.064440012	-0.215834007	0.500034988	-42.90100098	-50.86259842	-24.4510994	-4.941939831	-2.661499977
MONROE	NY_2011	MONROE_2011	MONROE	2011	0	NY	GRA	0.524697006	467.2420044	1004.98999	84.7940979	-22.94980049	-1.501459956	5.842720032	-11.58440018	16.95960045	30.47859955	34.36330032	26.00749969	-7.338300228	8.91958046	15.94470024	2.472280025	1.307450056	19.36720085	25.9029007	11.16530037	157.4889984	268.2009888	192.6100006	237.2960052	2.739720106	5.35172987	4.357150078	4.929419994	-0.966051996	0.402417988	1.043499947	1.306409955	-1.055549979	-0.33623901	0.560011029	1.81419003	-5.811709881	-1.799010038	73.40779877	4.194250107	-3.674959898	2.573689938
MONROE	NY_2007	MONROE_2007	MONROE	2007	0	NY	GRA	10.31750011	498.7810059	958.7529907	150.5440063	-18.34930038	-6.696350098	5.663889885	-11.86130047	19.20190048	32.78770065	33.85839844	28.63990021	-6.237959862	8.277739525	14.70559978	1.60800004	1.831940055	19.84379959	26.13680077	9.500430107	177.802002	123.6999969	118.8820038	225.4100037	2.484460115	3.150700092	2.454900026	3.494420052	0.134286001	-0.239418998	-0.195610002	0.442128003	-0.531058013	0.140370995	0.793945014	0.149296999	3.981139898	29.73970032	27.17000008	69.94460297	0.925552011	-2.621200085
MONTGOMERY	NY_2004	MONTGOMERY_2004	MONTGOMERY	2004	0	NY	GRA	0.816855013	400.0130005	787.5770264	22.78240013	-28.18670082	-8.056229591	3.880870104	-23.2052002	16.70890045	30.69569969	30.03639984	22.95050049	-10.9847002	6.511240005	12.91419983	-2.317709923	0.040497702	19.32579994	24.20709991	8.182439804	111.2470016	240.1529999	340.605011	196.6750031	2.038939953	3.920099974	6.069429874	3.994110107	-1.525020003	-0.203670993	0.209804997	-0.855413973	-1.376479983	-0.117913999	-0.712661982	-0.207523003	-1.56427002	1.823210001	-24.26749992	-22.60880089	-4.720769882	-2.376620054
MONTGOMERY	NY_2006	MONTGOMERY_2006	MONTGOMERY	2006	0	NY	GRA	1.217319965	371.1629944	777.4320068	26.18149948	-20.20980072	-4.849510193	-0.048525799	-14.35140038	22.45420074	32.04460144	33.36190033	22.17849922	-7.49864006	6.950689793	12.51239967	0.170610994	3.451210022	19.10589981	24.32889938	9.835929871	131.427002	391.026001	274.8179932	269.0549927	2.662859917	6.8478899	4.719170094	4.614490032	1.961030006	0.235778004	-0.191934004	1.6329	2.034229994	-0.337767005	-0.590797007	1.445970058	-1.163810015	-27.02619934	-34.41180038	-19.20980072	3.256119967	0.830110013
MONTGOMERY	NY_2012	MONTGOMERY_2012	MONTGOMERY	2012	0	NY	GRA	34.80410004	456.1459961	864.0529785	50.56999969	-21.48810005	-2.797780037	2.778609991	-10.95930004	25.14159966	32.99449921	32.77339935	22.49769974	-5.172959805	7.531730175	13.03559971	-0.330951989	5.668069839	20.21339989	25.74430084	8.253919601	114.3379974	238.470993	189.9859924	232.5410004	2.362449884	4.65719986	4.030620098	3.862179995	4.286709785	0.816815972	0.331216007	1.131340027	4.25109005	0.769711971	0.824549019	-0.136035994	32.42290115	57.95619965	52.20899963	5.178730011	1.977820039	2.881839991
MONTGOMERY	NY_2005	MONTGOMERY_2005	MONTGOMERY	2005	0	NY	GRA	0	403.5090027	956.9840088	65.07019806	-27.95149994	-3.741990089	3.754270077	-23.06419945	14.03730011	32.93170166	32.04880142	24.88069916	-10.81529999	6.480410099	14.10070038	-1.944270015	0.732064009	20.2541008	26.70330048	7.974440098	178.8289948	179.6609955	181.6199951	346.394989	3.176150084	3.806169987	3.94175005	6.173389912	-1.355669975	-0.234501004	1.39628005	-0.481976002	-0.684916019	0.810446024	1.78362	-0.415517986	-2.38112998	5.319369793	145.1399994	19.67889977	-4.48555994	1.937630057
MONTGOMERY	NY_2008	MONTGOMERY_2008	MONTGOMERY	2008	0	NY	GRA	0.035785701	390.8120117	778.6060181	32.51110077	-22.32589912	-6.494430065	2.515100002	-18.2045002	16.63409996	33.04069901	30.54179955	21.52490044	-8.667889595	6.549870014	12.40680027	-2.630340099	2.08781004	20.13829994	24.51939964	7.505020142	306.8940125	167.4029999	256.4230042	267.5369873	4.703440189	2.919680119	4.735650063	4.227749825	0.791785002	-0.165048003	-0.297583014	-1.168050051	0.670832992	0.694573998	-0.400287986	-0.884940028	-2.345340014	-7.377590179	-33.23809814	-12.88020039	1.140030026	-0.814812005
MONTGOMERY	NY_2013	MONTGOMERY_2013	MONTGOMERY	2013	0	NY	GRA	0	399.5920105	805.1870117	63.8219986	-23.03030014	-5.676730156	1.697440028	-21.22550011	10.9350996	31.68379974	32.81940079	23.56439972	-8.24545002	6.790959835	12.81879997	-2.511929989	1.331110001	19.20260048	24.67930031	7.659999847	116.5090027	367.9119873	244.8710022	204.3760071	2.967530012	6.328249931	5.541009903	3.391570091	1.214220047	0.076043598	0.114448003	-1.049640059	-0.0858711	-0.241071999	-0.240439996	-0.729964972	-2.38112998	1.402310014	-6.657100201	18.4307003	0.435676992	0.00288248
MONTGOMERY	NY_2003	MONTGOMERY_2003	MONTGOMERY	2003	0	NY	GRA	0	315.8370056	834.3209839	28.03809929	-26.18700027	-9.768730164	4.305039883	-14.35029984	16.66769981	31.42939949	30.71879959	23.64760017	-11.88939953	5.790410042	13.07250023	-2.132910013	-0.160321996	17.53440094	25.05500031	8.285829544	138.1660004	266.3760071	316.901001	298.2340088	2.740149975	4.581679821	5.549860001	5.12842989	-2.429719925	-0.924503982	0.368160009	-0.670614004	-1.577299953	-1.909289956	0.135289997	-0.104126997	-2.38112998	-82.35199738	22.47669983	-17.35309982	-2.72104001	-4.089109898
MONTGOMERY	NY_2009	MONTGOMERY_2009	MONTGOMERY	2009	0	NY	GRA	0	358.5209961	710.2730103	15.20189953	-23.67329979	-4.100500107	2.596050024	-19.20439911	17.55610085	30.94820023	30.79750061	19.32180023	-10.34710026	6.698120117	12.10159969	-1.781690001	1.248639941	19.14010048	23.28440094	7.455480099	127.0110016	253.8910065	251.5559998	200.2769928	2.731110096	4.876749992	5.127160072	3.831749916	-0.887404025	-0.0167937	-0.602783024	-0.319397002	-0.168342993	-0.303624988	-1.635329962	-0.934477985	-2.38112998	-39.66859818	-101.5709991	-30.18939972	-0.207351997	1.57912004
MONTGOMERY	NY_2007	MONTGOMERY_2007	MONTGOMERY	2007	0	NY	GRA	0.827108026	411.3909912	782.875	102.1750031	-23.85460091	-8.531049728	1.417099953	-15.68970013	16.08419991	32.58140183	32.13079834	28.05649948	-10.38339996	5.795189857	11.78540039	-1.217409968	0.781324029	19.44490051	25.22629929	8.604359627	223.4490051	234.8609924	215.4790039	290.3399963	3.901839972	4.881740093	4.558340073	4.991889954	-0.923722029	-0.919722974	-0.918974996	0.244876996	-0.635655999	0.00119781	0.306546986	0.214402005	-1.554020047	13.2013998	-28.96949959	56.7840004	-0.388655007	-2.851439953
MONTGOMERY	NY_2010	MONTGOMERY_2010	MONTGOMERY	2010	0	NY	GRA	0	466.6600037	874.2880249	24.70879936	-22.46579933	-1.878880024	3.363080025	-16.58419991	17.29260063	31.06049919	32.83250046	21.08860016	-6.770780087	7.952789783	13.66059971	-2.34822011	2.19250989	21.04330063	25.34569931	6.956419945	181.9850006	170.4550018	222.3939972	232.4620056	4.428249836	3.621890068	4.417660236	5.789440155	2.68888998	1.237869978	0.95619297	-0.885923982	0.775533974	1.599550009	0.425967991	-1.433539987	-2.38112998	68.47059631	62.44340134	-20.68239975	1.000120044	3.800740004
MONTGOMERY	NY_2014	MONTGOMERY_2014	MONTGOMERY	2014	0	NY	GRA	0	387.8240051	730.7180176	59.76509857	-23.89100075	-6.547659874	3.139679909	-11.14210033	10.43999958	29.36540031	30.48889923	24.15449905	-12.40089989	6.451189995	11.93169975	-0.484600991	-1.092970014	19.50629997	23.94000053	7.929749966	173.102005	289.2489929	224.6889954	211.5540009	3.511480093	5.056670189	4.772990227	3.452790022	-2.941200018	-0.263729006	-0.772647977	0.977690995	-2.509949923	0.062597297	-0.979671001	-0.460211009	-2.38112998	-10.3657999	-81.12609863	14.37380028	-0.425042987	-0.868046999
MONTGOMERY	NY_2015	MONTGOMERY_2015	MONTGOMERY	2015	0	NY	GRA	0	424.0140076	866.4790039	34.43399811	-25.72599983	-6.913370132	5.296840191	-7.675250053	8.091540337	29.78179932	31.88059998	22.38290024	-14.25339985	6.851200104	13.16629982	0.921590984	-2.466939926	19.85269928	25.67020035	11.03429985	102.3759995	264.6229858	228.2420044	217.8840027	2.062469959	4.798600197	4.836890221	4.088349819	-4.793749809	0.136288002	0.461955011	2.3838799	-3.883919954	0.409043998	0.750450015	2.644380093	-2.38112998	25.82439995	54.63460159	-10.95720005	-2.259979963	-1.233749986
MONTGOMERY	NY_2011	MONTGOMERY_2011	MONTGOMERY	2011	0	NY	GRA	0	444.303009	883.5280151	51.34260178	-26.43099976	-3.560980082	3.262870073	-12.74979973	14.0965004	31.4564991	34.48239899	26.01619911	-10.13910007	7.891409874	13.8355999	0.00936757	0.470687002	19.59180069	25.36030006	10.4236002	229.8549957	380.0010071	456.0400085	227.4360046	3.867340088	6.220759869	8.279370308	4.624559879	-0.679389	1.176489949	1.131189942	1.471660018	-0.946292996	0.148084998	0.440620005	2.033659935	-2.38112998	46.11339951	71.68379974	5.951310158	-2.964989901	2.118639946
NASSAU	NY_2006	NASSAU_2006	NASSAU	2006	5	NY	GRA	9.068440437	594.8640137	1160.410034	163.3419952	-9.671660423	0.935732007	7.423860073	-7.102970123	19.85910034	30.14509964	36.95190048	24.86870003	-0.762274027	11.32349968	18.12739944	5.630869865	8.280269623	21.39109993	27.09889984	13.97189999	188.5379944	387.0140076	266.9370117	313.6579895	4.81456995	7.718080044	5.917729855	7.65019989	1.530210018	0.218673006	-0.045124099	1.252040029	1.946959972	0.140514001	-0.253706008	1.339630008	0.461769015	1.807919979	-13.74629974	6.825389862	3.076689959	0.953449011
NASSAU	NY_2004	NASSAU_2004	NASSAU	2004	0	NY	GRA	8.571709633	599.8720093	1102.869995	109.2870026	-16.24469948	-1.259109974	9.865670204	-11.81369972	20.52440071	32.32590103	30.47800064	23.70059967	-3.177020073	11.28509998	17.82460022	3.832289934	5.014289856	21.24200058	26.15080071	12.21510029	181.753006	266.9779968	423.5230103	207.4660034	4.424870014	4.153689861	9.400019646	4.917860031	-0.884531021	0.180291995	-0.347878993	-0.546526015	-1.319020033	-0.00855446	-1.201820016	-0.417124987	-0.034956899	6.816160202	-71.28630066	-47.229599	-3.496370077	-1.24138999
NASSAU	NY_2007	NASSAU_2007	NASSAU	2007	2	NY	GRA	13.16569996	609.3909912	1135.599976	215.8119965	-12.52089977	-2.336080074	9.237050056	-6.105569839	21.2833004	32.05279922	32.95740128	29.29140091	-2.561539888	10.58530045	17.61560059	4.833879948	6.155990124	21.22660065	27.07150078	12.58780003	240.7689972	332.3479919	267.4200134	260.0509949	4.885819912	8.096639633	7.619329929	4.792039871	-0.269055009	-0.519523978	-0.55694598	0.455062002	-0.177315995	-0.023941001	-0.281105012	-0.044487	4.558979988	16.33569908	-38.5503006	59.29560089	0.227449998	-2.31836009
NASSAU	NY_2015	NASSAU_2015	NASSAU	2015	9	NY	GRA	0	637.8649902	1292.449951	209.7369995	-15.18299961	-0.400510013	11.41530037	-2.008990049	14.23869991	31.4265995	34.27109909	23.85560036	-5.727389812	11.53439999	19.1970005	6.945849895	3.110780001	21.84749985	28.89970016	15.25279999	290.0050049	183.7689972	159.548996	236.3470001	5.561749935	4.70138979	5.668179989	5.885789871	-3.434910059	0.429560989	1.024530053	2.567029953	-3.222520113	0.596953988	1.547060013	2.620559931	-8.60667038	44.80920029	118.2929993	53.22050095	-2.434639931	-0.382793009
NASSAU	NY_2003	NASSAU_2003	NASSAU	2003	18	NY	GRA	12.77169991	458.5759888	1176.810059	128.3860016	-13.84420013	-1.577250004	9.377759933	-7.088029861	19.81130028	34.00680161	33.3470993	23.8491993	-3.858040094	9.481209755	18.66550064	4.029580116	4.699299812	18.99690056	26.91729927	12.39820004	275.6010132	396.8900146	241.1959991	287.5469971	5.963469982	6.278759956	4.91546011	6.232880116	-1.56554997	-1.623639941	0.493030995	-0.349238992	-1.634009957	-2.253599882	-0.435294986	-0.234035	4.165060043	-134.4799957	2.655879974	-28.13129997	-1.095849991	-1.559540033
NASSAU	NY_2010	NASSAU_2010	NASSAU	2010	57	NY	GRA	14.49790001	731.5620117	1285.52002	130.4559937	-10.27600002	3.42711997	10.38879967	-8.041830063	22.14870071	34.08530045	38.11920166	22.50020027	-0.932048976	12.36550045	19.1413002	3.487410069	6.833590031	23.65749931	28.80489922	11.38479996	400.2879944	158.4299927	156.5090027	234.9389954	9.512729645	4.377980232	4.735980034	6.503330231	1.360440016	1.260599971	0.968801022	-0.89140898	0.50028801	2.406919956	1.452250004	-1.247499943	5.891250134	138.5059967	111.3690033	-26.06100082	2.472349882	3.444839954
NASSAU	NY_2011	NASSAU_2011	NASSAU	2011	16	NY	GRA	7.978710175	641.9140015	1245.880005	174.4140015	-14.90550041	1.677379966	9.557180405	-5.992839813	21.58709908	34.07400131	37.59500122	28.56170082	-2.857579947	12.05150032	19.12260056	5.308269978	5.934239864	21.46559906	27.96170044	14.29450035	286.2749939	281.4729919	500.1229858	300.4110107	6.218150139	5.845119953	9.781809807	7.684850216	-0.565096974	0.946632981	0.950096011	0.929444015	-0.399060011	0.215082005	0.609055996	1.662209988	-0.627956986	48.85860062	71.72109985	17.89679909	-2.157200098	1.69509995
NASSAU	NY_2009	NASSAU_2009	NASSAU	2009	0	NY	GRA	1.451480031	528.4530029	1088.579956	119.9499969	-15.2329998	0.234999001	9.14770031	-8.682020187	18.6718998	29.21520042	33.0931015	22.42650032	-3.118160009	10.84459972	17.39360046	4.348189831	5.81953001	20.16749954	26.27129936	12.01229954	134.4700012	350.4440002	213.2079926	314.1919861	3.329410076	5.551290035	4.714849949	6.406630039	-0.825668991	-0.260271013	-0.778954029	-0.0306354	-0.513773978	-1.083089948	-1.081320047	-0.619984984	-7.155189991	-64.60250092	-85.57250214	-36.56650162	-2.48465991	0.252714992
NASSAU	NY_2005	NASSAU_2005	NASSAU	2005	12	NY	GRA	0	535.1300049	1277.420044	183.197998	-14.8032999	1.591519952	8.347290039	-10.23260021	15.74520016	32.89780045	34.72249985	25.48209953	-3.053590059	10.53950024	19.13800049	3.902050018	5.220270157	20.84819984	28.63199997	12.11369991	260.7380066	190.7319946	105.0559998	523.1489868	4.637340069	4.228829861	2.949820042	11.1243	-0.761106014	-0.565334976	0.965497971	-0.476767987	-1.113029957	-0.402327001	1.279420018	-0.518544018	-8.60667038	-57.92520142	103.2659988	26.68129921	-2.054990053	1.609230042
NASSAU	NY_2008	NASSAU_2008	NASSAU	2008	20	NY	GRA	2.243799925	591.8170166	1140.959961	128.625	-11.4399004	-2.436969996	10.10680008	-9.932339668	16.13260078	35.33549881	33.83240128	23.04389954	-1.400380015	11.03619957	17.72459984	3.360790014	7.303309917	21.52779961	27.07889938	11.78639984	297.1300049	209.9689941	288.8250122	285.3720093	5.287240028	3.476999998	6.863430023	5.569139957	0.892104983	-0.068619698	-0.44788599	-1.018030047	0.970009983	0.277238995	-0.273698986	-0.845852971	-6.362870216	-1.238590002	-33.19300079	-27.89209938	1.30843997	-2.419260025
NASSAU	NY_2013	NASSAU_2013	NASSAU	2013	8	NY	GRA	0	580.1929932	1155.189941	181.5859985	-12.02649975	-0.887224019	7.802219868	-6.830749989	14.48970032	33.33760071	36.28749847	28.4946003	-1.603000045	10.98840046	17.96409988	3.800189972	5.866909981	20.95000076	27.14889908	12.41730022	207.2389984	331.2139893	147.7480011	188.2189941	4.29403019	7.342229843	3.583410025	4.939080238	0.689484	-0.116416998	-0.208444998	-0.578625977	-0.466390997	-0.300568014	-0.203734994	-0.215018004	-8.60667038	-12.86240005	-18.96030045	25.06949997	0.721813977	-0.869507015
NASSAU	NY_2012	NASSAU_2012	NASSAU	2012	14	NY	GRA	47.19979858	632.335022	1218.349976	144.4869995	-10.29780006	2.148099899	8.637680054	-3.221270084	22.89769936	35.18730164	35.64830017	25.43239975	0.862291992	11.97290039	18.6298008	4.809110165	9.859700203	21.75629997	27.8560009	12.22570038	119.3399963	335.9190063	215.5879974	229.0070038	2.459389925	6.442110062	5.013679981	4.308609962	3.154779911	0.868005991	0.457300007	0.430285007	3.526400089	0.505708992	0.503422022	-0.406529009	38.59320068	39.27939987	44.19309998	-12.02950001	2.450540066	2.165819883
NASSAU	NY_2014	NASSAU_2014	NASSAU	2014	4	NY	GRA	0.375189006	585.6740112	1128.050049	167.0039978	-15.31980038	-0.473874986	8.599539757	-5.151360035	17.26609993	30.94120026	32.65810013	24.70330048	-4.690790176	10.91030025	17.64609909	4.882500172	4.195940018	21.1378994	26.87660027	12.24919987	284.631012	301.7200012	209.2200012	353.1159973	5.908810139	6.384829998	5.789519787	6.402050018	-2.398309946	-0.194557995	-0.526390016	0.503682017	-2.13737011	-0.112695999	-0.47597301	-0.383091986	-8.231479645	-7.382080078	-46.10879898	10.48719978	-2.571429968	-0.456158012
NEW HAVEN	CT_2011	NEW HAVEN_2011	New Haven	2011	2	CT	GRA	3.582250118	564.8699951	1167.439941	139.552002	-18.95639992	-0.359016001	7.96697998	-9.196160316	21.56170082	32.5320015	37.26150131	28.29990005	-5.335509777	10.66880035	17.68390083	3.464629889	4.876229763	20.87800026	27.69519997	13.70629978	229.4620056	340.5450134	487.9719849	261.7460022	5.086730003	7.390299797	10.58220005	7.059529781	-1.002320051	0.961049974	1.150969982	1.151859999	-0.521028996	-0.083704002	0.619606018	1.753350019	-1.601950049	33.48389816	81.37660217	22.75810051	-2.995949984	1.208840013
NEW HAVEN	CT_2006	NEW HAVEN_2006	New Haven	2006	5	CT	GRA	2.960669994	523.7139893	1067.23999	126.9250031	-13.05959988	-0.565851986	4.862549782	-7.820380211	19.53770065	31.65789986	36.4137001	24.6875	-2.737639904	10.00909996	16.44790077	3.632230043	7.152939796	20.77949905	26.75309944	13.36060047	170.2709961	407.0130005	228.1390076	283.6990051	5.156710148	7.667409897	4.458590031	6.425749779	1.595549941	0.30132699	-0.085075401	1.319460034	1.755679965	-0.182202995	-0.322582006	1.407610059	-2.223530054	-7.67249012	-18.82209969	10.13070011	2.900880098	1.002009988
NEW HAVEN	CT_2000	NEW HAVEN_2000	New Haven	2000	0	CT	GRA	5.14372015	494.243988	919.3930054	87.44470215	-17.17580032	-1.392560005	2.345459938	-12.19999981	18.63430023	32.7057991	31.09449959	25.95599937	-3.532160044	9.333089828	14.85149956	0.259840995	6.713610172	20.34230042	25.11090088	10.23180008	199.9019928	294.1029968	265.5339966	179.5509949	4.980340004	5.235519886	5.300839901	5.272069931	0.80103898	-0.374706	-1.681429982	-2.052930117	1.316349983	-0.619417012	-1.964720011	-1.721160054	-0.040485401	-37.14210129	-166.6730042	-29.34980011	-1.215340018	0.175301
NEW HAVEN	CT_2013	NEW HAVEN_2013	New Haven	2013	0	CT	GRA	0	526.6290283	1076.72998	131.9660034	-15.03190041	-1.589349985	5.199749947	-12.40330029	13.97210026	32.66279984	35.28850174	27.20630074	-3.367520094	9.541549683	16.51160049	1.440410018	5.170639992	20.97060013	26.89550018	11.66230011	184.9340057	260.1279907	114.7480011	172.9640045	4.970829964	5.518949986	3.004460096	4.303820133	0.96567601	-0.166246995	-0.021345099	-0.872363985	-0.226622999	0.0088768	-0.180130005	-0.290621996	-5.18419981	-4.756959915	-9.337770462	15.17199993	0.928578973	-0.021495299
NEW HAVEN	CT_2008	NEW HAVEN_2008	New Haven	2008	0	CT	GRA	0.866360009	537.5289917	1063.98999	98.17120361	-13.9144001	-4.083670139	7.173130035	-12.71310043	16.42230034	35.01940155	33.59360123	23.26379967	-3.204080105	9.712329865	16.39660072	1.280140042	6.311779976	21.37610054	26.7336998	11.11289978	296.1109924	201.0059967	279.0700073	264.8840027	5.569069862	3.919430017	5.55809021	5.736460209	1.129109979	0.00452614	-0.136377007	-1.032629967	0.914519012	0.414384991	-0.341960996	-0.840017021	-4.317840099	6.142640114	-22.07349968	-18.62319946	2.046089888	-2.515810013
NEW HAVEN	CT_2012	NEW HAVEN_2012	New Haven	2012	7	CT	GRA	40.83810043	581.2180176	1130.160034	124.7490005	-13.11470032	-0.409978002	6.285150051	-6.371660233	24.33589935	34.89970016	35.23379898	24.90399933	-0.87214601	10.72700024	17.01580048	3.133480072	9.179750443	21.56999969	27.5529995	11.80010033	89.51139832	177.8639984	234.8379974	173.2579956	2.868429899	4.786550045	5.081999779	3.523920059	3.461050034	1.019170046	0.482834011	0.820711017	3.782490015	0.608331978	0.477346003	-0.152792007	35.65390015	49.8321991	44.09840012	7.954589844	2.845789909	1.157879949
NEW HAVEN	CT_2009	NEW HAVEN_2009	New Haven	2009	0	CT	GRA	1.474400043	487.848999	1002.090027	83.45649719	-18.4197998	-0.524446011	6.196990013	-11.05500031	17.30470085	30.10779953	33.18030167	22.40789986	-5.087890148	9.835379601	15.81890011	2.466660023	5.02478981	20.06800079	25.96559906	11.27589989	109.6679993	281.8559875	250.1940002	288.5809937	2.880749941	4.767950058	4.874750137	5.638740063	-0.754697978	0.127583995	-0.714084029	0.153889	-0.372469008	-0.893716991	-1.110030055	-0.677004993	-3.709800005	-43.53720093	-83.97899628	-33.33789825	-2.459280014	1.043409944
NEW HAVEN	CT_2004	NEW HAVEN_2004	New Haven	2004	0	CT	GRA	5.363639832	531.3449707	1034.459961	72.80799866	-18.84049988	-1.898689985	6.837609768	-15.25129986	19.42359924	32.1269989	31.17519951	23.40749931	-5.146639824	9.710590363	16.38800049	1.67264998	4.001269817	20.97890091	26.10020065	11.54430008	139.3769989	203.4850006	347.82901	166.6170044	3.743510008	4.215260029	7.235599995	3.945379972	-0.813444972	0.00279331	-0.144971997	-0.640124023	-1.395990014	0.017215701	-0.975453973	-0.408598006	0.179435	-0.041320801	-51.60960007	-43.9864006	-2.880029917	-0.330828011
NEW HAVEN	CT_2003	NEW HAVEN_2003	New Haven	2003	2	CT	GRA	5.403180122	423.3160095	1089.790039	89.21959686	-17.37560081	-2.723649979	7.324210167	-9.247540474	19.26329994	33.26710129	32.72679901	23.68009949	-6.119929791	8.438890457	17.05809975	1.957690001	3.648469925	18.83679962	26.63290024	11.73169994	265.57901	246.1670074	261.0750122	271.2900085	5.749969959	4.149670124	4.820759773	5.758409977	-1.786739945	-1.26891005	0.525153995	-0.355082989	-1.748790026	-2.124919891	-0.44273001	-0.221229002	0.218979999	-108.0699997	3.721679926	-27.57480049	-1.415070057	-1.155789971
NEW HAVEN	CT_2005	NEW HAVEN_2005	New Haven	2005	1	CT	GRA	0	487.2680054	1182.170044	143.6119995	-18.40620041	-0.523859978	6.386779785	-14.2198	16.53210068	32.46020126	35.27640152	24.86070061	-5.201399803	9.245360374	17.41419983	2.025840044	4.336060047	20.88229942	28.2852993	11.2553997	167.8059998	164.8619995	99.05380249	465.3980103	3.330709934	3.55862999	2.80012989	10.80690002	-0.868201971	-0.462439001	0.881183982	-0.286929011	-1.061200023	-0.079351403	1.209660053	-0.697587013	-5.18419981	-44.11800003	96.1085968	26.8178997	-2.445669889	1.04400003
NEW HAVEN	CT_2001	NEW HAVEN_2001	New Haven	2001	0	CT	GRA	0	559.9910278	1032.170044	140.3179932	-14.29940033	-0.931940019	6.466589928	-7.142509937	11.27579975	32.24829865	36.65739822	26.20560074	-4.778600216	9.662879944	15.60700035	2.845309973	4.681529999	21.59569931	26.83160019	14.10070038	287.3510132	221.5899963	141.6999969	88.34380341	5.501309872	6.30753994	3.051379919	2.567250013	-0.44540599	-0.044916201	-0.925984025	0.53253597	-0.715731025	0.634025991	-0.244038001	2.147799969	-5.18419981	28.60429955	-53.89099884	23.52400017	1.661120057	0.635919988
NEW HAVEN	CT_2015	NEW HAVEN_2015	New Haven	2015	2	CT	GRA	0	562.4229736	1178.839966	132.1390076	-18.57729912	-3.632380009	6.682859898	-4.467820168	13.70429993	30.32909966	33.87509918	23.44589996	-8.327980042	9.759940147	17.08469963	4.430860043	2.04241991	21.48760033	28.54240036	14.50199986	169.7689972	179.0939941	129.4700012	185.4109955	3.177570105	4.232840061	4.423150063	4.858059883	-3.994790077	0.052137401	0.551707983	2.118079901	-3.354850054	0.525947988	1.466740012	2.549020052	-5.18419981	31.03700066	92.77880096	15.34420013	-2.616839886	-2.064519882
NEW HAVEN	CT_2014	NEW HAVEN_2014	New Haven	2014	2	CT	GRA	0	514.5430298	1040.939941	122.8079987	-18.93610001	-1.365960002	6.853439808	-7.240260124	15.29609966	29.93840027	32.1053009	25.23889923	-6.684800148	9.510700226	15.96350002	3.029139996	3.418800116	20.7560997	26.66559982	11.76980019	218.2059937	244.6940002	187.7350006	299.151001	5.04554987	5.298590183	4.916470051	5.525640011	-2.351609945	-0.197101995	-0.569495022	0.716367006	-1.978469968	-0.205571994	-0.410086006	-0.183137998	-5.18419981	-16.84329987	-45.13059998	6.013179779	-2.975569963	0.201903
NEW HAVEN	CT_2002	NEW HAVEN_2002	New Haven	2002	3	CT	GRA	5.342229843	514.8510132	1131.050049	93.35540009	-9.898799896	-2.655450106	8.71998024	-12.24849987	18.93429947	33.04290009	34.77119827	28.64819908	-2.179850101	9.117210388	16.68359947	1.116860032	8.405269623	20.9083004	27.90430069	10.23130035	153.1609955	305.2919922	226.7250061	311.5140076	3.384449959	6.213270187	7.550819874	6.21446991	2.153340101	-0.590587974	0.150676996	-1.195909977	3.008009911	-0.053415298	0.828665018	-1.721680045	0.158031002	-16.5352993	44.97969818	-23.43899918	6.061699867	-1.087589979
NEW HAVEN	CT_2007	NEW HAVEN_2007	New Haven	2007	2	CT	GRA	7.218920231	545.8969727	1072.540039	188.4210052	-15.2553997	-4.121660233	6.320449829	-9.832819939	20.70820045	32.94440079	33.48080063	29.4571991	-4.374030113	9.161089897	16.16760063	2.81595993	5.132510185	20.86899948	27.14850044	12.02740002	187.7489929	238.3339996	147.227005	204.8009949	4.458169937	5.393360138	3.9519701	3.850130081	-0.040835898	-0.546714008	-0.365370005	0.503185987	-0.264750987	-0.0926781	0.072895102	0.074424699	2.034719944	14.51080036	-13.52369976	71.62660217	0.705142975	-2.553800106
NEW HAVEN	CT_2010	NEW HAVEN_2010	New Haven	2010	1	CT	GRA	4.75372982	646.492981	1188.040039	93.76460266	-14.10599995	1.692700028	7.197450161	-11.42109966	21.78989983	33.46039963	37.55870056	23.8288002	-2.380929947	10.89080048	17.43460083	1.432659984	6.260119915	23.08790016	28.39240074	10.93459988	375.7080078	134.3560028	207.9360046	280.6440125	9.141130447	2.904050112	6.285079956	9.337960243	1.952260017	1.183040023	0.901600003	-0.880115986	0.862859011	2.126189947	1.316810012	-1.018390059	-0.43046701	115.1070023	101.9769974	-23.0298996	1.854460001	3.260560036
NEW LONDON	CT_2012	NEW LONDON_2012	New London	2012	1	CT	GRA	30.19420052	480.2890015	1004.309998	99.83170319	-13.02289963	-0.639796019	5.561289787	-7.665070057	22.42860031	33.14730072	32.07189941	23.45260048	-1.501180053	9.649860382	15.93169975	2.777120113	8.226819992	19.98290062	25.90119934	11.22840023	110.0569992	229.8650055	216.3959961	208.6710052	3.136480093	5.322710037	4.14180994	4.087110043	3.528660059	1.052090049	0.450403005	0.88567102	3.587440014	0.696633995	0.385257989	-0.088518098	27.51259995	53.75419998	38.31029892	5.911300182	3.814840078	1.561040044
NEW LONDON	CT_2013	NEW LONDON_2013	New London	2013	0	CT	GRA	0	432.927002	953.1989746	105.2200012	-16.23200035	-2.562259912	4.216420174	-12.36919975	13.32460022	30.78339958	33.18700027	24.72960091	-4.034450054	8.59803009	15.47789955	0.990136981	4.322889805	19.3946991	25.24379921	10.83049965	197.2250061	294.0249939	135.423996	197.0879974	4.565149784	5.865580082	3.280960083	4.562150002	0.995386004	0.000263214	-0.0033865	-0.901314974	-0.316487998	0.108469002	-0.272157997	-0.486418992	-2.681570053	6.392879963	-12.80519962	11.29950047	0.60571301	-0.361425012
NEW LONDON	CT_2002	NEW LONDON_2002	New London	2002	0	CT	GRA	1.050289989	409.2059937	1004.619995	79.15550232	-10.65260029	-3.606129885	7.289169788	-12.6541996	16.90649986	31.20759964	33.64450073	25.82850075	-2.730240107	7.953279972	15.61559963	0.673995018	7.500919819	19.14559937	26.22400093	9.617119789	171.4429932	251.5769959	201.2189941	329.8619995	3.551579952	5.020549774	5.736470222	6.866409779	2.299590111	-0.644484997	0.134287	-1.217460036	2.861540079	-0.140664995	0.707979023	-1.699779987	-1.631279945	-17.32850075	38.61410141	-14.76490021	6.185190201	-1.405300021
NEW LONDON	CT_2006	NEW LONDON_2006	New London	2006	0	CT	GRA	0	420.4890137	949.5789795	98.17739868	-13.64550018	-1.423879981	4.268839836	-7.598800182	17.47299957	29.13710022	34.13510132	22.2336998	-3.377820015	9.009699821	15.41520023	3.159310102	6.400929928	19.13459969	25.22780037	12.7748003	176.7160034	405.2770081	193.8099976	293.446991	4.753809929	6.738100052	3.939009905	6.651070118	1.652019978	0.411936015	-0.066058204	1.267860055	1.76154995	-0.151655003	-0.288190991	1.457919955	-2.681570053	-6.045650005	-16.42550087	4.25703001	3.192280054	0.776955009
NEW LONDON	CT_2007	NEW LONDON_2007	New London	2007	0	CT	GRA	3.096149921	434.0119934	950.5620117	151.8410034	-16.43589973	-4.433110237	5.670020103	-10.59549999	17.18860054	30.84379959	31.40040016	26.64749908	-5.183700085	7.993859768	14.95059967	2.054460049	4.490049839	19.07460022	25.71380043	11.18560028	201.0930023	241.3990021	125.0130005	214.6909943	4.660739899	5.323969841	3.451620102	4.037990093	-0.153863996	-0.603900015	-0.530696988	0.163009003	-0.149333999	-0.211683005	0.197823003	-0.131321996	0.414579004	7.477660179	-15.44229984	57.92039871	0.401867002	-2.232270002
NEW LONDON	CT_2009	NEW LONDON_2009	New London	2009	0	CT	GRA	0	389.4119873	894.0310059	60.28739929	-19.72999954	-0.962644994	5.082900047	-11.85490036	15.83670044	28.30380058	30.75979996	21.3125	-5.844220161	8.7979002	14.93060017	1.931249976	4.105090141	18.49640083	24.5048008	10.65069962	151.1809998	284.553009	235.8659973	308.2449951	3.66053009	4.28922987	4.996759892	5.209489822	-0.81438601	0.200136006	-0.550656974	0.0397949	-0.534287989	-0.789820015	-1.011160016	-0.666194022	-2.681570053	-37.12220001	-71.97360229	-33.63299942	-2.892280102	1.238190055
NEW LONDON	CT_2000	NEW LONDON_2000	New London	2000	0	CT	GRA	1.938079953	387.4249878	816.9130249	65.94159698	-17.11289978	-2.474349976	1.583029985	-13.50319958	18.10759926	30.53809929	28.84059906	24.3260994	-4.179349899	8.111789703	13.89080048	-0.218230993	5.799210072	18.65990067	23.82290077	9.746239662	247.8800049	313.4960022	226.0480042	206.4080048	6.19080019	5.588210106	4.511459827	5.277959824	0.850484014	-0.485974014	-1.590440035	-2.109679937	1.159829974	-0.626372993	-1.693120003	-1.570659995	-0.743496001	-39.10900116	-149.0919952	-27.97879982	-0.275130987	-0.273515999
NEW LONDON	CT_2004	NEW LONDON_2004	New London	2004	0	CT	GRA	1.725160003	421.6099854	912.1199951	55.29029846	-20.69000053	-2.04211998	6.6603899	-15.63780022	16.30039978	29.26160049	28.69779968	21.9654007	-5.996069908	8.511989594	15.30690002	0.948943973	3.171370029	19.33620071	24.52179909	10.82190037	140.6719971	232.5240021	353.0939941	240.7539978	3.588690043	4.545119762	7.502999783	5.464369774	-0.966238022	-0.085776299	-0.174422994	-0.942507029	-1.468009949	0.049911499	-0.994135022	-0.494994998	-0.956411004	-4.924530029	-53.88380051	-38.63010025	-3.852210045	0.158720002
NEW LONDON	CT_2003	NEW LONDON_2003	New London	2003	1	CT	GRA	1.690350056	330.8510132	999.3300171	66.78859711	-18.99950027	-3.519629955	6.978859901	-10.01729965	17.6128006	31.70299912	31.1140995	22.57920074	-6.936669827	7.412099838	16.14949989	1.500749946	2.981450081	17.34429932	25.57509995	11.2354002	271.3500061	288.2940063	199.6170044	275.29599	6.148439884	4.871079922	3.821399927	5.180860043	-1.906839967	-1.185670018	0.668200016	-0.390704989	-1.657930017	-1.941959977	0.059097301	-0.0815439	-0.991222024	-95.68360138	33.32550049	-27.1317997	-2.161740065	-1.318789959
NEW LONDON	CT_2001	NEW LONDON_2001	New London	2001	0	CT	GRA	0	471.9190063	931.7919922	124.2659988	-13.95359993	-1.854519963	5.770999908	-7.573239803	11.08059978	30.3871994	34.19820023	24.69000053	-5.465809822	8.654170036	14.80109978	2.810389996	4.189859867	20.21529961	25.45529938	13.39080048	305.9779968	265.1749878	195.9810028	75.80269623	6.496479988	7.775300026	4.441299915	2.206619978	-0.435972989	0.056408901	-0.680199027	0.918937981	-0.449521005	0.929046988	-0.060728099	2.073869944	-2.681570053	45.38420105	-34.21269989	30.34530067	2.884190083	0.346314013
NEW LONDON	CT_2008	NEW LONDON_2008	New London	2008	0	CT	GRA	0	440.1990051	941.5449829	82.02059937	-14.90709972	-3.807359934	6.282740116	-10.72799969	15.2730999	33.19680023	31.12989998	21.68930054	-3.92159009	8.694919586	15.36299992	0.924125016	5.697319984	19.78759956	25.10540009	10.61390018	320.5280151	198.7689972	327.8200073	278.256012	6.277029991	3.669800043	7.431729794	5.658569813	1.108240008	0.097154602	-0.118263997	-0.967325985	1.057940006	0.501372993	-0.410623997	-0.703033984	-2.681570053	13.66429996	-24.45890045	-11.8998003	1.930629969	-1.606520057
NEW LONDON	CT_2015	NEW LONDON_2015	New London	2015	0	CT	GRA	0	438.3190002	1051.310059	99.57579803	-20.74419975	-4.335720062	5.799379826	-5.04681015	11.76350021	28.15250015	31.58029938	22.01420021	-9.149809837	8.495759964	16.0788002	3.982840061	1.197479963	19.52560043	26.77580071	13.78269959	212.2570038	200.9259949	159.8659973	230.8679962	4.073979855	4.872700214	5.903269768	5.105209827	-4.119969845	-0.101999	0.597534001	2.091389894	-3.441900015	0.239383996	1.259789944	2.465850115	-2.681570053	11.78409958	85.30690002	5.655399799	-3.906490088	-2.134880066
NEW LONDON	CT_2014	NEW LONDON_2014	New London	2014	0	CT	GRA	0	399.3439941	901.7789917	91.76439667	-20.11619949	-1.866449952	5.439189911	-9.068770409	13.09840012	27.34149933	29.33449936	23.06629944	-7.296850204	8.220170021	14.75520039	2.517149925	2.796560049	18.96969986	24.84869957	11.04710007	264.2770081	214.9940033	140.1309967	329.7290039	6.135640144	4.366409779	4.361849785	5.770880222	-2.267019987	-0.377599001	-0.726041973	0.625702977	-1.842820048	-0.316594988	-0.667324007	-0.26977399	-2.681570053	-27.19079971	-64.22499847	-2.156019926	-3.278460026	0.334390014
NEW LONDON	CT_2010	NEW LONDON_2010	New London	2010	0	CT	GRA	1.562870026	532.7069702	1050.800049	72.22530365	-14.35690022	1.076840043	6.138959885	-12.68420029	19.81139946	30.25779915	34.74029922	22.7404995	-2.991669893	9.976149559	16.32729912	1.159430027	5.479589939	21.22459984	26.51619911	10.20790005	449.3299866	140.7259979	188.0039978	267.2789917	9.95265007	2.903719902	4.794270039	7.201769829	2.038170099	1.378379941	0.845972002	-0.73202002	0.840206027	1.938330054	1.000229955	-1.108989954	-1.118700027	106.1729965	84.79519653	-21.69510078	2.480859995	3.277669907
NEW LONDON	CT_2005	NEW LONDON_2005	New London	2005	0	CT	GRA	0	378.026001	1052.079956	122.3119965	-19.52400017	-1.406280041	5.735000134	-14.17609978	14.3423996	30.46380043	32.48550034	24.21279907	-5.953360081	7.974619865	16.15010071	1.718199968	3.645699978	19.03440094	26.72120094	10.85610008	250.6580048	192.1999969	117.4580002	498.2669983	4.807980061	3.982800007	3.758460045	10.3743	-0.923527002	-0.623148978	0.668837011	-0.173250005	-0.993677974	-0.251825005	1.205219984	-0.460788995	-2.681570053	-48.50880051	86.07659912	28.39139938	-2.686229944	0.794555008
NEW LONDON	CT_2011	NEW LONDON_2011	New London	2011	0	CT	GRA	1.648069978	457.8169861	1042.089966	128.0299988	-19.28079987	-1.355970025	6.891029835	-10.46560001	19.18479919	30.57799912	34.11000061	27.51189995	-5.914569855	9.509940147	16.55620003	3.33333993	4.224840164	19.25370026	26.09799957	13.08129978	231.6080017	308.5440063	414.9320068	308.7179871	4.918159962	5.690450192	9.201499939	7.705389977	-0.884736001	0.912176013	1.074929953	1.441890001	-0.414539993	-0.0325642	0.582026005	1.764379978	-1.03350997	31.28269959	76.08969879	34.1094017	-2.443020105	0.844865024
NIAGARA	NY_2012	NIAGARA_2012	NIAGARA	2012	0	NY	GRA	29.24230003	529.5960083	1021.109985	79.70120239	-14.80539989	-1.444509983	5.343939781	-6.039319992	23.82099915	33.24430084	35.84840012	23.4144001	-2.120399952	9.352809906	15.64620018	2.212739944	6.503530025	20.17219925	26.55190086	9.856719971	130.2030029	135.0350037	150.5130005	222.9559937	2.373769999	3.278029919	3.250459909	3.696069956	3.591909885	1.105489969	0.353839993	0.607366979	4.08946991	1.360059977	1.131289959	0.354155988	26.07360077	104.0780029	68.10549927	1.860780001	2.157049894	1.780539989
NIAGARA	NY_2010	NIAGARA_2010	NIAGARA	2010	0	NY	GRA	0.117109999	520.2819824	996.8770142	58.05170059	-16.00429916	0.704545021	7.026259899	-11.18459988	17.55730057	31.57600021	33.27799988	23.57299995	-4.301790237	9.783940315	15.84360027	0.565613985	2.965539932	20.66839981	25.82769966	8.532170296	119.6090012	231.0269928	151.3650055	174.7189941	2.894649982	5.007359982	3.759710073	3.393059969	1.410519958	1.536630034	0.551181972	-1.039759994	0.551482022	1.856269956	0.407108009	-0.970390975	-3.05163002	94.7634964	43.87070084	-19.7887001	0.95806098	3.9296
NIAGARA	NY_2007	NIAGARA_2007	NIAGARA	2007	0	NY	GRA	1.982300043	469.7080078	974.4169922	149.3609924	-17.82410049	-5.643219948	5.35007	-10.79269981	19.64369965	32.98590088	34.64680099	28.39629936	-5.797500134	8.104550362	15.13010025	1.945219994	1.909909964	19.31119919	26.05290031	9.754170418	123.0339966	113.6949997	139.0059967	224.2339935	2.287009954	2.440690041	3.046829939	3.581809998	-0.085192703	-0.142767996	-0.162310004	0.339845985	-0.50414902	0.499022007	0.632354975	0.251605988	-1.186450005	44.1894989	21.41139984	71.52010345	-0.861683011	-2.418159962
NIAGARA	NY_2008	NIAGARA_2008	NIAGARA	2008	0	NY	GRA	3.918800116	407.3089905	896.5900269	49.55139923	-15.65060043	-3.974090099	6.890379906	-12.10529995	17.07550049	31.02739906	30.32970047	23.80879974	-5.343299866	8.246990204	14.69519997	0.022448	2.362610102	19.03470039	24.79590034	8.593560219	203.5610046	175.977005	222.753006	235.6809998	3.064009905	2.817960024	3.640759945	3.73052001	0.369010001	-0.000319481	-0.597159982	-1.582919955	-0.0514488	0.222590998	-0.624698997	-0.908998013	0.750054002	-18.21019936	-56.41609955	-28.28899956	1.311810017	-0.749033988
NIAGARA	NY_2004	NIAGARA_2004	NIAGARA	2004	2	NY	GRA	1.938730001	369.196991	899.2069702	51.17750168	-19.93639946	-5.072869778	6.84552002	-18.22809982	17.60230064	30.26040077	28.8260994	23.71159935	-6.444869995	7.74420023	15.20720005	1.334280014	1.658800006	17.87899971	24.34079933	9.418379784	103.012001	238.1199951	211.0480042	168.5809937	1.493010044	3.826090097	4.881289959	2.789999962	-0.732554972	-0.503112972	-0.085172698	-0.271088988	-0.755255997	-0.933138013	-1.079789996	-0.084176101	-1.230020046	-56.32170105	-53.79899979	-26.66300011	-2.973959923	-1.84781003
NIAGARA	NY_2015	NIAGARA_2015	NIAGARA	2015	1	NY	GRA	0	441.2139893	990.0440063	84.81199646	-20.55120087	-2.655970097	8.443880081	-3.736040115	9.041950226	28.78440094	31.96769905	23.20689964	-10.09319973	8.338020325	15.60719967	3.69569993	-0.911512017	19.74099922	25.91550064	12.34500027	99.88510132	241.0339966	171.9360046	146.4279938	1.784459949	5.007949829	3.63090992	2.731750011	-4.380919933	0.090707801	0.314832002	2.090329885	-3.325570107	0.928883016	0.494929999	2.842410088	-3.168740034	15.69550037	37.03839874	6.971590042	-3.58878994	0.569087029
NIAGARA	NY_2011	NIAGARA_2011	NIAGARA	2011	0	NY	GRA	0	420.4330139	1054.219971	87.16739655	-20.23509979	-1.170619965	7.25440979	-9.867289543	15.96259975	31.1882	36.38880157	27.37380028	-6.673240185	8.566969872	16.51790047	2.818269968	1.436229944	18.29590034	26.39999962	11.0618	152.8840027	321.348999	175.427002	203.1620026	2.758300066	5.829740047	4.061719894	3.750159979	-0.960931003	0.319658995	1.225520015	1.212900043	-0.977833986	-0.516245008	0.979413986	1.559270024	-3.168740034	-5.085269928	101.2160034	9.326979637	-3.272650003	2.054440022
NIAGARA	NY_2014	NIAGARA_2014	NIAGARA	2014	0	NY	GRA	0	420.3210144	855.5050049	83.16629791	-19.64349937	-3.759989977	5.211840153	-8.524580002	10.96170044	30.1420002	29.95009995	26.30439949	-8.958999634	8.066069603	14.3263998	1.990779996	-0.453135997	18.72710037	24.27160072	9.155590057	123.2160034	254.7409973	167.0950012	127.2030029	2.241460085	4.444699764	3.610549927	1.924700022	-3.246690035	-0.181242004	-0.966018975	0.385412991	-2.867199898	-0.085069701	-1.148990035	-0.346971005	-3.168740034	-5.197750092	-97.50099945	5.325819969	-2.681129932	-0.534932971
NIAGARA	NY_2009	NIAGARA_2009	NIAGARA	2009	1	NY	GRA	0	364.2479858	850.598999	29.33749962	-17.08270073	-3.127680063	5.442130089	-12.70530033	15.46140003	30.49850082	31.73889923	18.4993	-6.773600101	7.557829857	14.46080017	1.154889941	2.21668005	18.19199944	24.03050041	8.766880035	162.7449951	211.0659943	255.8139954	189.0540009	3.850059986	3.820379972	5.4303298	3.844460011	-1.061290026	-0.68948698	-0.831614017	-0.450482011	-0.197381005	-0.620124996	-1.390050054	-0.735683024	-3.168740034	-61.27080154	-102.4069977	-48.50289917	-0.120320998	0.097375602
NIAGARA	NY_2006	NIAGARA_2006	NIAGARA	2006	1	NY	GRA	2.594980001	428.0849915	939.0020142	51.62239838	-12.18869972	-2.673690081	6.006999969	-10.2656002	21.94930077	31.8465004	34.09889984	22.45840073	-3.363950014	8.498929977	15.59729958	2.719880104	4.800749779	19.18449974	24.81570053	10.3774004	135.3029938	135.7310028	273.1669922	257.9190063	2.608439922	2.69494009	4.862160206	4.419159889	2.348360062	0.251612991	0.304962009	1.114500046	2.386689901	0.372361988	-0.60482198	0.874849975	-0.573768973	2.566529989	-14.00419998	-26.21809959	4.773690224	0.551367998
NIAGARA	NY_2013	NIAGARA_2013	NIAGARA	2013	1	NY	GRA	2.369129896	431.4639893	912.6630249	104.5979996	-15.06610012	-4.899260044	4.338280201	-15.81019974	17.21190071	30.57640076	33.625	25.59690094	-4.593520164	8.205710411	15.02779961	0.542455971	2.799989939	18.56310081	24.81270027	8.489250183	133.1920013	289.3819885	206.8699951	242.2250061	2.192389965	5.43572998	4.033889771	3.704060078	1.11879003	-0.041604999	-0.264607012	-1.062919974	0.385928005	-0.249026999	-0.607836008	-1.013309956	-0.799612999	5.945710182	-40.3429985	26.75760078	1.896340013	-1.674200058
NIAGARA	NY_2005	NIAGARA_2005	NIAGARA	2005	0	NY	GRA	0	430.5339966	1081.939941	100.6100006	-20.01390076	-0.948611975	5.740709782	-14.00710011	16.95879936	32.49919891	33.42060089	26.72039986	-6.6552701	8.098959923	16.36000061	1.463439941	1.570899963	18.9333992	27.16040039	9.016500473	121.3659973	168.2539978	226.0189972	193.25	2.02519989	4.081429958	4.902579784	2.856559992	-0.942955017	-0.148359001	1.067620039	-0.141927004	-0.843159974	0.121270999	1.739840031	-0.486056	-3.168740034	5.014949799	128.9320068	22.76989937	-3.051529884	2.276449919
NIAGARA	NY_2003	NIAGARA_2003	NIAGARA	2003	0	NY	GRA	0.698902011	345.6950073	930.4840088	50.78549957	-18.90850067	-5.684730053	5.950520039	-7.964210033	18.47529984	32.85499954	30.60770035	24.85880089	-7.711269856	7.063439846	15.19719982	1.520310044	0.535628021	17.20050049	25.03070068	9.665650368	99.61949921	207.1549988	188.7389984	210.1139984	1.827659965	3.750839949	3.618580103	3.256309986	-1.998960018	-1.183879972	-0.095208198	-0.085064501	-1.878430009	-1.611600041	-0.389827996	0.163085997	-2.46984005	-79.82330322	-22.52230072	-27.05500031	-1.946059942	-2.45968008
NYC	NY_2009	NYC_2009	NYC	2009	3	NY	GRA	2.976099968	556.15802	1124.699951	135.6170044	-14.00940037	0.559587002	9.780509949	-8.090000153	19.84519959	30.03129959	33.82970047	22.68810081	-2.571399927	11.27630043	17.91360092	4.685269833	6.13338995	20.37770081	26.53639984	12.42059994	131.1940002	377.6109924	232.3930054	314.6409912	3.098870039	5.794789791	4.711150169	6.540510178	-0.928287983	-0.416617006	-0.802188993	-0.184134007	-0.503262997	-1.100229979	-1.157660007	-0.518033981	-8.755260468	-70.46959686	-90.15309906	-37.10100174	-1.928840041	0.174928993
NYC	NY_2014	NYC_2014	NYC	2014	14	NY	GRA	1.149960041	619.4459839	1165.650024	178.0429993	-14.3774004	-0.445174992	9.402959824	-5.112850189	17.61079979	31.6215992	33.09410095	24.75559998	-4.035309792	11.48900032	18.09600067	5.166880131	4.350110054	21.38339996	27.24430084	12.48659992	280.973999	329.7449951	211.0209961	367.9689941	5.7115798	6.992980003	5.685540199	6.557650089	-2.392210007	-0.203849003	-0.619789004	0.297470987	-2.286550045	-0.0944767	-0.449775994	-0.452057004	-10.58139992	-7.181879997	-49.20009995	5.325349808	-2.296849966	-0.829832971
NYC	NY_2004	NYC_2004	NYC	2004	5	NY	GRA	12.31439972	643.8499756	1148.98999	126.5889969	-15.8046999	-1.014500022	10.86489964	-10.99339962	20.66860008	32.48730087	31.51210022	24.0121994	-2.610310078	11.88589954	18.46920013	4.410920143	5.277939796	21.6942997	26.50889969	12.61209965	186.8659973	276.3739929	486.2950134	215.8430023	4.438839912	4.237909794	11.03759956	4.87966013	-0.967204988	0.193053007	-0.246634007	-0.458483011	-1.358719945	0.216407999	-1.185170054	-0.326617986	0.583042979	17.22270012	-65.8628006	-46.12929916	-3.724149942	-1.399160028
NYC	NY_2012	NYC_2012	NYC	2012	41	NY	GRA	54.08509827	670.2039795	1264.339966	154.8309937	-9.819890022	2.674109936	9.380040169	-2.217969894	22.35969925	35.94229889	36.53359985	25.80209923	1.518149972	12.54759979	19.13660049	5.288109779	10.23079968	22.09119987	28.34910011	12.48589993	122.7399979	350.9039917	200.9069977	228.2330017	2.523910046	6.468309879	4.363200188	4.375730038	3.16125989	0.854681015	0.420823991	0.418702006	3.594110012	0.613309979	0.655013978	-0.452782989	42.35369873	43.57619858	49.48849869	-17.88660049	2.260689974	2.28944993
NYC	NY_2013	NYC_2013	NYC	2013	10	NY	GRA	0	615.0499878	1194.170044	202.5590057	-10.97990036	-0.379878014	8.60270977	-6.508409977	14.85849953	33.89319992	36.59059906	29.23699951	-0.991087019	11.5994997	18.49279976	4.528490067	6.074830055	21.16340065	27.46750069	12.70040035	205.2180023	371.2650146	172.0240021	197.5429993	4.248690128	7.560929775	4.071469784	4.922450066	0.652020991	-0.093395203	-0.223006994	-0.340912014	-0.561820984	-0.314527988	-0.226610005	-0.238239005	-11.73139954	-11.5777998	-20.68250084	29.84079933	1.100710034	-0.764536977
NYC	NY_2007	NYC_2007	NYC	2007	18	NY	GRA	17.49880028	644.5839844	1173.670044	232.2489929	-12.28540039	-1.183709979	9.672180176	-5.626709938	22.45910072	32.29470062	33.41120148	29.44540024	-1.995609999	11.26410007	18.14819908	5.418479919	6.649290085	21.44249916	27.36630058	13.03439999	232.6399994	369.0740051	289.6520081	278.4609985	4.627719879	8.37195015	8.033840179	5.048560143	-0.352501005	-0.428730011	-0.567553997	0.549067974	0.01263	-0.035409901	-0.327784985	0.095714599	5.767479897	17.9564991	-41.18569946	59.5304985	-0.204781994	-1.568359971
NYC	NY_2005	NYC_2005	NYC	2005	12	NY	GRA	0	564.9609985	1324.849976	200.173996	-14.01519966	2.081540108	8.270709991	-9.774740219	16.02540016	33.01190186	35.24110031	25.62290001	-2.276989937	11.10910034	19.75440025	4.385019779	5.596739769	20.96820068	29.04669952	12.45230007	262.0339966	206.8890076	128.7039948	549.5369873	4.662529945	4.485199928	3.435309887	11.19880009	-0.633885026	-0.583823025	1.038630009	-0.484391987	-1.039919972	-0.509707987	1.352650046	-0.486407012	-11.73139954	-61.66650009	109.9980011	27.45630074	-1.934579968	1.696889997
NYC	NY_2011	NYC_2011	NYC	2011	10	NY	GRA	10.42860031	683.5700073	1284.160034	192.8540039	-13.88780022	1.772680044	9.737649918	-4.945109844	22.04080009	34.62680054	38.56259918	29.12490082	-2.04211998	12.62010002	19.60899925	5.830830097	6.381020069	21.91819954	28.30750084	14.60470009	295.4930115	282.7219849	587.3660278	291.1040039	6.016449928	5.871630192	11.96650028	7.442279816	-0.399006993	0.927258015	0.893234015	0.961421013	-0.255634993	0.44026801	0.613452971	1.665989995	-1.302809954	56.94269943	69.30760193	20.13549995	-1.807229996	1.388020039
NYC	NY_2015	NYC_2015	NYC	2015	38	NY	GRA	0	678.3330078	1332.939941	232.5119934	-15.12370014	0.290102005	12.98950005	-1.56467998	14.64039993	31.97809982	34.75859833	24.49629974	-5.077670097	12.19260025	19.7866993	7.296549797	3.395859957	22.22260094	29.19029999	15.67010021	296.2380066	202.3829956	145.4949951	249.7420044	5.578050137	5.04019022	5.179719925	5.784830093	-3.434570074	0.499680012	1.070880055	2.427150011	-3.24078989	0.74467802	1.496260047	2.731470108	-11.73139954	51.70500183	118.0879974	59.79389954	-3.043100119	-0.094556697
NYC	NY_2008	NYC_2008	NYC	2008	15	NY	GRA	4.858819962	618.848999	1177.339966	141.8630066	-10.94830036	-1.360460043	10.79599953	-9.544690132	17.14640045	35.90539932	34.10189819	23.86120033	-0.841901004	11.54679966	18.21030045	3.802360058	7.746620178	21.66049957	27.38400078	12.11190033	294.42099	214.5119934	308.7929993	304.0100098	5.534500122	3.748239994	7.523059845	5.611010075	0.801208019	-0.146115005	-0.505478024	-1.067039967	1.109969974	0.182585001	-0.310099006	-0.826807022	-6.872539997	-7.778870106	-37.51660156	-30.8553009	1.132300019	-1.745120049
NYC	NY_2003	NYC_2003	NYC	2003	29	NY	GRA	18.42070007	476.1990051	1213.859985	141.1100006	-13.51029968	-1.526319981	9.719189644	-6.445799828	20.34230042	34.39300156	33.77939987	23.90460014	-3.168250084	10.05990028	19.12940025	4.416639805	4.867269993	18.89830017	27.25880051	12.56599998	279.2799988	403.0289917	266.4649963	287.32901	5.92223978	6.086390018	5.215219975	5.84307003	-1.525140047	-1.632969975	0.413607001	-0.452764004	-1.769389987	-2.579649925	-0.435245991	-0.372653991	6.68930006	-150.4290009	-0.995482981	-31.60840034	-1.429690003	-1.910979986
NYC	NY_2010	NYC_2010	NYC	2010	42	NY	GRA	21.01329994	777.1439819	1331.109985	146.8869934	-9.626159668	4.083409786	10.76669979	-6.642199993	22.62269974	35.07540131	38.82360077	23.29470062	-0.418062001	12.9907999	19.74090004	3.997889996	7.216519833	24.04700089	29.19639969	11.71329975	386.7009888	164.6260071	153.9859924	229.6230011	8.971420288	4.088510036	4.659080029	6.180510044	1.225049973	1.297919989	1.025089979	-0.871519029	0.579859972	2.569030046	1.50229001	-1.225399971	9.281970024	150.5160065	116.2590027	-25.83139992	2.454410076	3.698750019
NYC	NY_2006	NYC_2006	NYC	2006	12	NY	GRA	14.23040009	631.2540283	1210.660034	181.1719971	-8.99423027	1.513810039	8.402079582	-6.654009819	20.81270027	30.84129906	37.45130157	25.99440002	-0.160030007	11.85900021	18.75819969	6.096930027	8.680060387	21.76129913	27.56060028	14.41619968	191.6569977	382.0169983	268.6600037	314.1340027	4.893620014	7.942289829	5.133250237	7.294750214	1.483080029	0.166103005	0.042429	1.227530003	2.043410063	0.283389986	-0.133514002	1.47755003	2.499039888	4.626709938	-4.189939976	8.454330444	3.086349964	1.129150033
ONEIDA	NY_2007	ONEIDA_2007	ONEIDA	2007	0	NY	GRA	0.468760014	432.6319885	868.5029907	126.3040009	-23.10219955	-6.465980053	2.828870058	-18.08359909	16.46800041	32.87260056	34.09569931	29.10370064	-9.674980164	6.164390087	12.75839996	-0.508403003	0.560723007	20.11759949	26.12210083	9.054349899	259.8200073	119.935997	195.7949982	339.4240112	3.361229897	2.764729977	3.539040089	5.055699825	-0.84463203	-1.122529984	-0.564041018	0.074626997	-0.890161991	0.108171001	0.393826991	0.203466997	-3.074850082	-7.518249989	-8.648320198	62.90119934	1.127120018	-1.23281002
ONEIDA	NY_2011	ONEIDA_2011	ONEIDA	2011	0	NY	GRA	0	522.5999756	977.7999878	71.479599	-27.23719978	-2.903039932	3.759200096	-14.03120041	14.50909996	33.80979919	35.70970154	26.58869934	-9.62322998	8.79747963	14.70100021	0.96302402	0.249020994	20.56159973	26.55120087	11.07409954	194.6970062	448.1919861	278.8619995	228.2359924	2.933310032	7.589700222	5.456069946	3.861710072	-0.792881012	1.510550022	1.378610015	1.546049953	-1.201859951	0.552217007	0.822960019	2.223200083	-3.543610096	82.44960022	100.6480026	8.076569557	-3.007889986	2.3301301
ONEIDA	NY_2003	ONEIDA_2003	ONEIDA	2003	0	NY	GRA	0.074930198	342.4200134	869.7009888	37.58369827	-27.55949974	-9.980819702	4.320230007	-15.14500046	18.7390995	32.09030151	31.35770035	24.34429932	-11.31040001	6.059929848	13.29609966	-1.437839985	-0.191597	17.98200035	25.61050034	8.461959839	173.2339935	287.144989	269.4570007	336.1419983	2.959579945	5.11424017	4.55576992	5.230179787	-2.480099916	-1.226999998	-0.026359599	-0.854809999	-1.642480016	-2.02737999	-0.117807001	-0.388924986	-3.468679905	-97.73020172	-7.450129986	-25.81940079	-3.330149889	-4.747650146
ONEIDA	NY_2004	ONEIDA_2004	ONEIDA	2004	0	NY	GRA	0.139585003	402.6409912	828.9609985	33.52970123	-29.08300018	-7.674809933	3.792469978	-24.29719925	16.23649979	31.93880081	31.19879913	24.3852005	-10.69550037	6.724279881	13.23419952	-1.65873003	0.096261904	19.3682003	24.7866993	8.489450455	127.8270035	304.9530029	328.1669922	237.4900055	1.886710048	4.341259956	6.182400227	4.072080135	-1.865190029	-0.562645972	-0.088252999	-1.075700045	-1.35461998	-0.641174018	-0.941559017	-0.361432999	-3.404030085	-37.50989914	-48.18980026	-29.87339973	-4.853660107	-2.4416399
ONEIDA	NY_2014	ONEIDA_2014	ONEIDA	2014	0	NY	GRA	0	465.2219849	828.5880127	95.43319702	-25.64590073	-6.414060116	2.138930082	-10.28789997	10.91660023	31.73159981	33.59339905	26.93510056	-11.46560001	7.521140099	12.77530003	0.874419987	-1.095589995	20.36899948	25.23110008	8.824930191	173.2220001	285.5350037	279.1650085	240.9450073	2.854219913	5.265180111	5.061359882	3.384819984	-2.635279894	0.234218001	-0.547114015	1.457450032	-2.546469927	0.35965699	-0.497186989	-0.0259609	-3.543610096	25.07169914	-48.56349945	32.03020096	-1.416509986	-1.180899978
ONEIDA	NY_2013	ONEIDA_2013	ONEIDA	2013	0	NY	GRA	0	460.6749878	882.5269775	85.26370239	-24.53429985	-4.199200153	2.023269892	-19.6413002	13.99110031	32.31549835	33.6916008	24.03210068	-7.214950085	7.889790058	13.70230007	-1.457849979	1.606780052	19.74959946	25.46509933	8.104029655	127.0739975	327.3699951	256.6430054	275.6940002	2.20107007	5.102359772	4.821969986	3.867789984	1.615399957	0.602867007	0.379815996	-0.874821007	0.155895993	-0.259750009	-0.263177991	-0.746852994	-3.543610096	20.52420044	5.375370026	21.86059952	-0.304967999	1.033969998
ONEIDA	NY_2005	ONEIDA_2005	ONEIDA	2005	0	NY	GRA	0	441.3729858	1004.109985	85.7963028	-29.55360031	-2.81704998	4.155789852	-23.40480042	16.4102993	33.99890137	33.42200089	26.68709946	-10.53530025	6.942269802	14.53829956	-0.945459008	0.487475991	20.95599937	27.2901001	8.290200233	131.9839935	196.9470062	249.8009949	352.1730042	2.103630066	4.457280159	4.982359886	4.939320087	-1.704990029	-0.344651014	1.215860009	-0.36242801	-0.96341002	0.946644008	1.561859965	-0.560688972	-3.543610096	1.222470045	126.9560013	22.39319992	-5.324299812	2.416120052
ONEIDA	NY_2006	ONEIDA_2006	ONEIDA	2006	0	NY	GRA	4.024030209	410.3070068	828.5830078	38.10250092	-20.75209999	-4.703080177	1.53737998	-13.9204998	25.31679916	33.27399826	34.43429947	23.09659958	-6.594339848	7.42524004	13.1487999	1.100239992	3.366139889	19.64800072	24.82049942	9.918020248	148.9530029	275.8930054	279.769989	330.506012	2.686969996	4.434090137	4.491290092	5.060880184	2.236000061	0.138319999	-0.173592001	1.683269978	1.915249944	-0.361432999	-0.907814026	1.06712997	0.480419993	-29.84300041	-48.56869888	-25.30060005	3.477240086	0.530085981
ONEIDA	NY_2015	ONEIDA_2015	ONEIDA	2015	0	NY	GRA	0	483.8269959	939.2080078	58.61109924	-28.15299988	-6.953040123	4.5823102	-6.668670177	9.239290237	32.04660034	32.58909988	24.44869995	-14.16769981	7.785830021	14.00879955	1.886950016	-2.656379938	20.64030075	26.40880013	11.59029961	115.7259979	286.1300049	193.1589966	239.1459961	2.0255301	5.187029839	4.457540035	3.905859947	-5.337379932	0.498908013	0.686316013	2.469980001	-4.107269764	0.63091898	0.680531025	2.739459991	-3.543610096	43.67620087	62.05649948	-4.791910172	-3.923680067	-1.719869971
ONEIDA	NY_2008	ONEIDA_2008	ONEIDA	2008	0	NY	GRA	2.461299896	435.4549866	816.1459961	38.22060013	-22.34059906	-6.915070057	2.961709976	-18.97680092	18.29059982	33.99269867	32.35440063	24.19300079	-7.974470139	7.002120018	12.64459991	-1.943400025	1.889619946	20.86689949	25.09770012	7.851699829	249.3869934	187.3309937	241.7779999	291.894989	3.305490017	2.997509956	3.810849905	4.215429783	0.855875015	-0.284803003	-0.677828014	-1.36037004	0.438731015	0.857553005	-0.630590022	-0.999186993	-1.082309961	-4.695010185	-61.00569916	-25.18250084	1.888790011	-1.681910038
ONEIDA	NY_2012	ONEIDA_2012	ONEIDA	2012	0	NY	GRA	44.43069839	528.0770264	972.3289795	80.83080292	-22.92749977	-2.859240055	3.633620024	-12.88290024	26.87470055	33.78160095	35.12749863	23.68589973	-4.028210163	8.309029579	13.9939003	0.914695978	6.411369801	20.9178009	27.14369965	9.232689857	138.1609955	213.4400024	149.1959991	269.8919983	2.230390072	3.719890118	3.295789957	4.336639881	4.802140236	1.022099972	0.671469986	1.497730017	4.960490227	0.908445001	1.415410042	0.381801009	40.88710022	87.92669678	95.1780014	17.42770004	1.301859975	2.373929977
ONEIDA	NY_2010	ONEIDA_2010	ONEIDA	2010	0	NY	GRA	0	494.2149963	906.9420166	31.17350006	-24.99939919	-1.796040058	4.401509762	-15.96899986	17.54859924	31.87210083	33.33349991	22.55960083	-6.612919807	8.281310081	14.06760025	-1.741119981	2.098069906	21.24080086	25.64850044	7.461599827	140.447998	223.4620056	250.7420044	256.6090088	3.039119959	3.691380024	5.21544981	4.916090012	2.217420101	0.994381011	0.745166004	-1.158089995	0.647186995	1.231400013	-0.079757698	-1.389279962	-3.543610096	54.0646019	29.79030037	-32.229599	-0.770081997	3.437119961
ONEIDA	NY_2009	ONEIDA_2009	ONEIDA	2009	0	NY	GRA	0	387.5910034	775.3920288	24.93040085	-22.29249954	-4.340549946	2.257770061	-20.81100082	19.19099998	32.48600006	32.23130035	21.8173008	-9.855890274	6.797410011	12.52830029	-1.612480044	1.333809972	19.65769959	24.27619934	7.931620121	143.1199951	251.9329987	230.5809937	188.3869934	2.890660048	4.486579895	3.952769995	2.91711998	-1.025539994	-0.489517003	-0.794167995	-1.029450059	-0.117072001	-0.351640999	-1.452039957	-0.919269025	-3.543610096	-52.55950165	-101.7600021	-38.47259903	1.936859965	0.892620027
ONONDAGA	NY_2007	ONONDAGA_2007	ONONDAGA	2007	0	NY	GRA	0.416754007	399.2999878	822.4000244	118.7839966	-22.10000038	-8.607769966	3.702610016	-15.66819954	15.39099979	32.03269959	32.93230057	28.06920052	-9.619480133	6.102149963	12.80360031	-0.396225005	0.225976005	18.78730011	25.0746994	8.420249939	276.3269959	188.0740051	220.1150055	345.5539856	3.312959909	3.539330006	3.984980106	4.190909863	-0.892432988	-0.959105015	-0.407824993	0.150202006	-0.780578971	-0.163294002	0.30666399	0.153651997	-3.062400103	-2.141599894	-5.956180096	63.45149994	0.914381027	-2.719069958
ONONDAGA	NY_2008	ONONDAGA_2008	ONONDAGA	2008	0	NY	GRA	3.044039965	405.0119934	777.117981	34.8647995	-21.1692009	-6.427189827	2.570930004	-16.41970062	16.99839973	33.13830185	31.12779999	23.74419975	-7.745079994	7.159210205	12.73419952	-1.968060017	1.322669983	19.74130058	24.15970039	7.255929947	249.371994	206.345993	239.6829987	293.4339905	3.057810068	3.262510061	3.91666007	3.744019985	0.981966019	0.097947098	-0.477218002	-1.421630025	0.316116005	0.790629983	-0.608322024	-1.010669947	-0.435113013	3.570219994	-51.23770142	-20.46730042	1.845190048	-0.538487017
ONONDAGA	NY_2012	ONONDAGA_2012	ONONDAGA	2012	9	NY	GRA	44.3146019	477.3680115	892.2009888	60.95190048	-22.47100067	-3.679519892	3.932980061	-12.46380043	25.01420021	32.52819824	34.3995018	22.0781002	-3.88932991	7.837880135	13.4375	0.477515996	5.961440086	19.81550026	25.95820045	8.674389839	186.1069946	190.625	183.9759979	307.0920105	2.455379963	3.053450108	3.445529938	4.367819786	4.837719917	0.776625991	0.226078004	1.023939967	4.954880238	0.864811003	1.19017005	0.407783002	40.83539963	75.92649841	63.8445015	5.619830132	0.543375015	2.209180117
ONONDAGA	NY_2003	ONONDAGA_2003	ONONDAGA	2003	1	NY	GRA	0	307.4339905	831.0679932	32.89590073	-25.28520012	-10.88969994	4.166820049	-14.20569992	17.17539978	31.37039948	30.00749969	24.46170044	-11.13399982	5.792840004	13.29360008	-1.152670026	-0.681502998	17.03580093	24.76339912	8.112890244	205.9929962	299.7709961	253.3410034	325.072998	2.768929958	4.899829865	4.005509853	4.321090221	-2.406939983	-1.268409967	0.082243897	-0.606245995	-1.688060045	-1.914819956	-0.00459099	-0.153714001	-3.479150057	-94.00700378	2.71216011	-22.43619919	-2.270829916	-5.001019955
ONONDAGA	NY_2011	ONONDAGA_2011	ONONDAGA	2011	2	NY	GRA	0	452.6199951	920.940979	57.84609985	-25.66480064	-2.747950077	4.132040024	-13.27760029	14.19139957	32.48649979	35.7173996	25.5564003	-9.33491993	8.327699661	14.38199997	0.934660971	0.148056999	19.15369987	25.63750076	10.45059967	210.1459961	373.5429993	318.1409912	247.3159943	2.790750027	5.394579887	5.770979881	3.465080023	-0.607870996	1.266440034	1.170619965	1.48108995	-0.858498991	0.203097999	0.869511008	2.183969975	-3.479150057	51.17879868	92.58450317	2.514090061	-2.650449991	3.140749931
ONONDAGA	NY_2010	ONONDAGA_2010	ONONDAGA	2010	0	NY	GRA	0	478.6910095	877.0009766	32.36009979	-22.06170082	-1.752699971	4.21198988	-16.27280045	17.33370018	30.6989994	33.1515007	21.70070076	-6.307990074	8.204999924	14.05809975	-1.489429951	2.035939932	20.63220024	25.00709915	6.978779793	202.2230072	257.9830017	309.6700134	329.7919922	3.05802989	4.688779831	5.143899918	4.317430019	2.419059992	1.143749952	0.846709013	-0.943002999	1.029379964	1.681550026	0.239105001	-1.287829995	-3.479150057	77.24980164	48.6446991	-22.97190094	0.952657998	4.136000156
ONONDAGA	NY_2013	ONONDAGA_2013	ONONDAGA	2013	0	NY	GRA	0	410.4719849	796.1300049	75.79090118	-22.75180054	-6.432579994	0.829689026	-20.08749962	14.5	31.68969917	32.88800049	23.67650032	-7.61977005	7.225910187	12.90970039	-1.806239963	1.021199942	18.86240005	24.33639908	7.478149891	143.4839935	380.7359924	269.9429932	302.8240051	1.843009949	6.032430172	4.196469784	4.08739996	1.107280016	0.164646998	-0.301726013	-1.259809971	0.0146464	-0.088232003	-0.431607991	-0.788447976	-3.479150057	9.030940056	-32.2262001	20.45890045	0.262618989	-0.543883026
ONONDAGA	NY_2014	ONONDAGA_2014	ONONDAGA	2014	1	NY	GRA	0	412.8139954	746.6420288	73.48069763	-26.92589951	-6.89331007	0.770964026	-10.05599976	10.31830025	30.16469955	31.49740028	25.52319908	-12.33640003	6.925260067	12.38049984	0.260226011	-1.755730033	19.18950081	23.82069969	7.802090168	236.3240051	284.9169922	298.4389954	241.1730042	3.411989927	4.987939835	5.226299763	3.005729914	-3.609369993	-0.135993004	-0.830861986	0.806653023	-2.762290001	0.238884002	-0.94729799	-0.464511991	-3.479150057	11.37230015	-81.71430206	18.14870071	-3.911459923	-1.004609942
ONONDAGA	NY_2015	ONONDAGA_2015	ONONDAGA	2015	0	NY	GRA	0	430.1239929	865.8120117	50.9856987	-26.09609985	-7.246439934	4.832600117	-6.948919773	10.84039974	30.7887001	31.6576004	23.64719963	-14.15480042	7.418759823	13.64220047	1.67385006	-3.107630014	19.41290092	25.17980003	11.00580025	150.0910034	371.04599	234.0599976	222.0590057	2.007499933	5.435460091	5.18528986	3.297100067	-5.427710056	0.357502013	0.430835992	2.220279932	-4.114190102	0.46222499	0.411754996	2.739219904	-3.479150057	28.6826992	37.45629883	-4.346310139	-3.081729889	-1.357740045
ONONDAGA	NY_2004	ONONDAGA_2004	ONONDAGA	2004	0	NY	GRA	0.340557992	376.651001	793.1779785	31.12229919	-27.97240067	-8.693189621	4.0488801	-22.94960022	16.11499977	30.22260094	29.52540016	23.67040062	-10.12829971	6.791520119	13.32159996	-1.314530015	-0.187445998	18.30459976	23.92060089	7.970230103	165.8269959	298.0650024	391.6220093	239.1100006	2.317389965	3.709830046	7.091060162	3.39380002	-1.401239991	-0.269735992	0.110234998	-0.76810497	-1.194000006	-0.646070004	-0.847378016	-0.296371013	-3.138590097	-24.79039955	-35.17779922	-24.20969963	-4.958010197	-2.804490089
ONONDAGA	NY_2006	ONONDAGA_2006	ONONDAGA	2006	1	NY	GRA	3.299499989	380.519989	797.2349854	33.15340042	-20.14719963	-5.453100204	2.549289942	-13.41079998	23.95800018	32.06969833	33.75500107	22.15559959	-6.485390186	7.177480221	13.3295002	0.810056984	2.882730007	18.79089928	23.95159912	9.330659866	178.8309937	293.8129883	369.5130005	228.4819946	2.328870058	4.803780079	5.035669804	3.139080048	2.241660118	0.116217002	0.118056998	1.356480002	1.876180053	-0.159789994	-0.816462994	1.064059973	-0.179646999	-20.92099953	-31.12129974	-22.17860031	2.867209911	0.435602993
ONONDAGA	NY_2005	ONONDAGA_2005	ONONDAGA	2005	0	NY	GRA	0	408.9679871	961.6610107	73.2602005	-27.48819923	-3.285099983	4.099259853	-22.6201992	13.98250008	32.83499908	32.1332016	25.78960037	-9.862600327	6.926010132	14.41209984	-0.826846004	3.75E-05	19.58309937	26.49360085	7.730120182	213.095993	239.9210052	233.9640045	358.70401	3.029429913	4.334370136	4.23292017	4.762949944	-1.135550022	-0.135245994	1.200680017	-0.280418992	-1.006520033	0.632420003	1.725569963	-0.536486983	-3.479150057	7.526209831	133.3049927	17.92810059	-4.47382021	2.603600025
ONONDAGA	NY_2009	ONONDAGA_2009	ONONDAGA	2009	0	NY	GRA	0	345.7250061	739.6599731	21.35309982	-21.31459999	-4.561840057	2.203170061	-18.31839943	17.89150047	29.66530037	31.64920044	20.1086998	-9.429289818	6.489190102	12.46329975	-0.752892017	0.935914993	18.73550034	23.55319977	7.902840137	189.4149933	265.223999	244.6430054	222.003006	2.796499968	4.732039928	3.731060028	3.105340004	-0.702238977	-0.572067022	-0.74812597	-0.206465006	-0.070640497	-0.215169996	-1.214840055	-0.363761008	-3.479150057	-55.71680069	-88.6957016	-33.97890091	1.699790001	1.326859951
ONTARIO	NY_2013	ONTARIO_2013	ONTARIO	2013	0	NY	GRA	0.386397988	442.7630005	818.0089722	83.53340149	-19.1772995	-6.6040802	1.929550052	-18.73220062	15.52649975	31.23270035	32.59529877	26.02409935	-6.587240219	7.769780159	13.61159992	-1.025640011	1.512199998	19.18330002	24.16489983	7.80095005	99.49880219	357.9370117	255.3619995	245.6089935	1.514649987	6.267509937	4.474780083	3.597249985	1.003329992	-0.0108066	-0.464852005	-1.334640026	-0.032550499	0.0161057	-0.495521992	-0.830666006	-4.688819885	9.971920013	-44.71160126	17.36779976	1.264919996	-1.435299993
ONTARIO	NY_2005	ONTARIO_2005	ONTARIO	2005	0	NY	GRA	0	420.6260071	995.335022	87.75579834	-25.25060081	-3.168420076	4.478849888	-18.09880066	14.24860001	32.63470078	32.2154007	26.20879936	-8.673179626	7.413030148	15.32330036	0.339659989	0.347351015	19.13949966	26.31439972	7.986000061	188.1649933	244.4080048	234.7079926	230.6139984	2.930939913	5.29885006	4.983580112	3.82923007	-1.082610011	-0.367547989	1.246799946	0.0306527	-1.197399974	-0.027738599	1.654049993	-0.645617008	-5.075220108	-12.16520023	132.6130066	21.59009933	-4.808320045	2.000360012
ONTARIO	NY_2011	ONTARIO_2011	ONTARIO	2011	0	NY	GRA	0	454.5740051	945.6240234	65.76779938	-23.70610046	-2.122210026	4.966599941	-11.13659954	15.80650043	31.31550026	35.29850006	25.80060005	-8.36343956	8.503540039	15.18120003	1.665249944	0.661664009	19.08930016	25.37579918	10.74020004	174.7920074	315.7229919	250.7489929	288.894989	2.549230099	4.705200195	4.808829784	4.777939796	-0.772867024	0.722954988	1.10473001	1.356240034	-0.883089006	-0.077962898	0.715445995	2.108589888	-5.075220108	21.7833004	82.90249634	-0.397834986	-3.263799906	3.046570063
ONTARIO	NY_2004	ONTARIO_2004	ONTARIO	2004	0	NY	GRA	3.410850048	402.0169983	816.5159912	43.05960083	-25.26919937	-8.184519768	5.420460224	-20.87380028	17.26580048	29.85960007	28.40229988	24.26549912	-8.430080414	7.440149784	14.15289974	-0.121662997	0.639847994	18.35740089	23.59740067	8.485449791	128.2879944	313.868988	342.5169983	186.5399933	1.808009982	4.538829803	6.562109947	2.673830032	-0.839510024	-0.340431005	0.0764523	-0.430669993	-0.904905021	-0.809846997	-1.062960029	-0.146164	-1.664369941	-30.7737999	-46.20510101	-23.1060009	-4.826910019	-3.015749931
ONTARIO	NY_2006	ONTARIO_2006	ONTARIO	2006	0	NY	GRA	5.0198102	417.7890015	851.0819702	44.77420044	-17.3593998	-4.774759769	4.09442997	-12.03429985	23.96850014	32.69449997	33.18109894	22.4965992	-5.067910194	8.034999847	14.45339966	1.583989978	3.854809999	19.26449966	24.02519989	9.952300072	132.1869965	178.7330017	330.553009	237.8289948	2.040009975	3.288399935	5.401919842	4.080510139	2.522660017	0.254415989	0.376888007	1.274979949	2.310060024	0.097259499	-0.635155022	1.320680022	-0.055406999	-15.00220013	-11.63869953	-21.39139938	3.082849979	0.394019008
ONTARIO	NY_2008	ONTARIO_2008	ONTARIO	2008	0	NY	GRA	5.354300022	447.9389954	824.2269897	43.32170105	-19.60269928	-5.552400112	4.324289799	-13.77680016	17.22480011	32.26499939	31.29700089	24.58909988	-6.924439907	8.08314991	13.56739998	-1.060109973	1.680860043	20.14900017	24.35059929	7.824590206	200.9960022	161.121994	276.5809937	212.8809967	2.798069954	2.710269928	5.108719826	3.16388011	0.666127026	0.302570999	-0.509099007	-1.369120002	0.136103004	0.981746972	-0.309771001	-0.807029009	0.279085994	15.1480999	-38.49380112	-22.84390068	0.839570999	-0.383621007
ONTARIO	NY_2009	ONTARIO_2009	ONTARIO	2009	0	NY	GRA	0	386.9819946	766.0739746	22.66419983	-18.79570007	-4.276619911	3.262079954	-16.15920067	16.1072998	29.18580055	31.16460037	18.95149994	-8.33893013	7.205510139	13.27659988	-0.375171989	1.669649959	19.13949966	23.32369995	8.066490173	146.0339966	236.6430054	212.5980072	163.272995	2.707439899	4.457819939	3.858930111	2.743690014	-0.748356998	-0.57506901	-0.799852014	-0.684180021	0.124897003	-0.0277653	-1.336689949	-0.565126002	-5.075220108	-45.8091011	-96.64730072	-43.50139999	1.646579981	0.892152011
ONTARIO	NY_2010	ONTARIO_2010	ONTARIO	2010	0	NY	GRA	0.724978983	522.6439819	907.9110107	37.40850067	-19.58569908	-1.485239983	5.955580235	-14.01930046	17.42410088	30.35390091	32.51179886	20.9836998	-5.77241993	9.172579765	14.83990002	-0.729080975	2.095079899	20.92749977	24.89730072	7.049860001	145.1820068	260.3240051	313.8089905	216.8549957	2.354310036	4.630469799	5.299240112	3.780139923	1.818150043	1.39199996	0.76345998	-1.038089991	0.550324976	1.760290027	0.236879006	-1.581760049	-4.350240231	89.85289764	45.18980026	-28.75709915	0.856525004	3.683530092
ONTARIO	NY_2003	ONTARIO_2003	ONTARIO	2003	0	NY	GRA	0.607212007	334.7030029	859.1539917	40.35779953	-21.51140022	-9.243909836	4.833409786	-12.07079983	17.77149963	31.15660095	29.78899956	24.69099998	-9.887579918	6.410900116	14.21560001	0.0281887	-0.356377989	17.22999954	24.44179916	8.79267025	168.8650055	242.2940063	333.303009	230.1100006	2.66531992	4.009669781	5.184400082	3.467859983	-2.297009945	-1.369680047	0.139082	-0.280818999	-1.901129961	-1.937250018	-0.218558997	0.161051005	-4.467999935	-98.08730316	-3.566770077	-25.80780029	-1.069090009	-4.075139999
ONTARIO	NY_2012	ONTARIO_2012	ONTARIO	2012	0	NY	GRA	49.64780045	506.5950012	912.5460205	71.14279938	-18.57169914	-3.393749952	5.004879951	-7.739970207	24.94339943	31.91559982	33.85889816	24.4375	-3.243930101	8.503199577	14.12180042	0.949640989	6.373919964	20.08499908	25.7071991	9.042630196	147.3549957	224.5529938	200.4299927	276.2149963	2.150399923	4.67031002	4.072840214	4.085710049	4.34664011	0.72262001	0.045327201	0.640632987	4.829170227	0.917755008	1.046820045	0.411009997	44.57260132	73.80390167	49.82460022	4.977169991	1.870569944	1.775030017
ONTARIO	NY_2014	ONTARIO_2014	ONTARIO	2014	0	NY	GRA	0	439.098999	775.6959839	77.4681015	-23.54210091	-6.492599964	2.002909899	-10.24820042	12.1335001	30.06030083	31.11359978	25.19140053	-11.32549953	7.648469925	13.12590027	0.882655978	-1.394539952	19.35519981	23.72800064	8.043549538	187.7160034	311.7669983	332.756012	169.6199951	2.641239882	5.18114996	5.824470043	2.439620018	-3.734940052	-0.132115006	-0.950580001	0.573648989	-2.939290047	0.187948003	-0.932363987	-0.588061988	-5.075220108	6.308650017	-87.02549744	11.30249977	-3.099869967	-1.323830009
ONTARIO	NY_2015	ONTARIO_2015	ONTARIO	2015	0	NY	GRA	0	450.1719971	880.210022	67.19509888	-24.45560074	-5.140629768	5.786910057	-5.532050133	9.642510414	30.53510094	31.58209991	24.83779907	-12.79419994	8.091870308	14.28919983	2.313339949	-2.412709951	19.61300087	24.8458004	11.40330029	127.3310013	406.1659851	296.5280151	185.6340027	1.821130037	6.987420082	6.724490166	2.830650091	-5.203619957	0.311284989	0.212696001	2.00432992	-3.957459927	0.445749015	0.185454994	2.771709919	-5.075220108	17.3810997	17.48920059	1.029489994	-4.013289928	0.028144401
ONTARIO	NY_2007	ONTARIO_2007	ONTARIO	2007	0	NY	GRA	4.772049904	448.7359924	879.3280029	133.25	-19.21019936	-7.501060009	5.017849922	-13.44349957	19.1473999	32.58739853	33.23049927	28.73410034	-7.823740005	7.181970119	13.80300045	0.62925601	0.921975017	19.1637001	25.31279945	8.74545002	179.6430054	145.5659943	151.223999	212.2409973	2.592139959	3.008899927	3.13402009	3.094530106	-0.233170003	-0.598613024	-0.273472011	0.320248991	-0.622776985	-0.00352097	0.652441025	0.11383	-0.303169012	15.94569969	16.60680008	67.08439636	1.232040048	-2.332279921
ORANGE	NY_2010	ORANGE_2010	ORANGE	2010	0	NY	GRA	4.11906004	612.1929932	1060.660034	62.22629929	-15.28810024	-0.823740005	5.059219837	-12.58450031	21.54949951	34.08229828	37.69440079	23.17690086	-4.276090145	9.496069908	15.16189957	-0.520428002	5.036389828	23.26390076	27.89590073	9.941479683	303.9790039	158.4850006	248.625	279.0329895	7.054210186	3.676620007	5.909999847	7.321280003	2.04479003	0.866764009	0.560833991	-0.977455974	0.561333001	1.851310015	1.097110033	-0.977303028	-1.374269962	93.72399902	76.1108017	-22.23320007	2.992079973	2.600729942
ORANGE	NY_2011	ORANGE_2011	ORANGE	2011	0	NY	GRA	3.635519981	569.4390259	1051.02002	90.61920166	-22.46719933	-1.700109959	5.858510017	-9.021209717	22.54369926	34.43439865	37.1072998	27.97550011	-7.365859985	9.901189804	15.87100029	1.584010005	3.990339994	21.44309998	26.97739983	12.77120018	284.9190063	405.9970093	660.0609741	294.4110107	6.466239929	6.760109901	11.56509972	7.732970238	-1.044980049	1.271890044	1.269889951	1.126979947	-0.484719992	0.0304699	0.178562	1.85244	-1.85781002	50.97019959	66.47409821	6.15967989	-4.187009811	1.724359989
ORANGE	NY_2007	ORANGE_2007	ORANGE	2007	0	NY	GRA	6.660359859	532.2719727	965.2399902	155.0110016	-16.10020065	-5.225029945	4.126180172	-10.13160038	21.01799965	34.04560089	33.68809891	29.58119965	-6.48401022	7.927830219	14.2553997	1.127509952	4.131390095	21.41880035	26.72809982	10.86400032	172.6309967	261.3609924	207.7429962	344.1900024	4.090360165	5.547460079	4.810689926	6.030250072	-0.163135007	-0.701476991	-0.345696986	0.67048198	-0.343668997	0.00617409	-0.070722602	-0.054762799	1.167029977	13.80379963	-19.30990028	70.5515976	2.179990053	-1.800559998
ORANGE	NY_2006	ORANGE_2006	ORANGE	2006	0	NY	GRA	6.927820206	498.0799866	963.2119751	83.45909882	-13.46790028	-2.112299919	3.105190039	-10.01850033	22.66279984	32.83819962	35.88270187	25.63990021	-4.251180172	8.675990105	14.66329956	1.700539947	6.830949783	21.27939987	26.26910019	12.48700047	169.0110016	338.9309998	262.0580139	273.9060059	4.555540085	6.380280018	5.220240116	7.018109798	2.069689989	0.0466871	0.062241599	1.243520021	2.355890036	-0.133236006	-0.529724002	1.568199992	1.434489965	-20.38829994	-21.33810043	-1.000470042	4.812349796	1.312180042
ORANGE	NY_2013	ORANGE_2013	ORANGE	2013	1	NY	GRA	0	513.5939941	969.7869873	109.8840027	-16.83830071	-3.601939917	3.767580032	-14.40089989	14.75730038	33.13380051	34.72290039	27.38010025	-5.104380131	8.456830025	14.63360024	-0.411385	4.117370129	21.44129944	26.44869995	10.4630003	153.128006	345.105011	230.598999	165.2519989	3.366590023	7.330349922	5.473390102	4.329259872	1.216500044	-0.172478005	0.032524101	-0.868412971	-0.357690006	0.028699899	-0.350100011	-0.455776989	-5.493330002	-4.874080181	-14.76309967	25.42480087	1.441930056	-0.177465007
ORANGE	NY_2008	ORANGE_2008	ORANGE	2008	0	NY	GRA	0	493.0159912	972.7689819	69.09259796	-14.74180031	-5.812119961	4.988200188	-14.01319981	16.08589935	34.94829941	33.63100052	24.13279915	-5.34691	8.069519997	14.33479977	-0.585729003	5.026679993	21.60129929	26.81229973	9.892849922	331.9230042	194.3190002	241.9609985	258.8500061	6.137219906	3.393399954	5.24409008	5.4895401	0.973968983	-0.559782028	-0.266245991	-1.042760015	0.551616013	0.188654006	0.0135059	-1.025930047	-5.493330002	-25.45269966	-11.78059959	-15.36690044	3.538419962	-2.387650013
ORANGE	NY_2005	ORANGE_2005	ORANGE	2005	0	NY	GRA	0	490.8370056	1110.22998	113.3619995	-23.64609909	-1.517889977	4.212619781	-19.83679962	16.41939926	33.5257988	35.36220169	25.67029953	-7.412549973	8.093429565	15.49400043	-0.0954009	3.192009926	21.76980019	28.64139938	10.3913002	264.4710083	207.5220032	99.04290009	534.6199951	5.27944994	4.405089855	2.452039957	11.36989975	-1.09168005	-0.535875022	0.892904997	-0.552428007	-1.283059955	0.35720101	1.842540026	-0.527485013	-5.493330002	-27.63150024	125.6760025	28.90259933	-5.365890026	1.906579971
ORANGE	NY_2015	ORANGE_2015	ORANGE	2015	0	NY	GRA	0	562.6469727	1063.599976	91.75969696	-23.18490028	-4.319560051	7.325190067	-6.132880211	13.6548996	31.17110062	34.37730026	24.8173008	-10.6281004	8.962750435	14.98289967	2.62154007	0.83899802	22.09880066	28.13879967	13.74600029	150.9609985	251.345993	223.8339996	203.7449951	2.888580084	5.221479893	6.035240173	5.079140186	-4.307189941	0.33344999	0.381787002	2.164510012	-3.636059999	0.68622601	1.339949965	2.827209949	-5.493330002	44.17890167	79.04530334	7.30012989	-4.904709816	-0.895089984
ORANGE	NY_2012	ORANGE_2012	ORANGE	2012	0	NY	GRA	49.10660172	575.9000244	1031.920044	81.42890167	-15.47019959	-1.544499993	4.589930058	-6.845900059	25.32859993	34.9516983	35.08589935	24.8946991	-2.385819912	9.509209633	15.09440041	1.489779949	8.744819641	22.16290092	27.33860016	10.50529957	110.0029984	234.4230042	290.927002	254.2630005	2.720590115	4.77215004	5.694650173	4.886459827	3.935060024	0.879907012	0.493326992	1.03275001	4.269760132	0.750258982	0.539798975	-0.413479	43.61330032	57.43159866	47.36920166	-3.030620098	2.809959888	1.879969954
ORANGE	NY_2009	ORANGE_2009	ORANGE	2009	1	NY	GRA	0.150459006	474.1679993	878.1550293	49.17079926	-21.69589996	-3.241309881	4.766600132	-12.52250004	17.49160004	32.37620163	32.11750031	21.75729942	-7.234539986	8.629980087	13.89630032	0.606481016	4.075459957	20.47529984	25.1935997	10.03180027	114.2030029	324.2510071	254.9389954	269.1960144	2.768939972	5.585229874	5.193729877	5.368889809	-0.913664997	0.00067997	-0.704783976	0.149453998	-0.399603993	-0.937304974	-1.605170012	-0.886955976	-5.342870235	-44.30009842	-106.3949966	-35.28879929	-3.415709972	0.183165997
ORANGE	NY_2014	ORANGE_2014	ORANGE	2014	0	NY	GRA	0	522.2579956	940	100.6620026	-21.32139969	-2.774270058	4.974919796	-10.52709961	15.55510044	32.07580185	33.30110168	25.57530022	-9.622710228	8.556610107	13.95460033	1.212849975	1.857049942	21.70639992	26.48019981	10.54310036	218.1620026	260.6109924	146.6340027	230.8890076	5.177549839	5.187570095	3.854480028	4.175519943	-3.301830053	-0.072689101	-0.646448016	0.755824029	-2.618010044	0.293776989	-0.318666011	-0.375689	-5.493330002	3.789669991	-44.54990005	16.20240021	-3.041229963	0.650206029
ORANGE	NY_2004	ORANGE_2004	ORANGE	2004	0	NY	GRA	5.062109947	552.3540039	938.4790039	42.87760162	-20.02190018	-3.655989885	5.469039917	-15.91600037	20.01639938	32.53450012	30.88080025	24.2689991	-6.979370117	9.113129616	14.64490032	-0.138580993	3.393419981	21.72410011	25.7567997	10.50710011	133.345993	202.8659973	432.9119873	199.7980042	3.017019987	3.484970093	9.010660172	4.730020046	-0.658488989	0.483824015	0.043846101	-0.595607996	-1.081640005	0.311471999	-1.042029977	-0.41168201	-0.431214005	33.88510132	-46.07120132	-41.58190155	-1.74169004	-0.231516004
ORANGE	NY_2003	ORANGE_2003	ORANGE	2003	0	NY	GRA	2.74119997	397.9450073	998.4420166	65.76999664	-20.40439987	-5.343989849	5.821839809	-10.31280041	19.5461998	33.34889984	32.98099899	24.21260071	-8.444689751	7.572730064	15.1814003	0.37599501	2.720930099	18.89640045	26.5237999	10.92109966	214.6340027	283.2340088	376.5159912	327.8169861	4.743480206	4.477940083	7.235060215	5.835430145	-2.123810053	-1.056570053	0.580353022	-0.081032798	-1.754130006	-2.516239882	-0.274985999	0.00228214	-2.752130032	-120.5240021	13.89229965	-18.68950081	-2.124200106	-1.91952002
ORLEANS	NY_2010	ORLEANS_2010	ORLEANS	2010	0	NY	GRA	0	531.7319946	967.7340088	47.01350021	-18.08200073	0.127862006	6.260379791	-12.5927	16.14640045	30.68650055	32.56140137	22.33040047	-4.882500172	9.852319717	15.49979973	-0.024550401	2.729660034	20.89699936	25.53790092	8.047030449	112.4300003	175.5850067	164.6399994	162.9880066	2.794650078	4.078969955	3.33701992	3.598850012	1.406469941	1.481220007	0.552361012	-1.23021996	0.391292006	1.66692996	0.239542007	-1.31656003	-4.178609848	87.73999786	36.05830002	-29.91340065	0.673533976	3.929680109
ORLEANS	NY_2015	ORLEANS_2015	ORLEANS	2015	0	NY	GRA	0	457.5620117	957.4710083	77.45670319	-22.22450066	-3.36977005	7.21337986	-5.000490189	8.801239967	29.20910072	31.46080017	22.05920029	-11.07919979	8.535909653	15.23050022	3.195899963	-1.249660015	19.84149933	25.58410072	12.22719955	86.25920105	231.3959961	166.5050049	122.5830002	1.853240013	4.510680199	4.238510132	2.113320112	-4.790269852	0.164804995	0.283062994	1.990219951	-3.5880301	0.611423016	0.285712987	2.863590002	-4.178609848	13.56970024	25.79459953	0.529854	-3.468919992	0.43204999
ORLEANS	NY_2013	ORLEANS_2013	ORLEANS	2013	0	NY	GRA	1.954749942	453.3630066	894.78302	105.2149963	-15.88479996	-5.486400127	3.540189981	-15.95769978	16.0890007	30.27829933	32.82939911	25.76709938	-5.186870098	8.339710236	14.65019989	-0.00618299	2.824690104	19.19790077	24.8015995	8.364709854	100.2630005	260.6600037	162.2250061	206.2720032	2.030879974	4.635379791	3.23645997	3.059449911	1.102110028	-0.031395901	-0.297179997	-1.211859941	0.486317992	-0.032123599	-0.496811002	-0.998879015	-2.223870039	9.370610237	-36.8927002	28.28790092	2.870779991	-1.684579968
ORLEANS	NY_2006	ORLEANS_2006	ORLEANS	2006	0	NY	GRA	2.520590067	449.2460022	930.46698	53.75389862	-14.47200012	-3.433190107	5.068580151	-11.21759987	21.41839981	31.31509972	32.84749985	21.63540077	-3.720340014	8.718050003	15.40769959	2.474129915	4.700620174	19.6473999	24.81990051	10.52159977	122.2669983	145.0010071	285.9719849	256.4070129	2.322060108	3.138360024	5.178480148	4.120550156	2.568639994	0.346947998	0.460251987	1.268450022	2.36225009	0.417380989	-0.478511989	1.157999992	-1.658030033	5.253230095	-1.209110022	-23.17300034	4.283490181	0.368629009
ORLEANS	NY_2003	ORLEANS_2003	ORLEANS	2003	0	NY	GRA	0.851432979	364.1300049	922.2709961	46.41619873	-21.11389923	-6.627699852	5.285130024	-9.552820206	18.38299942	31.20070076	29.96299934	24.70499992	-8.56400013	7.07198	15.04129982	0.968680024	0.375696003	17.58939934	25.00569916	9.467490196	112.2060013	172.1900024	150.654007	182.7030029	2.018870115	3.642240047	3.061310053	2.918570042	-2.275029898	-1.299119949	0.093852997	-0.236993998	-1.962679982	-1.640660048	-0.292706996	0.103899002	-3.327179909	-79.86219788	-9.405520439	-30.51070023	-2.358409882	-2.825880051
ORLEANS	NY_2012	ORLEANS_2012	ORLEANS	2012	0	NY	GRA	36.37310028	533.0999756	990.1610107	78.90149689	-16.45330048	-2.749969959	5.009280205	-7.330959797	23.2560997	31.62310028	34.62450027	24.1310997	-2.615289927	9.201319695	15.09200001	1.769029975	6.586679935	20.33740044	26.43330002	9.753359795	108.2730026	149.9499969	142.5149994	191.8170013	2.088969946	3.306349993	3.451240063	3.465019941	3.673680067	0.830220997	0.144566998	0.563359976	4.248300076	1.107319951	1.134870052	0.389775008	32.19449997	89.10710144	58.48490143	1.974599957	2.302220106	1.051849961
ORLEANS	NY_2004	ORLEANS_2004	ORLEANS	2004	0	NY	GRA	3.642159939	392.1080017	879.9810181	52.43420029	-22.93250084	-6.150859833	6.130330086	-20.02280045	18.08440018	29.88199997	28.68020058	24.22990036	-7.077710152	7.792059898	14.96940041	0.973922014	1.507490039	18.21579933	24.16060066	9.17539978	90.56520081	212.2059937	220.8540039	160.529007	1.466310024	3.581670046	4.994909763	2.656780005	-0.788735986	-0.579046011	0.0219975	-0.231751993	-0.830878019	-1.014230013	-1.137779951	-0.188189998	-0.536451995	-51.88489914	-51.69509888	-24.49270058	-4.177000046	-2.349040031
ORLEANS	NY_2008	ORLEANS_2008	ORLEANS	2008	0	NY	GRA	5.488110065	442.6610107	876.0430298	49.81779861	-16.79179955	-3.655810118	5.640530109	-14.17300034	17.00530052	31.16069984	30.60140038	24.40670013	-5.748980045	8.534970284	14.22469997	-0.37291801	2.376329899	19.78370094	24.81970024	8.432789803	169.154007	140.1239929	188.0079956	188.7160034	2.691910028	2.484600067	3.667949915	3.132169962	0.539991021	0.163867995	-0.722752988	-1.578590035	0.0379555	0.553663015	-0.478643	-0.930801988	1.309489965	-1.331699967	-55.63339996	-27.10899925	1.963719964	0.146014005
ORLEANS	NY_2009	ORLEANS_2009	ORLEANS	2009	0	NY	GRA	0.115812004	383.8139954	823.1749878	29.94510078	-19.37879944	-4.090539932	4.134799957	-13.79020023	14.47959995	29.70470047	31.01849937	18.80900002	-7.306809902	7.743869781	14.03409958	0.55587399	2.286839962	18.7166996	23.83819962	8.564789772	126.7819977	206.697998	199.7740021	157.2519989	2.675299883	4.046720028	4.23085022	2.883729935	-1.017840028	-0.627228975	-0.913352013	-0.649800003	-0.0515294	-0.513351023	-1.460150003	-0.798799992	-4.062799931	-60.17850113	-108.5009995	-46.98180008	-0.623278022	-0.288715988
ORLEANS	NY_2014	ORLEANS_2014	ORLEANS	2014	0	NY	GRA	0	443.7879944	831.9190063	87.46230316	-20.75119972	-4.613399982	4.157189846	-9.255290031	10.75290012	30.38579941	30.07780075	26.17849922	-9.49973011	8.263110161	13.86359978	1.744070053	-0.508149981	19.33119965	24.22159958	9.189100266	108.6090012	199.9909973	169.4069977	105.4020004	2.023819923	4.055669785	3.380160093	1.793290019	-3.210760117	-0.107991003	-1.083829999	0.538393021	-2.846519947	0.101167999	-1.076769948	-0.174492002	-4.178609848	-0.204529002	-99.75710297	10.53540039	-1.995700002	-0.811576009
ORLEANS	NY_2007	ORLEANS_2007	ORLEANS	2007	0	NY	GRA	4.718860149	476.4670105	952.5670166	148.4559937	-19.03930092	-6.328629971	4.895420074	-12.0340004	18.75510025	32.22719955	33.58769989	27.08440018	-6.153150082	8.169939995	14.75940037	1.642609954	1.792520046	19.54170036	25.94860077	9.545089722	141.1269989	101.3649979	109.3769989	201.4080048	2.107450008	2.647510052	2.253180027	3.016690016	0.135823995	-0.201167002	-0.188014001	0.436940014	-0.545848012	0.311693013	0.650188029	0.181499004	0.54024601	32.4742012	20.89089966	71.52899933	-0.283735007	-2.526809931
ORLEANS	NY_2005	ORLEANS_2005	ORLEANS	2005	0	NY	GRA	0.465445995	439.9169922	1069.709961	105.314003	-22.26609993	-1.961130023	5.493810177	-14.93389988	16.11249924	32.60430145	33.5033989	26.64620018	-7.284259796	8.101140022	16.20829964	1.253630042	1.30618	19.2458992	27.0461998	8.880390167	111.211998	151.4450073	190.5449982	180.1470032	2.041490078	3.763900042	4.994729996	3.076179981	-0.995287001	-0.269964993	1.260890007	0.047956299	-1.032189965	0.0158215	1.747859955	-0.48320201	-3.713170052	-4.075230122	138.0339966	28.38689995	-3.510610104	1.840690017
ORLEANS	NY_2011	ORLEANS_2011	ORLEANS	2011	0	NY	GRA	0	446.2290039	1014.390015	81.99440002	-22.47909927	-1.54629004	6.737180233	-11.69009972	16.14839935	30.4817009	34.61750031	25.96710014	-7.349540234	8.785510063	16.03829956	2.517460108	1.323909998	18.84180069	26.01370049	10.9758997	141.4559937	262.2900085	171.4389954	216.0789948	2.553610086	4.935190201	3.401740074	4.492459774	-1.060570002	0.414404988	1.090880036	1.311789989	-1.014459968	-0.388222009	0.715301991	1.612339973	-4.178609848	2.236789942	82.71530151	5.067500114	-3.723579884	2.255530119
OSWEGO	NY_2012	OSWEGO_2012	OSWEGO	2012	1	NY	GRA	39.17959976	496.8500061	954.3480225	78.39189911	-22.51390076	-3.320149899	5.134079933	-13.0618	24.46899986	32.54520035	34.57619858	23.11100006	-3.56633997	8.374230385	14.39190006	0.897949994	5.867939949	19.91239929	26.35479927	9.213370323	164.9940033	160.5249939	169.9259949	251.7779999	2.644560099	2.888580084	3.608629942	3.68385005	5.253449917	1.010689974	0.464996994	1.078879952	5.102169991	1.120210052	1.430240035	0.89814502	36.1697998	92.42359924	86.15129852	18.06769943	1.633990049	2.089890003
OSWEGO	NY_2004	OSWEGO_2004	OSWEGO	2004	2	NY	GRA	0	352.4920044	808.5490112	35.79050064	-29.04700089	-8.899760246	4.493810177	-25.09449959	16.27070045	29.53560066	29.35400009	23.1916008	-10.36699963	6.697790146	13.68949986	-1.248990059	-0.668196976	17.7595005	23.88769913	7.791110039	122.3209991	222.2680054	245.8269959	205.1130066	1.890789986	3.525490046	5.328569889	3.3478899	-1.547219992	-0.665741026	-0.237425998	-1.06806004	-1.433969975	-1.032670021	-1.03689003	-0.524115026	-3.009819984	-51.93439865	-59.64799881	-24.53370094	-4.89910984	-3.489729881
OSWEGO	NY_2006	OSWEGO_2006	OSWEGO	2006	0	NY	GRA	2.64557004	401.2250061	827.7930298	31.45470047	-21.8946991	-5.06303978	3.241410017	-13.42109966	23.28499985	31.31450081	33.54639816	20.62809944	-6.733650208	7.706210136	13.91629982	1.25782001	2.552069902	18.88669968	24.04360008	9.045330048	147.7810059	189.6560059	226.6210022	294.6839905	2.290849924	3.042249918	3.700890064	4.13394022	2.086139917	0.342680007	-0.0106049	1.438750029	1.786299944	0.094518699	-0.881000996	0.730113029	-0.364259988	-3.201200008	-40.4034996	-28.86940002	2.253210068	0.346992999
OSWEGO	NY_2014	OSWEGO_2014	OSWEGO	2014	0	NY	GRA	0	427.3640137	795.6279907	84.9068985	-28.00510025	-6.353990078	0.935505986	-11.10239983	9.713720322	30.72820091	31.51709938	26.24950027	-12.13650036	7.393080235	13.20470047	0.814432979	-1.94777	19.20219994	24.06900024	8.24271965	169.5160065	253.7669983	225.6860046	196.5639954	2.503469944	4.517260075	4.243639946	2.601219893	-3.316730022	0.029542901	-0.72221899	0.99536097	-2.713550091	0.409981012	-0.855530024	-0.072506003	-3.009819984	22.93709946	-72.56880188	24.58279991	-3.857239962	-0.943956971
OSWEGO	NY_2011	OSWEGO_2011	OSWEGO	2011	0	NY	GRA	0	454.9259949	968.6190186	71.01750183	-27.15889931	-2.342780113	4.056930065	-13.18980026	14.00909996	31.09189987	34.4353981	24.23040009	-8.972370148	8.583479881	15.16880035	1.626520038	0.172419995	19.11930084	25.88820076	10.65260029	176.4199982	322.1610107	245.2640076	229.2389984	2.497189999	5.640369892	5.100820065	3.509900093	-0.152587995	1.219949961	1.241880059	1.807450056	-0.593351007	0.327143013	0.96359098	2.337379932	-3.009819984	50.49909973	100.4219971	10.69340038	-3.010989904	3.067250013
OSWEGO	NY_2015	OSWEGO_2015	OSWEGO	2015	0	NY	GRA	0	428.9389954	908.5020142	54.22840118	-27.73110008	-7.616139889	5.612020016	-7.280260086	9.53178978	30.82920074	31.76399994	23.71479988	-14.20390034	7.568980217	14.40550041	2.202719927	-3.079819918	19.42760086	25.34449959	11.02180004	117.4810028	288.3460083	179.147995	195.3990021	1.837659955	4.87157011	4.059060097	3.139790058	-5.38406992	0.205445006	0.478664994	2.383640051	-3.845590115	0.635457993	0.419923991	2.706579924	-3.009819984	24.51239967	40.30540085	-6.095699787	-3.583189964	-2.206110001
OSWEGO	NY_2007	OSWEGO_2007	OSWEGO	2007	0	NY	GRA	0	393.3590088	855.572998	120.2180023	-24.43889999	-7.660880089	4.114009857	-16.50510025	14.11499977	31.80349922	32.92100143	27.1413002	-9.735050201	6.436029911	13.38700008	-0.278553993	-0.330852002	18.52330017	25.21240044	8.267560005	209.9689941	145.7140045	128.9160004	297.9700012	2.752909899	3.378900051	2.510940075	4.434589863	-0.915265024	-0.927505016	-0.539894998	-0.097626299	-1.096619964	-0.268855989	0.287853003	-0.0476618	-3.009819984	-11.06779957	-12.62370014	59.89350128	-0.291074991	-2.250839949
OSWEGO	NY_2008	OSWEGO_2008	OSWEGO	2008	0	NY	GRA	3.530679941	409.7640076	817.4370117	36.96760178	-22.20339966	-5.192619801	2.899090052	-18.51740074	16.85330009	32.41320038	31.62859917	22.27409935	-8.042929649	7.454569817	13.4612999	-1.51710999	1.026649952	19.5618	24.3090992	7.451819897	228.2590027	167.3040009	202.3150024	301.7640076	3.015189886	2.974270105	3.416009903	4.114309788	0.776849985	0.091033503	-0.465591997	-1.336179972	0.260877013	0.769665003	-0.615487993	-0.863400996	0.52085799	5.337649822	-50.75939941	-23.35650063	1.944450021	0.217418998
OSWEGO	NY_2013	OSWEGO_2013	OSWEGO	2013	1	NY	GRA	0	421.2170105	845.4359741	80.31600189	-23.36610031	-5.840280056	1.42434001	-21.3567009	14.71370029	31.18840027	32.80260086	23.25580025	-7.612860203	7.561299801	13.68620014	-1.629410028	1.237689972	18.83359909	24.66180038	7.270890236	143.8650055	284.1390076	194.9120026	267.5960083	2.224550009	4.653279781	3.293190002	3.754559994	1.206920028	0.197761998	-0.240632996	-1.44848001	0.471917003	0.041374199	-0.262818992	-1.044330001	-3.009819984	16.79070091	-22.76049995	19.99189949	0.78174597	-0.430240989
OSWEGO	NY_2003	OSWEGO_2003	OSWEGO	2003	0	NY	GRA	0	315.5979919	878.4219971	35.59590149	-26.71069908	-9.990030289	4.851180077	-13.48149967	15.60999966	30.79859924	29.75849915	24.01740074	-11.77610016	5.816520214	14.04129982	-0.680357993	-1.245290041	17.00440025	25.04800034	8.052459717	144.4140015	212.7389984	163.4360046	288.0320129	2.239200115	3.711199999	3.12658	4.489319801	-2.956279993	-1.547009945	0.114427	-0.499430001	-2.011059999	-1.787729979	0.123386003	-0.26276499	-3.009819984	-88.82859802	10.22500038	-24.72820091	-2.562829971	-4.57998991
OSWEGO	NY_2009	OSWEGO_2009	OSWEGO	2009	0	NY	GRA	0	343.6180115	780.9710083	22.92410088	-22.6345005	-3.850359917	1.637199998	-17.17770004	16.83720016	29.0795002	31.30920029	19.61490059	-9.53442955	6.844029903	13.03899956	-0.476467013	0.657145023	18.46680069	23.89299965	8.248009682	158.2890015	212.6900024	178.5480042	195.3079987	2.703500032	4.004950047	3.177259922	3.184079885	-0.714649975	-0.519506991	-0.887907982	-0.295538008	-0.108626001	-0.325349987	-1.031559944	-0.067208298	-3.009819984	-60.80870056	-87.22609711	-37.40000153	1.513370037	1.559679985
OSWEGO	NY_2010	OSWEGO_2010	OSWEGO	2010	0	NY	GRA	0	481.4190063	931.7639771	35.75019836	-23.23789978	-1.226539969	5.130660057	-15.09280014	16.00250053	29.73360062	32.43030167	21.8920002	-5.836269856	8.66989994	14.97509956	-0.88725698	2.252130032	20.49550056	25.28070068	7.388430119	125.9380035	193.4980011	235.9850006	255.7570038	2.393409967	3.934639931	4.5145998	4.473800182	2.983520031	1.30637002	1.048200011	-0.706328988	1.486359954	1.703320026	0.356085002	-0.926788986	-3.009819984	76.99220276	63.56760025	-24.57390022	0.90999198	4.183499813
OSWEGO	NY_2005	OSWEGO_2005	OSWEGO	2005	0	NY	GRA	0	418.1279907	984.4349976	75.50769806	-27.08779907	-2.618920088	4.283639908	-23.02479935	14.71570015	33.07429886	32.25659943	26.29969978	-10.40849972	7.35586977	15.10830021	-0.475744009	-0.405775011	19.2548008	26.29240036	7.550290108	120.5979996	158.4149933	236.1690063	296.8460083	1.991090059	3.928420067	4.604969978	4.112770081	-1.588760018	-0.00766611	1.181460023	-0.294815987	-1.171550035	0.462603003	1.367840052	-0.764934003	-3.009819984	13.70160007	116.237999	15.18350029	-2.939949989	2.791120052
OTSEGO	NY_2006	OTSEGO_2006	OTSEGO	2006	0	NY	GRA	0.739602029	310.4490051	699.8530273	23.12820053	-19.94449997	-5.954609871	0.351067007	-14.46930027	20.71489906	30.5279007	32.56370163	22.0666008	-7.576089859	6.117939949	11.90670013	-0.072249196	2.927659988	18.00180054	23.22459984	9.384329796	150.970993	375.803009	303.3129883	238.5359955	2.345809937	5.85447979	4.875529766	3.544120073	2.198199987	0.144834995	-0.0169992	1.685490012	2.061719894	-0.413888991	-0.673788011	1.618250012	-1.594789982	-34.61619949	-30.28899956	-16.58589935	4.166039944	0.989130974
OTSEGO	NY_2010	OTSEGO_2010	OTSEGO	2010	0	NY	GRA	0	425.3439941	782.3800049	22.23069954	-23.69350052	-2.569730043	2.126960039	-18.46190071	17.15589905	29.92340088	32.60649872	20.80459976	-7.364610195	7.108429909	12.90639973	-2.763309956	1.472129941	20.16990089	24.1019001	6.093520164	215.6670074	200.6640015	243.8040009	272.4549866	3.455450058	3.50338006	4.250909805	4.239719868	2.40967989	1.135319948	0.982656002	-1.005570054	0.606185973	1.754169941	0.203547999	-1.672549963	-2.334389925	80.27870178	52.23809814	-17.48340034	0.416979015	4.374010086
OTSEGO	NY_2012	OTSEGO_2012	OTSEGO	2012	0	NY	GRA	34.45009995	389.8770142	759.5510254	37.95899963	-23.76639938	-4.428410053	2.553950071	-12.5625	23.75020027	31.40060043	32.00439835	22.07659912	-5.492539883	6.706530094	12.1864996	-0.763090014	4.94054985	18.81469917	24.29920006	7.416049957	138.7910004	216.0269928	196.5630035	239.5559998	2.377110004	4.311279774	4.163650036	3.609479904	4.281750202	0.733428001	0.262814999	0.994650006	4.07460022	0.399008006	0.400849998	-0.350024015	32.11569977	44.81200027	29.40909958	-1.755110025	0.344072014	2.515330076
OTSEGO	NY_2007	OTSEGO_2007	OTSEGO	2007	0	NY	GRA	0.184085995	347.9039917	696.5609741	101.5490036	-23.80870056	-9.710359573	1.421749949	-16.73279953	15.31999969	31.37389946	31.71999931	28.06529999	-10.54710007	4.923009872	11.13129997	-1.552139997	0.520954013	18.28969955	23.99769974	8.177009583	256.6730042	207.1620026	231.3139954	286.5270081	3.544019938	3.751399994	4.266530037	3.797499895	-0.772816002	-1.050099969	-0.792383015	0.205598995	-0.344994992	-0.126007006	0.099323303	0.410941005	-2.150300026	2.838619947	-33.58150101	61.83530045	0.301788002	-2.766619921
OTSEGO	NY_2015	OTSEGO_2015	OTSEGO	2015	0	NY	GRA	0	377.3370056	785.4420166	32.07389832	-26.83849907	-7.643119812	4.960390091	-8.552339554	7.922269821	28.99329948	30.77630043	22.35029984	-14.8508997	6.319779873	12.53639984	0.655034006	-3.207489967	18.81559944	24.53840065	10.51589966	125.2099991	293.7640076	236.6109924	205.6990051	1.739109993	4.570730209	4.532330036	3.409120083	-5.076620102	0.346675992	0.612721026	2.412770033	-4.073440075	0.399839014	0.640048981	2.749880075	-2.334389925	32.27180099	55.30009842	-7.640220165	-2.728019953	-0.699382007
OTSEGO	NY_2011	OTSEGO_2011	OTSEGO	2011	0	NY	GRA	0	381.1679993	801.901001	38.24229813	-26.47340012	-3.222739935	2.579109907	-13.99009991	13.20269966	30.99909973	33.69189835	25.69379997	-10.58199978	7.259130001	12.9538002	-0.432128012	-0.304816991	18.47019959	24.44529915	9.729660034	249.875	406.0209961	389.0289917	246.5160065	3.545589924	5.954589844	6.151209831	4.225029945	-0.807748973	1.286020041	1.030110002	1.325610042	-1.170770049	0.054494899	0.546945989	1.963590026	-2.334389925	36.10240173	71.75910187	-1.471869946	-2.362940073	3.720999956
OTSEGO	NY_2008	OTSEGO_2008	OTSEGO	2008	0	NY	GRA	0.547164977	330.2470093	695.6350098	28.09670067	-22.1692009	-8.193050385	1.605100036	-17.6576004	16.24139977	31.90250015	29.79400063	22.15250015	-8.754030228	5.754310131	11.54940033	-3.111979961	1.780339956	19.03019905	23.57309914	6.865389824	336.07901	176.8390045	227.4320068	256.4989929	4.518360138	2.790829897	3.838700056	3.761189938	1.02026999	-0.218794003	-0.374374002	-1.354239941	0.914388001	0.614472985	-0.325197011	-0.900685012	-1.787230015	-14.81849957	-34.50759888	-11.61740017	1.941290021	-1.249310017
OTSEGO	NY_2013	OTSEGO_2013	OTSEGO	2013	0	NY	GRA	0	336.9460144	719.9769897	64.0632019	-23.12800026	-7.625780106	0.193151996	-22.04190063	11.9698	30.65500069	31.4939003	23.38050079	-8.635390282	5.907700062	12.00769997	-2.737540007	0.558273017	18.05130005	23.59539986	7.156479836	121.8769989	367.4609985	306.2839966	236.8899994	1.835899949	6.316830158	5.647980213	3.583230019	1.138900042	-0.065401599	0.083979599	-0.979800999	-0.307675004	-0.364369988	-0.302933007	-0.609591007	-2.334389925	-8.118840218	-10.16580009	24.34910011	0.982454002	-0.682044983
OTSEGO	NY_2004	OTSEGO_2004	OTSEGO	2004	0	NY	GRA	1.01699996	349.9760132	718.6309814	18.74489975	-29.40640068	-9.449700356	3.119820118	-22.89489937	16.53420067	29.65139961	29.50119972	22.78389931	-11.29679966	5.873809814	12.17590046	-2.470700026	-0.188785002	18.24069977	23.43840027	7.795330048	144.7369995	226.1390076	377.3900146	195.1679993	2.014669895	3.265779972	6.609270096	3.136329889	-1.522469997	-0.099291302	0.252162009	-0.712960005	-1.054730058	-0.175065994	-0.459906012	0.029255901	-1.317389965	4.910980225	-11.51109982	-20.96920013	-5.295919895	-2.505959988
OTSEGO	NY_2014	OTSEGO_2014	OTSEGO	2014	0	NY	GRA	0	342.875	645.9400024	50.92129898	-26.65819931	-7.67320013	1.836349964	-11.93130016	11.12489986	28.59390068	29.49679947	22.87179947	-13.15089989	5.675149918	11.13710022	-1.000609994	-1.762069941	18.61100006	22.85300064	6.970330238	182.7359924	265.6279907	234.701004	218.1909943	3.243350029	4.558780193	4.24627018	3.013859987	-3.37658	-0.297953993	-0.786670029	0.757128	-2.628020048	0.195289999	-1.045300007	-0.795745015	-2.334389925	-2.190030098	-84.20240021	11.20720005	-2.547689915	-0.729465008
OTSEGO	NY_2003	OTSEGO_2003	OTSEGO	2003	0	NY	GRA	0	254.6529999	737.8619995	25.78630066	-26.62330055	-12.23989964	2.779139996	-15.47469997	16.62109947	30.42140007	29.21190071	23.85790062	-12.11050034	5.044640064	12.16139984	-2.566540003	-0.676925004	16.60610008	23.83110046	7.771160126	171.9199982	278.3739929	342.7799988	314.723999	2.583329916	4.402279854	5.697360039	4.991730213	-2.336159945	-0.928466976	0.237687007	-0.808797002	-1.542870045	-1.809649944	-0.067203499	0.00508833	-2.334389925	-90.41200256	7.719419956	-13.92780018	-2.512850046	-5.296120167
OTSEGO	NY_2005	OTSEGO_2005	OTSEGO	2005	0	NY	GRA	0	357.6220093	878.0540161	55.52819824	-28.00989914	-3.983580112	3.038899899	-24.42860031	12.88370037	31.84600067	31.4041996	24.51370049	-10.59759998	5.870779991	13.08990002	-2.177299976	0.390318006	19.16160011	25.99819946	7.33409977	225.9129944	175.4669952	191.5570068	312.375	3.407119989	3.355979919	3.81269002	4.712880135	-0.823264003	-0.102325	1.166180015	-0.419562012	-0.475629985	0.745887995	2.099889994	-0.431971997	-2.334389925	12.55729961	147.9120026	15.81400013	-3.899450064	2.960160017
OTSEGO	NY_2009	OTSEGO_2009	OTSEGO	2009	0	NY	GRA	0	304.0889893	648.1749878	12.38549995	-23.06209946	-5.583859921	2.175169945	-18.26329994	18.12459946	30.92639923	30.30830002	19.59620094	-10.49400043	5.882040024	11.54020023	-1.371549964	0.489843011	18.08440018	22.44140053	7.102159977	144.654007	262.5700073	281.5750122	193.6269989	2.722939968	4.14467001	4.76157999	2.830899954	-0.719707012	-0.091060601	-0.383506	0.386193991	-0.376105994	-0.331326991	-1.456930041	-0.663910985	-2.334389925	-40.97589874	-81.96779633	-27.32859993	1.048380017	1.359879971
PUTNAM	NY_2015	PUTNAM_2015	PUTNAM	2015	0	NY	GRA	0	562.8930054	1100.959961	104.0319977	-21.72529984	-3.420900106	6.460490227	-5.983459949	13.42230034	30.25440025	33.77170181	23.86470032	-10.05290031	9.376749992	15.99600029	3.481250048	1.210790038	21.80209923	27.93799973	13.91149998	177.9620056	220.1670074	165.3950043	213.2839966	3.209759951	4.660079956	4.845980167	5.447110176	-4.465419769	0.211985007	0.489657015	2.169420004	-3.521519899	0.653831005	1.392570019	2.873950005	-5.512050152	39.58589935	86.5042038	9.767069817	-4.331359863	-0.74415499
PUTNAM	NY_2006	PUTNAM_2006	PUTNAM	2006	0	NY	GRA	5.169779778	508.0419922	995.1640015	97.74420166	-14.71150017	-0.861988008	3.950799942	-10.0618	21.77770042	32.23680115	35.70299912	24.86059952	-3.758699894	9.353839874	15.54160023	2.737230062	6.913499832	20.98719978	26.0923996	12.57559967	164.0079956	367.3909912	245.9589996	268.6700134	4.422440052	6.655360222	5.226280212	6.879340172	1.828760028	0.18908	0.0352621	1.425400019	2.181200027	-0.161091	-0.45301199	1.53805995	-0.34226799	-15.2645998	-19.29500008	3.479559898	2.682420015	1.814749956
PUTNAM	NY_2009	PUTNAM_2009	PUTNAM	2009	0	NY	GRA	0.25900799	479.9320068	916.742981	60.48049927	-20.0678997	-1.965010047	5.735380173	-12.74660015	17.14679909	31.37229919	32.17060089	21.48390007	-6.378059864	9.147259712	14.71870041	1.402649999	4.374609947	20.36879921	25.21039963	10.32619953	100.7180023	264.7460022	257.2019959	248.9320068	2.38477993	4.266590118	5.239980221	4.957870007	-0.790610015	-0.017499899	-0.787621021	0.090815999	-0.357686996	-0.779509008	-1.33494997	-0.711381018	-5.253039837	-43.37480164	-97.71659851	-33.78409958	-2.674010038	0.711730003
PUTNAM	NY_2011	PUTNAM_2011	PUTNAM	2011	1	NY	GRA	3.761229992	557.9829712	1086.859985	109.8840027	-21.2371006	-0.888060987	6.762750149	-9.257269859	21.12179947	33.5041008	36.16479874	27.34869957	-6.404139996	10.18099976	16.66869926	2.574379921	4.181799889	21.09429932	26.95870018	12.85709953	292.0010071	386.7449951	574.3579712	291.8680115	6.477059841	6.898280144	10.05510044	7.657839775	-0.816690981	1.016289949	1.162369967	1.262549996	-0.550504029	-0.0539742	0.413287997	1.819499969	-1.750820041	34.67649841	72.40170288	15.6189003	-3.843159914	1.788679957
PUTNAM	NY_2005	PUTNAM_2005	PUTNAM	2005	0	NY	GRA	0	484.4769897	1131.790039	121.8880005	-20.37280083	-0.589190006	4.851290226	-16.92690086	15.21710014	32.89279938	34.43280029	25.32970047	-6.577429771	8.757080078	16.50090027	0.952964008	3.520450115	21.08180046	28.10330009	10.49129963	227.1419983	206.6779938	103.8069992	517.1339722	4.344389915	4.210499763	2.640180111	10.75899982	-0.989973009	-0.407678992	0.994551003	-0.358866006	-1.211850047	-0.066524498	1.557860017	-0.546212018	-5.512050152	-38.82949829	117.3320007	27.62299919	-2.978899956	2.087549925
PUTNAM	NY_2012	PUTNAM_2012	PUTNAM	2012	0	NY	GRA	49.10300064	572.9180298	1072.23999	94.36019897	-14.12609959	-1.225280046	6.156539917	-6.889400005	25.33869934	34.78250122	34.21749878	24.54649925	-1.694219947	10.09710026	16.15010071	2.175260067	8.934129715	21.71610069	27.15950012	10.65820026	106.2559967	217.3769989	259.276001	218.5559998	2.390300035	4.16865015	5.386610031	3.956399918	3.893229961	0.932377994	0.643785	0.86342603	4.20182991	0.567862988	0.614058018	-0.379325002	43.5909996	49.61090088	57.78229904	0.0955505	3.267849922	1.451470017
PUTNAM	NY_2010	PUTNAM_2010	PUTNAM	2010	0	NY	GRA	5.326340199	628.5930176	1107.849976	72.11630249	-15.15639973	0.644227982	6.511809826	-12.42010021	21.52799988	33.45119858	37.60029984	22.77409935	-3.698040009	10.24619961	16.27140045	0.425967008	5.377449989	23.15209961	27.81229973	9.863080025	351.5799866	133.8049927	240.1430054	281.0870056	8.347590446	3.165369987	5.988019943	7.57351017	1.889410019	1.081470013	0.765039027	-0.885863006	0.645144999	2.003770113	1.266870022	-1.174469948	-0.185709	105.2860031	93.38950348	-22.14830017	2.237459898	3.320970058
PUTNAM	NY_2004	PUTNAM_2004	PUTNAM	2004	0	NY	GRA	5.437039852	551.9769897	963.3800049	54.98609924	-20.52249908	-3.107110024	5.903759956	-16.2723999	19.34880066	31.43390083	30.28450012	23.65559959	-6.29406023	9.55272007	15.36209965	0.585316002	3.514039993	21.45059967	25.58099937	10.67240047	140.5240021	214.4190063	439.6849976	177.2819977	3.233599901	3.38876009	9.766340256	4.203479767	-0.706604004	0.38796401	-0.144291997	-0.726513982	-1.21826005	0.302327991	-0.964429975	-0.365202993	-0.075005502	28.67009926	-51.07960129	-39.27859879	-3.12857008	-0.430370003
PUTNAM	NY_2007	PUTNAM_2007	PUTNAM	2007	0	NY	GRA	7.138189793	545.4810181	1007.369995	165.0769959	-16.18569946	-4.784790039	5.299260139	-9.02023983	20.25740051	33.44039917	33.34500122	29.40250015	-5.809289932	8.643030167	15.16590023	1.939650059	4.430950165	21.13010025	26.73349953	11.10029984	198.697998	265.5710144	202.7810059	274.6000061	4.500500202	5.754829884	4.589680195	4.647469997	-0.221836001	-0.521735013	-0.340494007	0.627817988	-0.301351011	-0.018137001	0.188143	0.062730797	1.626150012	22.1746006	-7.08660984	70.81210327	1.208160043	-2.108050108
PUTNAM	NY_2013	PUTNAM_2013	PUTNAM	2013	0	NY	GRA	0	519.1199951	995.5479736	117.5329971	-16.1201992	-3.321259975	4.344789982	-13.06869984	13.88560009	32.67029953	34.67169952	25.97170067	-4.520569801	8.955430031	15.41959953	0.537926018	4.399610043	21.23959923	26.2227993	10.67039967	156.4759979	347.1199951	170.1340027	164.3430023	3.378590107	7.367249966	3.669579983	3.798870087	1.066890001	-0.209331006	-0.086797699	-0.773904026	-0.332695007	0.091344804	-0.322600991	-0.367127001	-5.512050152	-4.187129974	-18.91080093	23.2682991	1.273740053	-0.644519985
PUTNAM	NY_2014	PUTNAM_2014	PUTNAM	2014	0	NY	GRA	0	509.2330017	955.0239868	99.09369659	-19.95299912	-2.926739931	5.314509869	-9.367850304	14.28040028	30.64299965	31.74559975	24.85930061	-8.335760117	8.991410255	14.85039997	1.743129969	2.377609968	21.13279915	25.9109993	10.59720039	237.3880005	283.4460144	172.9640045	249.2429962	5.639339924	5.325240135	4.418729782	4.513410091	-2.748310089	-0.173346996	-0.655990005	0.431297004	-2.354690075	-0.0154324	-0.634377003	-0.440385997	-5.512050152	-14.07409954	-59.43529892	4.829030037	-2.559050083	-0.249997005
PUTNAM	NY_2003	PUTNAM_2003	PUTNAM	2003	0	NY	GRA	4.121389866	411.1960144	1019.940002	69.47499847	-18.82679939	-4.465260029	6.481729984	-10.63059998	18.89999962	33.12009811	32.58499908	23.28499985	-7.540649891	8.060350418	16.08839989	1.069970012	2.999119997	18.82640076	26.08419991	10.97430038	234.2109985	293.769989	346.1640015	313.3859863	4.958449841	4.50620985	6.166059971	6.129940033	-1.953199983	-1.104410052	0.582027018	-0.241857007	-1.733180046	-2.321870089	-0.461219996	-0.063297302	-1.390660048	-112.1110001	5.478759766	-24.78960037	-1.432919979	-1.788519979
PUTNAM	NY_2008	PUTNAM_2008	PUTNAM	2008	0	NY	GRA	0.504826009	521.1829834	995.2069702	76.52970123	-14.49639988	-5.127779961	6.133520126	-13.95919991	16.85619926	34.72259903	33.20119858	22.97990036	-4.598279953	9.025420189	15.36130047	0.242735997	5.443309784	21.53249931	26.27370071	10.02960014	316.79599	196.5690002	225.2480011	241.1970062	5.542580128	3.493350029	4.665999889	5.003009796	0.989171982	-0.139344007	-0.145097002	-1.069090009	0.711012006	0.384243011	-0.271714985	-1.007920027	-5.007219791	-2.123780012	-19.25180054	-17.73500061	2.897550106	-2.45104003
RENSSELAER	NY_2005	RENSSELAER_2005	RENSSELAER	2005	0	NY	GRA	0	477.8540039	1043.420044	93.76820374	-26.74340057	-2.482690096	3.793420076	-21.30290031	15.37199974	34.11660004	32.88090134	26.56080055	-9.258399963	7.826809883	14.87940025	-0.780855	2.026959896	21.61020088	27.80360031	9.491370201	190.2839966	175.2089996	160.5059967	370.5910034	3.709850073	3.713730097	3.064840078	6.595270157	-1.210600019	0.137558997	1.246189952	-0.210933998	-1.063660026	0.504805028	1.246070027	-0.313832015	-3.591809988	-2.286959887	114.0009995	28.45030022	-4.621860027	2.040260077
RENSSELAER	NY_2003	RENSSELAER_2003	RENSSELAER	2003	0	NY	GRA	1.181579947	404.9590149	947.0159912	41.08390045	-25.3689003	-7.106520176	5.30987978	-15.06849957	18.89620018	33.33509827	32.64759827	24.77070045	-10.97410011	6.953579903	14.05959988	-1.180259943	1.089560032	19.06229973	26.52770042	9.574359894	144.0529938	213.2590027	296.1319885	303.5369873	3.173779964	3.367180109	4.839779854	5.117340088	-2.92633009	-0.735670984	0.426407993	-0.610343993	-2.001060009	-2.043119907	-0.0298119	-0.230844006	-2.410229921	-75.18160248	17.60020065	-24.23399925	-3.247370005	-2.583570004
RENSSELAER	NY_2013	RENSSELAER_2013	RENSSELAER	2013	0	NY	GRA	0	482.9230042	924.6140137	78.80069733	-21.83869934	-3.920320034	2.180569887	-21.45870018	13.7421999	33.55220032	35.11700058	25.03910065	-6.759130001	7.558149815	13.63749981	-1.661069989	3.296190023	21.06030083	26.46279907	9.063599586	106.4469986	372.3680115	236.1959991	137.2649994	2.50296998	6.519899845	5.474870205	2.894089937	1.288669944	-0.131095007	0.00432491	-1.091150045	0.205567002	-0.045047801	-0.0947304	-0.74160701	-3.591809988	2.782900095	-4.801879883	13.48279953	0.282848001	0.602625012
RENSSELAER	NY_2015	RENSSELAER_2015	RENSSELAER	2015	0	NY	GRA	0	520.901001	1019.849976	57.17679977	-24.95770073	-5.614329815	3.995359898	-7.026470184	10.75469971	31.47249985	34.15999985	24.26569939	-12.93379974	7.983679771	14.22729969	1.641790032	-0.58030802	21.78510094	27.94339943	12.57269955	103.7890015	210.2669983	276.2080078	196.3139954	1.95946002	3.862070084	6.895209789	4.546380043	-4.886030197	0.294434011	0.594094992	2.211709976	-3.670929909	0.679705024	1.385810018	2.767499924	-3.591809988	40.76079941	90.43250275	-8.141079903	-2.836129904	-1.09138
RENSSELAER	NY_2007	RENSSELAER_2007	RENSSELAER	2007	0	NY	GRA	3.075139999	472.3869934	911.0349731	121.2220001	-20.60420036	-6.182710171	2.482330084	-15.99359989	19.42930031	34.33169937	34.16019821	29.1243	-8.700340271	6.729000092	13.00640011	-0.382335991	2.401040077	20.79649925	26.79870033	9.647370338	176.625	237.1269989	173.1499939	272.2669983	3.982630014	4.722040176	3.750720024	4.764200211	-0.652541995	-0.960254014	-0.626722991	0.187583998	-0.68958497	-0.308867991	0.241116002	-0.157836005	-0.516676009	-7.753230095	-18.38120079	55.90380096	1.517320037	-1.659759998
RENSSELAER	NY_2014	RENSSELAER_2014	RENSSELAER	2014	0	NY	GRA	0	472.2359924	869.4650269	80.55780029	-26.17889977	-4.329919815	3.242840052	-11.4698	13.28899956	31.09160042	32.82389832	25.7458992	-10.90979958	7.484910011	12.91419983	0.571654975	0.633535981	21.24379921	25.98719978	9.462189674	171.5119934	237.2700043	219.5919952	264.6589966	3.968859911	4.151539803	4.659249783	4.468949795	-2.861959934	-0.204339996	-0.718970001	1.141579986	-2.457089901	0.138393	-0.570334971	-0.343019992	-3.591809988	-7.904170036	-59.95119858	15.23989964	-4.057330132	0.193024993
RENSSELAER	NY_2011	RENSSELAER_2011	RENSSELAER	2011	0	NY	GRA	0	522.6090088	997.4489746	84.11389923	-27.27569962	-3.703299999	3.807970047	-11.18229961	17.22820091	33.7112999	35.57759857	26.87129974	-8.861089706	8.755169868	14.82339954	0.827069998	2.291520119	21.13509941	26.86030006	11.81939983	175.2149963	320.3479919	458.9490051	206.7310028	3.86503005	5.71257019	8.183159828	4.786419868	-0.81329298	1.065919995	1.190240026	1.396989942	-0.799104989	0.029714599	0.302717	2.014179945	-3.591809988	42.46839905	68.03309631	18.79599953	-5.154099941	0.819651008
RENSSELAER	NY_2009	RENSSELAER_2009	RENSSELAER	2009	0	NY	GRA	1.79211998	447.0209961	834.71698	35.97069931	-24.63389969	-2.941220045	1.850900054	-17.30489922	19.9015007	32.61410141	33.09700012	22.45660019	-8.856030464	7.595920086	12.88360024	-0.887130976	3.06317997	20.76040077	25.25909996	9.073390007	118.375	241.8430023	280.0369873	188.4889984	2.714090109	4.304629803	5.69822979	3.840600014	-0.808225989	-0.0933294	-0.749559999	-0.317211002	-0.0274444	-0.344954997	-1.298410058	-0.73181802	-1.799690008	-33.11970139	-94.69879913	-29.34720039	-2.51237011	1.581730008
RENSSELAER	NY_2008	RENSSELAER_2008	RENSSELAER	2008	0	NY	GRA	0	470.7109985	899.3660278	53.14839935	-20.73579979	-5.903920174	3.051789999	-17.29030037	16.49889946	35.44639969	32.5279007	22.66250038	-7.245230198	7.093999863	13.37730026	-1.508870006	3.455519915	21.90589905	26.17410088	8.773200035	257.7529907	188.0829926	300.2919922	263.5079956	4.667069912	3.340579987	5.75948	4.606430054	0.802573025	-0.595246017	-0.255863011	-0.938947976	0.364901006	0.800553977	-0.38340801	-1.032009959	-3.591809988	-9.429750443	-30.04969978	-12.16950035	1.385769963	-1.380970001
RENSSELAER	NY_2006	RENSSELAER_2006	RENSSELAER	2006	0	NY	GRA	2.009789944	461.1430054	903.5390015	55.47850037	-17.88220024	-3.718039989	1.982229948	-11.42889977	24.39579964	33.24229813	34.80730057	24.3784008	-5.813199997	8.198060036	13.76840019	0.782272995	5.472949982	20.63349915	25.85330009	11.27019978	134.9799957	379.7929993	204.6159973	220.6649933	2.713730097	6.314400196	3.439189911	4.780340195	2.234600067	0.508814991	0.135286003	1.352190018	2.382329941	-0.471902996	-0.704222023	1.465039968	-1.582020044	-18.99720001	-25.87709999	-9.839389801	4.239349842	0.804903984
RENSSELAER	NY_2012	RENSSELAER_2012	RENSSELAER	2012	1	NY	GRA	41.85169983	548.0620117	972.9470215	76.21379852	-19.07220078	-2.854170084	3.700740099	-9.44149971	26.79739952	35.26910019	35.37749863	24.11300087	-3.679519892	8.50990963	13.78339958	0.575074017	7.311900139	22.00469971	27.36759949	9.959850311	78.9213028	225.8059998	244.4210052	196.0839996	1.670930028	4.231579781	5.074399948	3.538969994	4.368279934	0.820662022	0.150243998	1.144989967	4.221280098	0.899294019	0.810060978	0.154642001	38.25989914	67.9213028	43.53079987	10.89589977	3.049350023	1.668779969
RENSSELAER	NY_2010	RENSSELAER_2010	RENSSELAER	2010	0	NY	GRA	0.790507019	556.2299805	1008.299988	44.30189896	-19.31649971	-2.903520107	3.092950106	-15.53929996	20.66810036	34.66450119	36.21720123	23.88870049	-4.973070145	8.488940239	14.38689995	-1.528110027	4.390729904	23.02729988	27.53280067	8.749250412	158.677002	161.4779968	176.7550049	310.1170044	4.149069786	2.766069889	3.899559975	7.199299812	3.074729919	0.799691021	0.753705978	-0.958186984	1.300109982	1.921880007	0.975210011	-1.055950046	-2.801300049	76.08940125	78.88700104	-21.01600075	2.805030108	1.619429946
RENSSELAER	NY_2004	RENSSELAER_2004	RENSSELAER	2004	0	NY	GRA	2.862730026	493.2739868	889.5819702	31.63949966	-24.68029976	-4.685800076	4.236130238	-20.36219978	17.90889931	32.47679901	31.19569969	23.91819954	-9.437109947	7.93487978	13.7354002	-1.434329987	1.66948998	21.15559959	25.60339928	9.514249802	86.29119873	226.1519928	390.9060059	156.5249939	1.969220042	3.885620117	7.227980137	3.459140062	-1.389310002	0.245626003	0.102220997	-0.864408016	-1.421129942	0.0502625	-0.95419699	-0.290959001	-0.729076982	13.1335001	-39.83409882	-33.67839813	-2.558769941	-0.162847996
ROCKLAND	NY_2012	ROCKLAND_2012	ROCKLAND	2012	1	NY	GRA	54.04560089	617.2520142	1138.530029	107.387001	-12.90009975	-0.156863004	6.733709812	-5.244289875	25.22389984	35.30400085	34.89659882	25.39139938	-0.808488011	10.93360043	16.99780083	2.978440046	9.35643959	22.11090088	27.75289917	11.14760017	114.7109985	258.552002	257.2770081	246.4720001	2.419389963	5.059599876	5.346429825	4.643430233	3.765510082	0.950977981	0.685082972	0.834603012	4.076379776	0.542109013	0.606482983	-0.495463997	46.38150024	47.23180008	59.39179993	-6.001210213	3.080549955	1.571720004
ROCKLAND	NY_2014	ROCKLAND_2014	ROCKLAND	2014	0	NY	GRA	0	560.0819702	1025.310059	121.7630005	-18.27560043	-1.937350035	6.318990231	-8.016850472	16.52059937	31.67200089	32.9620018	25.34830093	-7.340740204	9.813209534	15.66810036	2.601350069	2.874330044	21.58670044	26.62140083	11.17770004	258.8659973	317.7090149	159.9880066	265.8299866	6.002709866	6.341139793	3.990289927	4.731609821	-2.766750097	-0.169431999	-0.64468497	0.457507014	-2.405730009	0.0179081	-0.525026023	-0.465306014	-7.664070129	-9.938229561	-53.82699966	8.37444973	-2.294919968	-0.208761007
ROCKLAND	NY_2006	ROCKLAND_2006	ROCKLAND	2006	0	NY	GRA	8.814479828	562.6519775	1055.890015	118.7200012	-12.51259995	0.0138559	4.963650227	-9.197799683	22.0291996	33.05490112	36.03730011	25.41340065	-2.789239883	10.15310001	16.32250023	3.443860054	7.414740086	21.57360077	26.63159943	13.11690044	156.9989929	348.2600098	245.322998	299.0409851	4.358300209	7.553040028	5.31843996	7.86687994	1.784749985	0.170453995	0.00975418	1.300019979	2.134680033	0.00483322	-0.514762998	1.473870039	1.15041995	-7.368289948	-23.2507	5.33096981	3.468050003	1.742439985
ROCKLAND	NY_2005	ROCKLAND_2005	ROCKLAND	2005	0	NY	GRA	0	528.9089966	1204.199951	140.7969971	-19.25	0.254839003	6.24421978	-15.52219963	15.82339954	33.13219833	35.49470139	25.88820076	-5.537380219	9.47935009	17.37660027	1.732900023	4.087110043	21.55929947	28.80170059	11.07439995	244.2330017	208.5420074	100.0889969	502.1919861	5.178080082	4.424839973	2.842089891	11.1395998	-0.963383973	-0.503293991	1.06388998	-0.410937011	-1.19295001	-0.00949669	1.655259967	-0.568668008	-7.664070129	-41.11050034	125.0599976	27.40810013	-3.269309998	1.983420014
ROCKLAND	NY_2010	ROCKLAND_2010	ROCKLAND	2010	1	NY	GRA	9.032950401	688.4609985	1177.030029	90.05439758	-13.30860043	1.612349987	7.610010147	-10.77229977	21.97960091	33.73120117	38.09889984	22.80789948	-2.735209942	11.16629982	17.13949966	1.364670038	5.837039948	23.65940094	28.44799995	10.4861002	375.9700012	152.6360016	248.2660065	268.7510071	9.38932991	3.901710033	6.189720154	7.890210152	1.838780046	1.183619976	0.826781988	-0.779172003	0.556976974	2.090640068	1.30163002	-1.156949997	1.368880033	118.4410019	97.88680267	-23.33410072	2.672049999	3.340939999
ROCKLAND	NY_2008	ROCKLAND_2008	ROCKLAND	2008	0	NY	GRA	1.631150007	559.5289917	1059.410034	94.33209991	-13.67609978	-3.969449997	7.015540123	-12.18410015	17.31329918	35.34880066	34.13669968	23.80290031	-3.707129955	9.673959732	15.98200035	1.048030019	6.034800053	21.87290001	27.04879951	10.69620037	283.9249878	200.7160034	210.2539978	204.7700043	5.059959888	3.437269926	5.369550228	4.334700108	0.866863012	-0.308681011	-0.330774009	-1.095810056	0.754746974	0.304141998	-0.097640999	-0.946832001	-6.032919884	-10.49040031	-19.72739983	-19.0564003	2.30456996	-2.240869999
ROCKLAND	NY_2013	ROCKLAND_2013	ROCKLAND	2013	0	NY	GRA	0	567.0739746	1062.939941	138.8240051	-14.54660034	-2.13086009	5.052949905	-10.74100018	14.29209995	33.45330048	35.44789886	27.88710022	-3.480210066	9.903739929	16.27440071	1.471250057	4.886069775	21.5435009	26.83289909	11.21179962	170.3059998	347.7030029	170.0690002	162.4179993	3.606110096	7.228270054	3.665600061	3.852410078	1.093780041	-0.078903198	-0.038299602	-0.672590971	-0.393985987	-0.025270499	-0.313493997	-0.431176007	-7.664070129	-2.945369959	-16.20280075	25.43530083	1.434080005	-0.402276993
ROCKLAND	NY_2015	ROCKLAND_2015	ROCKLAND	2015	1	NY	GRA	0	615.2290039	1175.800049	136.3430023	-20.2628994	-2.284950018	8.39951992	-4.89620018	13.96070004	31.21940041	34.75049973	24.54570007	-8.796859741	10.33930016	16.94020081	4.439770222	1.761309981	22.24900055	28.62070084	14.45160007	202.4859924	219.1089935	167.8710022	229.3650055	4.029950142	5.082439899	5.41520977	5.851399899	-4.222869873	0.356624991	0.627426028	2.295929909	-3.518749952	0.680160999	1.474339962	2.80862999	-7.664070129	45.20930099	96.66110229	22.95400047	-4.28219986	-0.556366026
ROCKLAND	NY_2007	ROCKLAND_2007	ROCKLAND	2007	1	NY	GRA	11.56739998	588.4829712	1058.189941	184.2050018	-14.97389984	-3.642879963	6.163790226	-8.218390465	22.1413002	33.60829926	33.63150024	29.41600037	-4.834959984	9.42730999	15.89630032	2.704610109	4.985169888	21.51180077	27.10779953	11.67689991	195.3450012	302.1560059	204.25	294.8179932	4.731060028	7.175159931	5.069950104	5.351530075	-0.260968	-0.555330992	-0.416447997	0.560772002	-0.294891	-0.0569782	-0.0385876	0.033920299	3.903330088	18.46299934	-20.95179939	70.81680298	1.00680995	-1.914289951
ROCKLAND	NY_2009	ROCKLAND_2009	ROCKLAND	2009	0	NY	GRA	1.307389975	522.625	983.617981	78.27300262	-18.46339989	-1.399719954	6.736909866	-11.14920044	18.77459908	31.84210014	32.75389862	22.4605999	-5.352159977	9.857749939	15.55280018	2.302910089	4.922800064	20.71310043	25.8302002	10.94999981	91.66519928	244.9680023	258.3099976	290.7019959	2.101660013	4.010950089	5.375050068	6.050660133	-0.77816999	-0.124891996	-0.759953022	0.15907	-0.357253999	-0.855663002	-1.316190004	-0.69305402	-6.356669903	-47.39500046	-95.52269745	-35.1155014	-2.482739925	0.328864008
ROCKLAND	NY_2003	ROCKLAND_2003	ROCKLAND	2003	0	NY	GRA	6.259600163	433.4909973	1076.310059	85.03209686	-17.68829918	-3.695600033	7.30340004	-9.434069633	19.57690048	33.73210144	33.06119919	24.58040047	-6.637229919	8.54531002	16.72800064	1.842429996	3.478760004	19.03280067	26.67009926	11.73919964	257.6870117	316.2789917	379.8330078	334.631012	5.465099812	5.007100105	7.152880192	7.252369881	-2.063230038	-1.437330008	0.415215999	-0.301403999	-1.801300049	-2.536050081	-0.476271003	0.096175201	-1.404459953	-136.529007	-2.828739882	-28.35650063	-1.707599998	-1.967010021
ROCKLAND	NY_2004	ROCKLAND_2004	ROCKLAND	2004	0	NY	GRA	7.436279774	599.7849731	1021.75	69.65840149	-18.91239929	-2.652290106	6.652689934	-14.62839985	20.39660072	32.16210175	30.98600006	24.25370026	-5.319409847	10.36909962	16.09609985	1.432940006	4.072629929	21.92090034	26.11580086	11.26739979	159.4199982	240.326004	455.6809998	193.246994	3.765929937	4.0584898	10.57989979	4.816989899	-0.745415986	0.386429012	-0.216652006	-0.710901976	-1.207430005	0.352135003	-1.030629992	-0.375661999	-0.227785006	29.76530075	-57.39509964	-43.73009872	-2.931699991	-0.923704982
ROCKLAND	NY_2011	ROCKLAND_2011	ROCKLAND	2011	0	NY	GRA	6.227910042	616.7969971	1151.099976	129.1029968	-19.26930046	0.407404989	7.814650059	-7.743700027	22.84760094	34.4435997	37.08599854	28.29529953	-5.27794981	11.11590004	17.50519943	3.317310095	4.87278986	21.68540001	27.51860046	13.41800022	293.7990112	410.3469849	545.9099731	287.7659912	6.825459957	7.738230228	9.73486042	7.765089989	-0.703957975	1.133280039	1.192430019	1.17347002	-0.407269001	0.116625004	0.372249991	1.77493	-1.436149955	46.77700043	71.95510101	15.71469975	-3.288630009	2.135989904
SARATOGA	NY_2008	SARATOGA_2008	SARATOGA	2008	0	NY	GRA	0	408.2990112	815.6779785	34.7010994	-24.49220085	-5.463540077	2.313430071	-18.01189995	14.61060047	34.03609848	30.99600029	21.10079956	-9.151280403	6.558859825	12.82970047	-2.626760006	1.789809942	20.58069992	24.9022007	7.502610207	309.8110046	169.8910065	263.0419922	270.7890015	4.897840023	3.121829987	5.236410141	4.506480217	0.254682988	-0.409828991	-0.181139007	-1.178439975	-0.0142871	0.600575984	-0.510941029	-1.103909969	-2.212090015	-13.38339996	-32.81240082	-12.18700027	-0.440104008	0.00695801
SARATOGA	NY_2014	SARATOGA_2014	SARATOGA	2014	0	NY	GRA	0	413.5180054	779.3250122	65.08550262	-25.51269913	-6.125959873	2.16850996	-11.7730999	10.29899979	29.9022007	31.0720005	24.76189995	-12.15719986	6.785349846	12.34869957	-0.160156995	-0.615758002	20.05579948	24.57780075	8.363730431	187.8820038	260.9020081	217.3829956	233.7830048	4.253109932	4.7228899	4.711050034	4.147469997	-2.751250029	-0.183336005	-0.662163019	1.288159966	-2.419859886	0.075622603	-0.835358024	-0.242798001	-2.212090015	-8.164580345	-69.16560364	18.19729996	-1.460620046	-0.655457973
SARATOGA	NY_2003	SARATOGA_2003	SARATOGA	2003	0	NY	GRA	0	351.196991	876.427002	28.30690002	-27.46800041	-10.18529987	5.203360081	-15.5024004	17.2621994	32.63299942	31.34490013	24.04899979	-12.11610031	6.078020096	13.46109962	-2.079999924	0.028321199	18.18260002	25.5916996	8.423469543	131.4179993	231.0149994	314.3930054	316.7569885	3.02989006	3.898159981	5.809189796	5.635250092	-2.71013999	-0.890663981	0.450210005	-0.631677985	-1.775779963	-1.797520041	0.178513005	-0.183057994	-2.212090015	-70.48570251	27.93659973	-18.58119965	-3.415910006	-4.714799881
SARATOGA	NY_2004	SARATOGA_2004	SARATOGA	2004	0	NY	GRA	0	415.947998	818.2319946	24.41880035	-27.79450035	-6.40471983	4.378099918	-22.07509995	15.55609989	31.36459923	29.65019989	22.80579948	-10.97780037	6.81111002	13.25389957	-2.283070087	0.389322013	19.88319969	24.53380013	8.362429619	92.70220184	218.6629944	323.6300049	192.1569977	2.136070013	3.75116992	5.566020012	4.159939766	-1.57178998	-0.157580003	0.243043005	-0.83475399	-1.414780021	-0.096977197	-0.879417002	-0.244090006	-2.212090015	-5.73431015	-30.25779915	-22.46940041	-3.742460012	-0.934217989
SARATOGA	NY_2015	SARATOGA_2015	SARATOGA	2015	0	NY	GRA	0	451.5620117	921.6480103	36.59069824	-26.11750031	-6.866670132	4.031809807	-7.377389908	9.177089691	30.29100037	32.7181015	22.63730049	-14.13720036	7.249289989	13.55410004	0.998403013	-1.798320055	20.40550041	26.4817009	11.39439964	95.65399933	234.6060028	215.348999	231.6880035	2.106189966	4.671209812	4.985630035	4.519139767	-4.731200218	0.280604988	0.543285012	2.446719885	-3.602420092	0.425289005	1.068500042	2.78786993	-2.212090015	29.87960052	73.15730286	-10.29749966	-2.065399885	-1.39617002
SARATOGA	NY_2012	SARATOGA_2012	SARATOGA	2012	1	NY	GRA	32.99069977	487.394989	886.6190186	53.3409996	-20.48419952	-3.006079912	2.753060102	-10.89859962	25.9246006	34.09289932	32.86309814	21.91209984	-4.900020123	7.797790051	12.89760017	-0.423429996	5.820859909	21.0189991	26.37619972	8.79265976	99.44300079	256.4089966	190.2899933	213.1349945	2.227410078	5.216100216	4.31704998	4.008820057	4.50593996	0.829106987	-0.113278002	1.024889946	4.016759872	1.038840055	0.963029981	0.186140999	30.77860069	65.71289825	38.12879944	6.45277977	3.567899942	2.46442008
SARATOGA	NY_2013	SARATOGA_2013	SARATOGA	2013	1	NY	GRA	0	427.7009888	831.2730103	57.83589935	-24.18370056	-5.1040802	1.806210041	-22.13470078	11.99009991	32.33779907	33.71979904	24.21960068	-8.170269966	6.903379917	12.76949978	-2.608750105	1.957059979	20.05699921	25.30170059	7.811540127	121.913002	364.1029968	216.5140076	173.6049957	3.029920101	6.614600182	4.682819843	3.25902009	1.235689998	-0.065310001	-0.241350994	-1.160429955	0.152961001	0.076816604	-0.111524999	-0.794983029	-2.212090015	6.018459797	-17.21689987	10.94779968	-0.131601006	0.366421998
SARATOGA	NY_2009	SARATOGA_2009	SARATOGA	2009	0	NY	GRA	0	384.7309875	743.8980103	19.30660057	-26.74580002	-3.792239904	1.570549965	-19.94079971	17.39290047	31.15200043	30.87070084	19.07920074	-10.62679958	6.802249908	12.31869984	-1.928449988	1.76710999	19.69869995	23.80240059	7.823110104	136.0700073	235.2100067	207.8320007	193.0740051	3.067739964	4.507679939	4.31539011	4.093060017	-1.220870018	-0.166437	-0.692161977	-0.480132997	-0.036988702	-0.281486988	-1.610780001	-0.783411026	-2.212090015	-36.9510994	-104.5930023	-27.58160019	-2.693739891	1.678259969
SARATOGA	NY_2005	SARATOGA_2005	SARATOGA	2005	0	NY	GRA	0	421.7420044	987.0570068	70.8239975	-28.43950081	-3.189090014	3.307940006	-22.26539993	14.84090042	33.61259842	31.61450005	25.21960068	-10.77910042	6.950890064	14.62609959	-1.664839983	1.162400007	20.63999939	26.83169937	8.391690254	177.6390076	199.5970001	192.2749939	353.8859863	3.455319881	4.227509975	4.07986021	6.537829876	-1.373129964	-0.017798901	1.615239978	-0.216520995	-0.64169699	0.659785986	1.418490052	-0.214830995	-2.212090015	0.059539799	138.5670013	23.93580055	-4.387390137	2.281409979
SARATOGA	NY_2006	SARATOGA_2006	SARATOGA	2006	0	NY	GRA	1.156159997	408.230011	814.2919922	28.68910027	-21.36849976	-4.850230217	0.680094004	-13.25580025	22.60470009	32.0821991	33.72449875	22.68969917	-7.197289944	7.461130142	12.91110039	-0.119443998	4.007559776	19.69099998	24.73990059	9.942810059	159.2680054	396.9890137	238.904007	281.0090027	3.224570036	6.284860134	4.246449947	5.965010166	2.208669901	0.492440999	-0.099729501	1.328879952	2.203459978	-0.28916201	-0.673321009	1.336279988	-1.055930018	-13.45199966	-34.19789886	-18.19910049	2.683540106	0.620265007
SARATOGA	NY_2010	SARATOGA_2010	SARATOGA	2010	0	NY	GRA	0	487.0090027	924.0759888	27.48559952	-21.01910019	-2.332000017	3.942929983	-16.61450005	18.18969917	32.20920181	34.11130142	21.12549973	-6.369470119	7.851570129	13.76150036	-2.438390017	3.265810013	21.88680077	26.32710075	7.493639946	167.0789948	154.6719971	176.4669952	234.5670013	4.272930145	3.021670103	3.990780115	5.841179848	3.036489964	0.882879019	0.750669003	-0.990067005	1.461709976	1.906679988	0.913896978	-1.112879992	-2.212090015	65.32610321	75.58540344	-19.40250015	3.032969952	3.138499975
SARATOGA	NY_2011	SARATOGA_2011	SARATOGA	2011	0	NY	GRA	0	465.1499939	934.3079834	57.32419968	-28.1154995	-4.098110199	4.02244997	-12.11100006	15.30869961	32.24750137	35.53990173	25.89629936	-10.20619965	8.11536026	14.28579998	0.0188292	0.913034022	19.94669914	26.02529907	10.47700024	220.1029968	355.0710144	427.5360107	220.0050049	4.475180149	5.719409943	7.618340015	4.875299931	-0.800265014	1.146679997	1.274919987	1.467149973	-0.891066015	-0.033449199	0.612094998	1.870460033	-2.212090015	43.46709824	85.81819916	10.43599987	-4.0634799	1.372380018
SARATOGA	NY_2007	SARATOGA_2007	SARATOGA	2007	0	NY	GRA	0.543016016	417.1570129	802.1439819	93.55760193	-23.9477005	-8.850560188	1.485190034	-16.34880066	17.01490021	32.92259979	32.06829834	27.04050064	-10.36400032	5.79513979	11.99400043	-1.441050053	0.954575002	19.69720078	25.44219971	8.249970436	207.0740051	205.5509949	187.3760071	298.8059998	4.029980183	4.528540134	4.155010223	5.321420193	-0.958043993	-1.173539996	-1.016880035	0.00726819	-0.849524975	-0.282941997	0.0290279	-0.356557012	-1.669070005	-4.52493	-46.34609985	46.66939926	0.104330003	-3.380059958
SCHENECTADY	NY_2004	SCHENECTADY_2004	SCHENECTADY	2004	0	NY	GRA	0.579348028	430.70401	820.8800049	24.61720085	-27.12859917	-6.674190044	4.406539917	-21.45759964	16.12730026	31.24160004	30.07819939	22.85090065	-10.41450024	7.075260162	13.29049969	-2.013030052	0.508498013	19.9314003	24.55470085	8.54598999	97.96669769	218.1170044	355.8900146	172.9170074	2.10296011	4.029669762	6.574200153	3.835930109	-1.456609964	-0.0521226	0.154312998	-0.840759993	-1.485790014	-0.085985199	-0.915215015	-0.27632001	-2.021260023	3.039520025	-35.84989929	-26.37669945	-4.15184021	-1.534160018
SCHENECTADY	NY_2006	SCHENECTADY_2006	SCHENECTADY	2006	0	NY	GRA	1.467180014	408.2590027	828.9619751	35.10039902	-19.78300095	-4.625800133	0.847167015	-13.37119961	23.05900002	32.30889893	33.85350037	22.95019913	-6.957399845	7.52038002	13.13269997	0.295166999	4.190480232	19.66880035	24.84090042	10.25570011	141.5820007	405.2409973	228.1080017	240.0670013	2.990780115	7.100190163	4.137110233	5.075660229	2.000519991	0.393005013	-0.00355625	1.467440009	2.196190119	-0.348619014	-0.628946006	1.433400035	-1.133430004	-19.40519905	-27.76759911	-15.89340019	3.193809986	0.514225006
SCHENECTADY	NY_2012	SCHENECTADY_2012	SCHENECTADY	2012	0	NY	GRA	36.56150055	489.8909912	904.8439941	57.73400116	-19.96520042	-2.397690058	3.073659897	-10.04780006	25.51619911	33.97340012	33.60409927	22.81870079	-4.626790047	7.900269985	13.21860027	-0.181505993	6.150360107	20.9435997	26.45190048	8.857040405	87.47070313	230.7910004	210.3379974	221.1920013	2.150399923	4.590439796	4.105360031	4.162899971	4.331130028	0.772894025	0.0823965	0.990763009	4.156070232	0.926204979	0.981999993	0.0347309	33.96089935	62.22639847	48.11389923	6.740129948	3.011630058	2.742340088
SCHENECTADY	NY_2015	SCHENECTADY_2015	SCHENECTADY	2015	0	NY	GRA	0	458.8200073	928.0759888	41.12620163	-25.34589958	-6.313099861	4.591340065	-7.44588995	9.032409668	30.22050095	32.69129944	22.91679955	-13.66919994	7.322989941	13.62230015	1.192880034	-1.722530007	20.52029991	26.55319977	11.57470036	100.9349976	237.9230042	229.996994	207.9859924	1.886250019	4.297279835	5.599810123	4.396930218	-4.711319923	0.195607007	0.486099005	2.365149975	-3.716820002	0.502852976	1.083340049	2.752370119	-2.600610018	31.15550041	71.34600067	-9.867659569	-2.369070053	-1.173069954
SCHENECTADY	NY_2010	SCHENECTADY_2010	SCHENECTADY	2010	0	NY	GRA	0	497.4370117	932.2039795	31.04030037	-20.78199959	-2.186229944	3.739860058	-16.29310036	18.39310074	32.45949936	34.14139938	21.7507	-6.041069984	8.156200409	13.97910023	-2.099780083	3.123950005	21.84070015	26.28619957	7.578340054	182.0769959	161.048996	194.6179962	260.3919983	4.213019848	3.20972991	4.392109871	7.203090191	2.91685009	1.028820038	0.842833996	-0.927510023	1.12966001	1.823300004	0.816347003	-1.243970037	-2.600610018	69.77330017	75.47389984	-19.95350075	2.194770098	2.953799963
SCHENECTADY	NY_2007	SCHENECTADY_2007	SCHENECTADY	2007	0	NY	GRA	1.871080041	437.7170105	828.6069946	104.689003	-22.81200027	-8.143289566	1.806949973	-14.82559967	17.77149963	33.22629929	32.50419998	27.97159958	-9.803429604	6.249569893	12.32219982	-0.92731303	1.283949971	19.89640045	25.69099998	8.786860466	197.651001	258.7340088	199.0570068	277.04599	3.929640055	5.620289803	4.314799786	5.122710228	-0.845511973	-0.877812028	-0.813986003	0.244956002	-0.710337996	-0.120993003	0.221064001	-0.035448998	-0.729533017	10.05239964	-28.12290001	53.69540024	0.164837003	-3.003259897
SCHENECTADY	NY_2011	SCHENECTADY_2011	SCHENECTADY	2011	0	NY	GRA	0	469.6459961	931.0029907	62.94589996	-26.87470055	-3.584980011	3.81043005	-11.70689964	15.19180012	32.28210068	35.20709991	26.14929962	-9.733670235	8.250149727	14.27910042	0.299279004	1.134420037	20.04780006	25.96010017	10.81289959	236.7359924	342.8930054	471.4830017	218.7830048	4.61575985	5.803569794	8.719610214	4.749629974	-0.775749981	1.122769952	1.142830014	1.471549988	-0.859875023	0.030344	0.490238011	1.990630031	-2.600610018	41.98149872	74.27279663	11.9520998	-3.897870064	1.555050015
SCHENECTADY	NY_2005	SCHENECTADY_2005	SCHENECTADY	2005	0	NY	GRA	0	425.0599976	988.6500244	72.561203	-27.57640076	-2.991640091	3.677050114	-21.65690041	14.41679955	33.40140152	31.85650063	25.3314991	-10.2421999	7.006040096	14.5703001	-1.510439992	1.212350011	20.65449905	26.92210007	8.480589867	198.647995	187.6629944	180.3619995	369.1919861	3.810539961	3.981339931	3.900680065	7.097829819	-1.28429997	-0.121335	1.434059978	-0.338171989	-0.781943023	0.637031972	1.452209949	-0.341726989	-2.600610018	-2.604249954	131.9199982	21.56739998	-4.599569798	2.148390055
SCHENECTADY	NY_2014	SCHENECTADY_2014	SCHENECTADY	2014	0	NY	GRA	0	417.6749878	785.0999756	66.28690338	-24.28339958	-5.716899872	3.133090019	-11.28100014	11.47169971	29.67200089	31.01569939	24.44919968	-11.87930012	6.886720181	12.41279984	-0.106991	-0.429078013	20.10219955	24.64999962	8.469260216	185.8639984	264.1380005	198.552002	248.6419983	4.202370167	4.791190147	4.288939953	4.508019924	-2.921420097	-0.240657002	-0.723475993	1.065279961	-2.423369884	0.084827401	-0.819908023	-0.35304901	-2.600610018	-9.988829613	-71.63009644	15.29310036	-1.306579947	-0.576870978
SCHENECTADY	NY_2008	SCHENECTADY_2008	SCHENECTADY	2008	0	NY	GRA	0	424.3439941	826.9970093	39.35169983	-22.49399948	-5.817699909	2.703150034	-16.99099922	16.14360046	33.99129868	31.17609978	21.47669983	-8.246509552	6.904620171	12.96889973	-2.271440029	2.458699942	20.78149986	25.00930023	7.808619976	296.5360107	170.4859924	282.9289856	272.4930115	4.919909954	3.263859987	5.323130131	5.033710003	0.711408973	-0.222764	-0.167303994	-1.09916997	0.464412004	0.764059007	-0.460631996	-1.013689995	-2.600610018	-3.319819927	-29.73349953	-11.64210033	0.482796013	-0.677673995
SCHENECTADY	NY_2009	SCHENECTADY_2009	SCHENECTADY	2009	0	NY	GRA	0.197382003	390.0920105	755.4970093	22.51269913	-24.4489994	-3.53689003	2.054680109	-18.64660072	17.94960022	31.26840019	31.25169945	19.60639954	-9.849370003	7.049359798	12.47089958	-1.532369971	1.918640018	19.69350052	23.91699982	8.006919861	123.5540009	227.9830017	231.927002	198.177002	3.070930004	4.464290142	4.707809925	4.196499825	-0.891452014	-0.078018703	-0.665320992	-0.360100001	-0.075652599	-0.323944002	-1.55290997	-0.815389991	-2.403229952	-37.57180023	-101.2330017	-28.48119926	-1.472219944	1.603139997
SCHENECTADY	NY_2003	SCHENECTADY_2003	SCHENECTADY	2003	0	NY	GRA	0	349.3280029	879.6480103	31.4640007	-25.84250069	-8.627309799	4.894189835	-14.14509964	17.09129906	32.38759995	31.27429962	23.96759987	-11.58119965	6.243780136	13.54829979	-1.750710011	0.231998995	18.06999969	25.57439995	8.664730072	136.4259949	234.0639954	296.8919983	304.2210083	3.235510111	4.097290039	5.290130138	5.620800018	-2.623280048	-0.88359803	0.412104994	-0.578440011	-1.762290001	-1.947460055	0.104551002	-0.157578006	-2.600610018	-78.33630371	22.9178009	-19.52980042	-2.865649939	-3.487279892
SCHENECTADY	NY_2013	SCHENECTADY_2013	SCHENECTADY	2013	0	NY	GRA	0	428.9790039	843.651001	63.72299957	-22.46759987	-5.0834198	1.968029976	-21.59189987	11.86030006	32.45849991	33.65399933	24.24740028	-7.854320049	6.993480206	12.99540043	-2.333329916	2.064290047	19.97290039	25.34480095	8.088629723	120.788002	355.2430115	207.5099945	169.9360046	2.642930031	6.330560207	5.042950153	3.236809969	1.103600025	-0.133901998	-0.140802994	-1.161059976	0.069995798	-0.044528998	-0.125080004	-0.733681977	-2.600610018	1.314389944	-13.07900047	12.72920036	0.509247005	0.056604899
SCHOHARIE	NY_2010	SCHOHARIE_2010	SCHOHARIE	2010	0	NY	GRA	0	386.8500061	746.4520264	16.16500092	-23.42889977	-2.157190084	2.46987009	-17.66740036	15.9392004	29.98889923	31.9041996	19.52289963	-7.919779778	6.764510155	12.31169987	-3.343839884	0.783125997	19.6201992	23.91060066	5.672749996	292.2919922	208.1399994	230.7579956	207.4210052	5.10284996	4.139450073	4.009009838	4.38710022	2.308520079	1.274019957	0.990423024	-1.014660001	0.331651002	1.705270052	0.433779001	-1.710389972	-1.711330056	69.7983017	62.14419937	-18.21249962	0.531376004	4.86398983
SCHOHARIE	NY_2011	SCHOHARIE_2011	SCHOHARIE	2011	0	NY	GRA	0	348.9570007	752.6630249	34.82419968	-25.47940063	-3.972290039	1.750069976	-13.75329971	13.40769959	30.85659981	33.32690048	25.92639923	-10.85439968	6.681210041	12.34640026	-0.71095401	-0.269968987	18.0034008	23.91629982	9.338589668	225.8300018	342.1809998	460.2080078	218.9730072	3.66862011	5.880060196	7.649429798	3.806580067	-0.626075029	1.190719962	1.02512002	1.618219972	-0.721442997	0.088401802	0.439493001	1.955450058	-1.711330056	31.90539932	68.35489655	0.446666986	-1.519109964	3.0488801
SCHOHARIE	NY_2005	SCHOHARIE_2005	SCHOHARIE	2005	0	NY	GRA	0	325.4869995	821.1119995	47.84030151	-28.12800026	-4.820300102	2.744390011	-24.21710014	13.36530018	31.5862999	31.00749969	23.74080086	-11.35690022	5.107389927	12.55290031	-2.951139927	-0.050910302	18.59930038	25.28849983	6.86755991	186.3699951	159.4029999	187.4810028	345.9349976	3.091150045	3.448719978	3.191030025	6.280089855	-1.128579974	-0.383098006	1.231699944	-0.621963024	-0.50238502	0.684356987	1.811720014	-0.515577018	-1.711330056	8.435759544	136.8049927	13.46280003	-4.1676898	2.200880051
SCHOHARIE	NY_2012	SCHOHARIE_2012	SCHOHARIE	2012	0	NY	GRA	26.70660019	357.7309875	740.2979736	32.72240067	-22.26309967	-4.259389877	1.256379962	-11.49100018	23.34059906	31.57159996	32.05979919	22.32460022	-6.317170143	6.11413002	11.65450001	-1.387959957	4.581470013	18.68759918	24.3878994	7.104420185	98.38259888	221.3820038	226.8359985	190.1490021	1.820449948	4.32543993	4.517869949	3.044199944	3.911119938	0.623642981	0.333247006	0.941217005	4.130000114	0.772596002	0.911136985	-0.278717011	24.99530029	40.67969894	55.9905014	-1.655179977	1.697160006	2.761780024
SCHOHARIE	NY_2009	SCHOHARIE_2009	SCHOHARIE	2009	0	NY	GRA	0	286.1270142	587.8250122	6.413680077	-24.48990059	-4.899129868	1.334969997	-19.59309959	16.76009941	29.8920002	29.29610062	19.15060043	-10.9428997	5.616859913	10.70730019	-2.515209913	0.126384005	17.70100021	21.93889999	6.315750122	112.8759995	310.6860046	349.5769959	187.5200043	2.233589888	5.644579887	6.702229977	3.198120117	-0.71458602	0.126372993	-0.613946021	-0.186038002	-0.325091004	-0.213939995	-1.537879944	-1.067389965	-1.711330056	-30.92510033	-96.48329926	-27.96389961	-0.529622972	2.122050047
SCHOHARIE	NY_2008	SCHOHARIE_2008	SCHOHARIE	2008	0	NY	GRA	0.135006994	299.2130127	638.3959961	19.94720078	-22.81599998	-7.680240154	1.292659998	-19.34980011	16.5897007	31.63120079	29.17819977	21.16430092	-9.485930443	5.282000065	10.95839977	-3.680210114	1.400570035	18.35490036	22.88999939	6.506899834	329.5230103	189.2109985	274.1000061	236.5099945	5.054870129	3.246910095	5.05340004	3.862649918	0.742368996	-0.208483994	-0.362791985	-1.351029992	0.949091971	0.439960003	-0.586736977	-0.876233995	-1.576320052	-17.83860016	-45.91180038	-14.43039989	1.144279957	-0.659066975
SCHOHARIE	NY_2014	SCHOHARIE_2014	SCHOHARIE	2014	0	NY	GRA	0	302.8450012	615.8790283	44.28139877	-23.48310089	-8.023229599	2.596400023	-12.13739967	10.57439995	27.70899963	28.62210083	21.46780014	-13.22669983	5.199440002	10.64000034	-1.645519972	-2.122600079	17.97710037	22.6765995	6.821720123	178.7619934	291.3469849	195.6320038	158.7339935	3.338020086	4.918010235	4.136340141	2.410569906	-2.998409987	-0.291052997	-0.681209028	0.683652997	-2.574069977	0.062164299	-0.800153971	-0.56141901	-1.711330056	-14.20639992	-68.4285965	9.903829575	0.477142006	-1.002050042
SCHOHARIE	NY_2006	SCHOHARIE_2006	SCHOHARIE	2006	0	NY	GRA	0.264026999	280.4679871	648.5739746	19.41690063	-21.14189911	-6.211880207	-1.11954999	-16.5557003	21.20030022	31.12669945	32.15890121	21.58729935	-8.579219818	5.54309988	11.06610012	-0.762926996	2.423799992	17.47890091	22.85820007	9.07310009	125.3259964	385.5700073	229.3739929	208.1320038	1.986520052	6.993150234	4.082660198	3.447890043	1.649070024	0.052609898	-0.255163997	1.566249967	1.972319961	-0.436067998	-0.618546009	1.689960003	-1.447299957	-36.58359909	-35.73350143	-14.96070004	2.818389893	0.809293985
SCHOHARIE	NY_2013	SCHOHARIE_2013	SCHOHARIE	2013	0	NY	GRA	0	312.178009	677.8079834	51.31750107	-24.03619957	-7.28937006	1.205960035	-21.11100006	11.79539967	30.40640068	31.34679985	22.92900085	-9.322750092	5.34691	11.32450008	-3.281820059	0.251322001	17.75460052	23.34729958	6.81704998	99.79360199	379.5620117	309.322998	177.8820038	2.322789907	6.305039883	6.287640095	3.046649933	0.905542016	-0.143580005	0.00322247	-0.952650011	-0.200152993	-0.160337001	-0.129433006	-0.566084981	-1.711330056	-4.873600006	-6.499939919	16.93989944	-0.075958297	-0.26819399
SCHOHARIE	NY_2003	SCHOHARIE_2003	SCHOHARIE	2003	0	NY	GRA	0	229.848999	709.9229736	26.9428997	-24.89710045	-11.04119968	2.913199902	-15.41349983	15.87320042	30.49679947	29.13339996	22.73130035	-12.1491003	4.739759922	11.87559986	-2.812190056	-1.077280045	15.80319977	23.52079964	7.345160007	114.9759979	252.2359924	314.2999878	261.2890015	2.097440004	4.258359909	5.806129932	4.911880016	-1.920760036	-0.750724971	0.554323971	-0.483013988	-1.528749943	-2.111720085	0.043970101	-0.037980098	-1.711330056	-87.20269775	25.61529922	-7.434619904	-0.936851978	-4.020020008
SCHOHARIE	NY_2015	SCHOHARIE_2015	SCHOHARIE	2015	0	NY	GRA	0	341.7200012	742.552002	23.9095993	-25.86899948	-7.665269852	4.098750114	-9.485230446	8.264100075	28.69529915	31.13619995	21.94379997	-14.77149963	5.542349815	11.7038002	-0.00570063	-3.282059908	18.45859909	24.43860054	10.21010017	113.2649994	280.8389893	268.776001	197.6779938	1.823879957	4.827020168	5.352799892	3.77512002	-4.54321003	0.051860299	0.382553995	2.323470116	-3.733530045	0.543622971	0.961863995	2.827009916	-1.711330056	24.66819954	58.2439003	-10.46800041	-1.908759952	-0.644096971
SCHOHARIE	NY_2007	SCHOHARIE_2007	SCHOHARIE	2007	0	NY	GRA	0.275606006	331.821991	638.6680298	90.36340332	-25.41740036	-11.08720016	-0.049428899	-16.23480034	16.52090073	30.83650017	30.59659958	27.59889984	-11.25039959	4.52850008	10.21560001	-1.913499951	-0.152756006	17.77949905	23.58769989	7.764500141	219.6040039	259.5220032	275.9960022	244.1820068	3.234829903	6.306409836	4.904310226	4.041490078	-1.022099972	-0.961992979	-1.105610013	0.415674001	-0.604231	-0.135498002	0.110895	0.381357998	-1.435719967	14.76980019	-45.63959885	55.98590088	-1.457139969	-4.066020012
SCHOHARIE	NY_2004	SCHOHARIE_2004	SCHOHARIE	2004	0	NY	GRA	0	331.6080017	669.7020264	14.95199966	-28.17849922	-10.26449966	2.397160053	-24.43320084	16.18770027	29.15629959	28.82369995	22.65950012	-11.71030045	5.479629993	11.65200043	-3.266429901	-0.926845014	17.96150017	22.89819908	7.33796978	134.2279968	246.8650055	341.4429932	143.8450012	1.995319963	3.965810061	6.81885004	2.546269894	-1.482010007	-0.0108581	0.330794007	-0.937251985	-1.378319979	0.0465088	-0.578567982	-0.045169398	-1.711330056	14.55580044	-14.60599995	-19.42550087	-4.218229771	-3.243309975
SCHUYLER	NY_2012	SCHUYLER_2012	SCHUYLER	2012	0	NY	GRA	42.0080986	435.7539978	809.3930054	51.9518013	-19.83359909	-4.4615798	3.54892993	-9.353019714	24.30509949	32.23130035	33.86460114	23.64310074	-4.515669823	6.848959923	12.39840031	-0.195871994	5.973599911	19.74080086	25.14649963	8.302370071	126.7190018	193.3820038	211.6340027	266.2179871	2.119839907	3.85439992	3.980269909	4.341249943	4.189099789	0.478017986	0.032485999	0.815288007	4.511710167	0.729314983	0.748766005	0.063628197	38.50669861	56.4844017	36.45420074	2.944780111	1.747050047	2.085249901
SCHUYLER	NY_2003	SCHUYLER_2003	SCHUYLER	2003	1	NY	GRA	0	284.5320129	777.1569824	39.1957016	-22.98419952	-11.51239967	3.590610027	-14.5927	18.80760002	30.74650002	30.23080063	24.49480057	-10.8448	5.467279911	12.75440025	-1.232640028	-0.347609997	17.03030014	24.11310005	8.657449722	169.8630066	234.0549927	353.5329895	258.1669922	2.585789919	3.955270052	5.7822299	4.027349949	-2.140049934	-0.903657019	0.388431996	-0.221481994	-1.809489965	-1.981160045	-0.284590006	0.41870299	-3.501410007	-94.73709869	4.218259811	-9.811329842	-1.403519988	-4.965539932
SCHUYLER	NY_2007	SCHUYLER_2007	SCHUYLER	2007	0	NY	GRA	1.604979992	383.0690002	768.4119873	115.3410034	-19.53619957	-8.815219879	2.278899908	-15.16950035	17.69869995	32.19219971	32.66189957	27.97890091	-9.012639999	5.351140022	11.87160015	-0.442084014	1.033560038	19.00729942	24.82299995	8.500590324	191.8099976	169.9720001	245.6430054	265.7399902	2.92847991	3.303649902	4.788199902	4.274600029	-0.307871014	-1.019790053	-0.494370997	0.569076002	-0.428324014	-0.00421143	0.425229996	0.261840999	-1.896430016	3.799710035	-4.526490211	66.33439636	2.044420004	-2.268399954
SCHUYLER	NY_2008	SCHUYLER_2008	SCHUYLER	2008	0	NY	GRA	1.56704998	371.3580017	716.6430054	29.55400085	-21.24489975	-7.228219986	1.744950056	-15.27330017	16.26350021	32.05450058	30.54560089	23.8859005	-7.962900162	6.276090145	11.63560009	-2.794130087	1.475469947	19.69169998	23.9435997	7.080739975	260.401001	183.7689972	241.5599976	200.5829926	3.640569925	3.106940031	3.942780018	3.064199924	0.741868019	-0.094848603	-0.730343997	-1.782969952	0.0135826	0.68018198	-0.454129994	-1.158010006	-1.934350014	-7.91162014	-56.29600143	-19.45299912	0.335759997	-0.681389987
SCHUYLER	NY_2005	SCHUYLER_2005	SCHUYLER	2005	0	NY	GRA	0	366.8919983	911.276001	64.61000061	-26.07049942	-4.392970085	2.636630058	-21.47450066	13.63650036	32.12810135	32.15570068	24.92070007	-9.383609772	5.79832983	13.5085001	-1.313650012	0.545620978	19.21010017	26.29490089	7.59980011	220.2230072	192.0370026	193.6100006	324.1199951	3.430480003	3.990159988	4.368879795	5.295609951	-0.678842008	-0.572610974	1.142519951	-0.302487999	-0.916261971	0.198605999	1.89715004	-0.638943017	-3.501410007	-12.37769985	138.3370056	15.60299969	-4.48980999	2.153850079
SCHUYLER	NY_2014	SCHUYLER_2014	SCHUYLER	2014	0	NY	GRA	0	383.980011	694.9970093	57.93690109	-24.41909981	-7.219560146	2.14406991	-11.25699997	12.34609985	29.32299995	30.71080017	23.92000008	-12.48550034	6.218760014	11.6171999	-0.219996005	-1.543300033	18.95560074	23.47710037	7.696000099	165.2920074	265.4719849	216.5050049	163.3930054	2.724400043	4.483709812	4.232329845	2.413589954	-3.780699968	-0.152181	-0.748755991	0.791164994	-3.005179882	-0.055864301	-0.920574009	-0.542747974	-3.501410007	4.710209847	-77.94129944	8.929829597	-2.838439941	-0.672737002
SCHUYLER	NY_2010	SCHUYLER_2010	SCHUYLER	2010	0	NY	GRA	0	463.7130127	815.1489868	24.99239922	-20.00309944	-3.189239979	3.346729994	-15.26109982	17.67060089	30.57369995	32.72069931	20.45000076	-7.070640087	7.44095993	12.92000008	-2.316020012	1.973680019	20.76779938	24.80060005	6.654630184	162.3800049	218.4320068	266.4289856	243.5650024	2.888329983	4.187520027	4.91782999	4.170539856	1.634130001	1.07001996	0.554072976	-1.304859996	0.511793971	1.756340027	0.402902991	-1.584120035	-3.501410007	84.44390106	42.21070099	-24.01460075	1.577569962	3.35758996
SCHUYLER	NY_2004	SCHUYLER_2004	SCHUYLER	2004	0	NY	GRA	1.77331996	384.0239868	751.5339966	26.96299934	-26.00309944	-8.370849609	3.543800116	-21.36100006	17.52009964	30.19179916	28.29380035	23.77540016	-9.715279579	6.664509773	12.93120003	-1.311439991	0.598470986	18.66430092	23.40360069	8.185779572	138.4550018	302.8529968	435.1849976	196.2330017	2.172889948	4.504290104	7.616849899	3.25406003	-1.010509968	0.293576986	0.565304995	-0.300278008	-0.863412023	-0.347198009	-0.994143009	-0.052969001	-1.728080034	4.754909992	-21.40469933	-22.04409981	-4.422440052	-1.824030042
SCHUYLER	NY_2009	SCHUYLER_2009	SCHUYLER	2009	0	NY	GRA	0	321.769989	668.5209961	9.804750443	-23.29080009	-5.716090202	2.09987998	-17.16469955	16.42040062	30.74990082	30.80760002	18.8817997	-9.914589882	5.772900105	11.5777998	-1.571720004	1.312260032	18.69370079	22.8810997	7.34800005	134.4700012	267.1830139	229.0939941	161.2259979	2.884200096	4.425970078	4.006659985	2.576859951	-1.209820032	-0.598038971	-0.78817302	-0.560558975	-0.149624005	-0.31773901	-1.516669989	-0.890743017	-3.501410007	-57.49969864	-104.4179993	-39.20230103	-1.710170031	0.830738008
SCHUYLER	NY_2015	SCHUYLER_2015	SCHUYLER	2015	0	NY	GRA	0	412.5840149	798.2709961	49.87239838	-26.7954998	-6.242390156	4.253359795	-8.115969658	10.72889996	30.24360085	31.90119934	23.91110039	-13.78579998	6.846109867	12.6072998	1.30171001	-2.159159899	19.60009956	24.74640083	11.0642004	113.0250015	314.04599	239.0650024	189.2230072	1.647629976	5.230760098	5.186210155	2.983089924	-5.081059933	0.475171	0.241339996	2.312870026	-3.621040106	0.58861202	0.348713011	2.825459957	-3.501410007	33.31480026	25.3321991	0.865352988	-5.214819908	0.304430991
SCHUYLER	NY_2013	SCHUYLER_2013	SCHUYLER	2013	0	NY	GRA	0	383.8699951	732.7349854	72.96430206	-19.34049988	-8.018489838	1.167770028	-19.14920044	14.0394001	31.08320045	32.26340103	26.22990036	-7.490600109	6.395709991	11.95880032	-1.899240017	1.105669975	18.95070076	23.90139961	7.636390209	123.125	259.1260071	287.9079895	215.779007	2.040810108	5.168019772	5.416820049	3.00270009	1.214169979	0.024776001	-0.407180995	-0.888082981	-0.356215	-0.0608177	-0.496353	-0.602357984	-3.501410007	4.600830078	-40.20389938	23.9571991	2.240149975	-1.471660018
SCHUYLER	NY_2006	SCHUYLER_2006	SCHUYLER	2006	0	NY	GRA	2.371560097	340.7090149	760.4089966	30.44960022	-16.83690071	-6.092179775	1.84265995	-13.54679966	23.66430092	32.45529938	32.94940186	23.4246006	-6.228610039	6.255430222	12.85680008	0.181998998	3.554769993	18.76350021	23.59889984	9.652400017	164.522995	281.0929871	379.7909851	236.9530029	2.598069906	5.086359978	6.316420078	4.057889938	2.476150036	-0.115505002	0.490851998	1.193160057	2.092890024	-0.247986004	-0.798788011	1.413650036	-1.129840016	-38.56019974	-12.52970028	-18.55750084	4.74379015	0.454645991
SCHUYLER	NY_2011	SCHUYLER_2011	SCHUYLER	2011	0	NY	GRA	0	422.9389954	849.3170166	40.21049881	-26.2730999	-3.495160103	4.104899883	-12.46430016	15.99800015	31.82189941	36.32920074	25.60720062	-9.918230057	7.605750084	13.42420006	0.192404002	0.345530003	18.8878994	25.02249908	9.972080231	213.2570038	349.2950134	308.9960022	231.1849976	3.198129892	5.362720013	5.407740116	4.264080048	-1.213459969	1.234809995	1.058230042	1.203559995	-1.116350055	-0.123585001	0.624800026	1.733330011	-3.501410007	43.6692009	76.37789917	-8.796549797	-4.69246006	3.051670074
SENECA	NY_2015	SENECA_2015	SENECA	2015	0	NY	GRA	0	456.7869873	894.5739746	64.40080261	-25.05870056	-5.910160065	5.148499966	-6.401649952	12.69309998	31.16679955	32.38740158	24.57119942	-13.22739983	7.693669796	13.82439995	2.076719999	-2.170150042	20.12649918	25.62280083	11.68340015	98.56060028	321.3800049	221.7290039	166.4889984	1.642289996	5.623720169	5.534770012	2.753639936	-5.318940163	0.327307999	0.276459992	2.114939928	-4.096360207	0.418282002	0.244433999	2.671789885	-4.185110092	23.47340012	23.23390007	0.445690006	-3.943269968	-0.565150976
SENECA	NY_2008	SENECA_2008	SENECA	2008	0	NY	GRA	3.110630035	438.9819946	827.46698	43.03250122	-20.99920082	-6.233890057	3.379149914	-15.20409966	17.76180077	34.28939819	31.79330063	24.46369934	-7.08577013	7.445449829	13.04199982	-1.379979968	2.20401001	20.56830025	24.94639969	8.168869972	215.875	145.677002	226.4660034	204.9869995	3.100960016	2.4454	3.897300005	3.291599989	0.822709978	0.079089202	-0.505937994	-1.341760039	0.277806014	0.860101998	-0.432018012	-0.842715025	-1.074480057	5.668300152	-43.87319946	-20.92259979	0.116219997	-0.888881028
SENECA	NY_2013	SENECA_2013	SENECA	2013	0	NY	GRA	0	441.9060059	828.1270142	85.71589661	-19.84410095	-6.638000011	1.442700028	-19.72870064	15.6697998	32.13489914	33.45610046	26.10860062	-6.802840233	7.455289841	13.11289978	-1.235440016	1.836869955	19.66180038	24.88260078	8.178919792	91.09349823	263.4559937	257.6929932	209.3419952	1.644899964	4.867050171	4.419650078	3.015749931	1.105640054	0.0889282	-0.435086995	-1.197219968	-0.089341298	-0.046335202	-0.495772988	-0.83266902	-4.185110092	8.592289925	-43.21350098	21.76070023	1.271350026	-1.292989969
SENECA	NY_2006	SENECA_2006	SENECA	2006	0	NY	GRA	4.15512991	406.4830017	848.6539917	42.57569885	-17.96500015	-4.722609997	3.24119997	-12.11670017	24.25860024	33.14170074	34.25960159	23.06870079	-5.511300087	7.361999989	13.8597002	1.160359979	3.898210049	19.62120056	24.55830002	10.23180008	128.0249939	207.026001	307.1539917	211.5859985	2.152740002	3.480070114	5.190770149	3.692270041	2.397170067	-0.00435925	0.311686009	1.198580027	1.972000003	-0.086969398	-0.820141017	1.220209956	-0.029979199	-26.83009911	-22.68569946	-21.37940025	3.150409937	0.622402012
SENECA	NY_2007	SENECA_2007	SENECA	2007	0	NY	GRA	1.764089942	438.0339966	874.2609863	129.2030029	-19.22260094	-7.892290115	4.142210007	-13.32719994	17.67700005	33.06800079	33.76409912	29.00209999	-8.467289925	6.432710171	13.15089989	0.26414001	1.347090006	19.63829994	25.85479927	9.18927002	168.1430054	134.9380035	171.3370056	241.7489929	2.559950113	3.364789963	3.706190109	3.705319881	-0.558816016	-0.93365401	-0.397058994	0.302361012	-0.579117	-0.069915801	0.47636801	0.177676007	-2.421020031	4.720399857	2.921020031	65.24759674	1.892860055	-2.547280073
SENECA	NY_2012	SENECA_2012	SENECA	2012	0	NY	GRA	49.13439941	506.5849915	929.632019	69.62359619	-19.13159943	-3.372349977	4.418990135	-9.025259972	24.84280014	33.24940109	35.03609848	22.96479988	-3.247940063	8.048250198	13.73340034	0.825993001	6.859220028	20.61800003	26.47599983	9.366479874	122.4660034	169.451004	162.0809937	236.8480072	1.953870058	3.753969908	3.351119995	4.062099934	4.660540104	0.681891024	0.185422003	0.864214003	4.933010101	0.909781992	1.09758997	0.354892999	44.94929886	73.27189636	58.29150009	5.668439865	1.983819962	1.972659945
SENECA	NY_2005	SENECA_2005	SENECA	2005	0	NY	GRA	0	426.4869995	1006.570007	85.14479828	-25.86219978	-3.367229939	4.188499928	-20.06340027	13.85700035	33.25699997	33.20489883	26.22319984	-8.950059891	6.988070011	14.73190022	-0.277025998	0.785785973	20.04439926	27.15010071	8.474240303	170.6730042	227.1920013	181.5469971	261.2690125	2.652450085	4.929850101	4.413740158	4.407040119	-1.041579962	-0.378289998	1.183889985	-0.238805994	-1.14041996	0.336212009	1.77173996	-0.537352026	-4.185110092	-6.8259902	135.2319946	21.18969917	-4.746749878	1.977779984
SENECA	NY_2011	SENECA_2011	SENECA	2011	0	NY	GRA	0	477.7290039	958.7630005	62.92620087	-24.36700058	-2.038650036	4.79513979	-11.94499969	15.38519955	32.91630173	37.10449982	26.08379936	-8.64274025	8.58370018	14.66580009	1.331030011	1.129080057	19.76429939	26.17690086	11.09300041	165.7380066	315.9700012	256.1480103	218.0529938	2.411770105	5.008009911	4.636899948	4.016260147	-0.734266996	1.217339993	1.117799997	1.369250059	-0.797125995	0.056112301	0.798491001	2.081429958	-4.185110092	44.41550064	87.42250061	-1.028910041	-3.251509905	3.306360006
SENECA	NY_2014	SENECA_2014	SENECA	2014	0	NY	GRA	0	445.5700073	784.0949707	78.84559631	-24.05520058	-6.337389946	1.462820053	-10.03450012	12.7258997	30.49489975	31.86499977	25.39959908	-11.70839977	7.258890152	12.65820026	0.607771993	-0.961741984	19.90839958	24.37779999	8.34471035	144.6519928	251.3860016	216.8130035	143.6260071	2.816469908	4.472469807	3.931430101	2.096410036	-3.799969912	-0.107473001	-0.889784992	0.645992994	-2.887949944	0.200184003	-1.000609994	-0.666881979	-4.185110092	12.25629997	-87.24549866	14.89050007	-2.939779997	-0.99238199
SENECA	NY_2003	SENECA_2003	SENECA	2003	0	NY	GRA	0.177096993	337.1830139	876.9769897	42.26699829	-22.65399933	-10.1892004	4.703559875	-13.92059994	18.31040001	32.00979996	30.82029915	24.89119911	-10.18080044	6.210989952	13.85470009	-0.331066996	0.182508007	17.73999977	25.20969963	9.062179565	153.3600006	211.9290009	247.5670013	223.3789978	2.26699996	3.570270061	4.109799862	3.648400068	-2.272300005	-1.155380011	0.306692988	-0.292847008	-1.743700027	-1.96815002	-0.168713003	0.0505886	-4.008009911	-96.13079834	5.637330055	-21.68810081	-1.538589954	-4.844220161
SENECA	NY_2004	SENECA_2004	SENECA	2004	0	NY	GRA	2.959019899	421.8510132	839.5339966	36.08599854	-25.4776001	-7.659480095	4.902659893	-21.08189964	17.27799988	30.87540054	29.88870049	24.40329933	-8.956230164	7.370920181	13.85779953	-0.482088	0.849461019	19.12649918	24.39290047	8.848340034	105.3769989	257.5969849	326.0280151	155.7259979	1.551910043	3.890549898	6.636539936	2.569859982	-1.04776001	0.0045619	0.30983299	-0.443866998	-1.07675004	-0.581690013	-0.98545301	-0.163249001	-1.226089954	-11.4623003	-31.8057003	-27.86910057	-4.362150192	-2.314470053
SENECA	NY_2010	SENECA_2010	SENECA	2010	0	NY	GRA	0	516.1530151	923.1900024	37.59949875	-19.47800064	-1.631659985	4.389229774	-14.18080044	17.98119926	31.125	33.65670013	21.87479973	-5.666860104	8.479829788	14.2979002	-0.963729024	2.686619997	21.48089981	25.77149963	7.613639832	116.5070038	198.7409973	240.598999	216.4440002	2.020220041	3.965660095	4.597370148	3.839070082	2.24161005	1.113469958	0.74990499	-0.925508022	0.760410011	1.772670031	0.393065989	-1.397950053	-4.185110092	82.83950043	51.84949875	-26.35560036	1.637429953	3.713340044
SENECA	NY_2009	SENECA_2009	SENECA	2009	0	NY	GRA	0	386.8269959	776.9539795	24.99160004	-20.56170082	-3.952349901	2.778749943	-16.47699928	18.12660027	30.26689911	32.1189003	20.02249908	-8.769240379	6.859829903	12.71000004	-0.607930005	2.056610107	19.69029999	24.13330078	8.507109642	124.1480026	218.9700012	209.9259949	136.5099945	2.930030108	4.289599895	3.956840038	2.423419952	-0.860767007	-0.506532013	-0.837933004	-0.569709003	0.130401	-0.0179176	-1.245110035	-0.504477024	-4.185110092	-46.48649979	-94.38580322	-38.96350098	0.553802013	1.392650008
ST LAWRENCE	NY_2012	ST LAWRENCE_2012	ST LAWRENCE	2012	0	NY	GRA	31.07970047	440.8299866	840.3179932	55.53770065	-26.29249954	-3.960839987	2.373080015	-17.01720047	26.07749939	31.94249916	33.49570084	21.58200073	-6.901110172	7.266769886	12.63640022	-1.805709958	3.73071003	19.30730057	25.60549927	7.639790058	140.6779938	189.0010071	173.3399963	259.7219849	2.4088099	4.102059841	4.011400223	4.315410137	4.636819839	0.851114988	0.0205679	0.461059988	3.872469902	0.671908975	0.952203989	0.254960001	28.97940063	67.20320129	43.43920136	11.31029987	1.972270012	3.04234004
ST LAWRENCE	NY_2005	ST LAWRENCE_2005	ST LAWRENCE	2005	0	NY	GRA	0	381.5429993	920.3389893	62.36840057	-30.16559982	-4.818510056	1.67990005	-25.77330017	15.04409981	32.90480042	31.6359005	26.17040062	-13.19130039	6.451290131	14.01809978	-2.315239906	-0.761977017	19.15859985	25.97550011	7.248569965	80.93450165	142.3240051	327.9760132	251.3970032	1.824830055	2.802340031	6.053949833	3.621099949	-1.653360009	0.035636902	1.402220011	-0.048468102	-0.620208025	0.523212016	1.322209954	-0.136252001	-2.100310087	7.916930199	123.4599991	18.14109993	-1.900840044	2.184659958
ST LAWRENCE	NY_2014	ST LAWRENCE_2014	ST LAWRENCE	2014	0	NY	GRA	0	377.3510132	713.9229736	63.33890152	-32.66019821	-9.256299973	-2.067800045	-15.2439003	9.811630249	30.07010078	30.91430092	26.17099953	-14.46959972	6.190139771	11.89890003	-1.134520054	-2.854850054	18.55109978	23.42900085	7.031239986	145.470993	296.5010071	213.4889984	173.9470062	2.522439957	5.381390095	4.096920013	2.54204011	-2.931659937	-0.225516006	-0.716947973	1.132249951	-2.713079929	-0.084343001	-1.22431004	-0.353588998	-2.100310087	3.724119902	-82.95610046	19.11149979	-4.395410061	-2.253119946
ST LAWRENCE	NY_2009	ST LAWRENCE_2009	ST LAWRENCE	2009	0	NY	GRA	0	312.3909912	705.8709717	5.838550091	-29.65099907	-4.81291008	1.812559962	-22.8125	16.57889938	30.19179916	31.69779968	19.32869911	-12.14560032	6.041619778	11.93859959	-2.755919933	-0.300316006	18.03280067	23.32719994	6.623760223	105.1709976	198.4329987	269.6080017	220.0879974	1.92189002	3.183180094	4.19742012	3.788009882	-0.607626975	-0.374040991	-0.677242994	-0.489142001	-0.158546001	-0.602625012	-1.326060057	-0.761065006	-2.100310087	-61.23519897	-91.00789642	-38.38880157	-1.386229992	2.190269947
ST LAWRENCE	NY_2007	ST LAWRENCE_2007	ST LAWRENCE	2007	0	NY	GRA	0	365.3190002	774.0560303	90.39230347	-28.9496994	-7.630360127	1.955569983	-21.84009933	12.82159996	30.81679916	32.11840057	26.40909958	-12.87479973	5.466440201	11.77569962	-2.600219965	-1.09939003	18.47360039	25.04750061	7.212279797	117.7419968	158.3670044	168.5050049	212.5630035	1.896260023	2.575799942	3.414710045	3.407720089	-1.336850047	-0.949217975	-0.840166986	-0.333451003	-0.957624018	-0.161842003	0.394142002	-0.172547996	-2.100310087	-8.30739975	-22.8234005	46.16490173	-0.684863985	-0.627187014
ST LAWRENCE	NY_2011	ST LAWRENCE_2011	ST LAWRENCE	2011	0	NY	GRA	0	419.0580139	883.5869751	50.68360138	-32.84749985	-6.239870071	1.514750004	-19.59499931	12.17580032	30.1215992	32.96549988	24.88549995	-11.29990005	7.583129883	13.71940041	-0.42592001	-0.889916003	18.72859955	25.45929909	9.300319672	202.5110016	327.5650024	197.4980011	189.2819977	2.997669935	5.842430115	3.572669983	3.296730042	0.238061994	1.167469978	1.103569984	1.840849996	-0.748145998	0.093213998	0.80596	1.915500045	-2.100310087	45.43099976	86.70780182	6.456210136	-4.582729816	0.763305008
ST LAWRENCE	NY_2006	ST LAWRENCE_2006	ST LAWRENCE	2006	0	NY	GRA	1.251760006	363.1530151	767.7639771	23.62619972	-23.81800079	-5.815460205	2.033659935	-16.39430046	22.35269928	30.09900093	32.79959869	21.08239937	-9.102239609	6.784080029	12.58160019	-0.463811994	1.886749983	18.87940025	24.07220078	8.538290024	127.3249969	197.5350037	154.9369965	251.7680054	2.062619925	3.329610109	3.021420002	3.628669977	2.435689926	0.368425995	-0.034247398	1.802960038	2.028520107	0.243974999	-0.581121027	1.153470039	-0.848546982	-10.47309971	-29.11490059	-20.6012001	4.446809769	1.187719941
ST LAWRENCE	NY_2015	ST LAWRENCE_2015	ST LAWRENCE	2015	0	NY	GRA	0	391.348999	850.598999	25.78560066	-29.72730064	-9.891180038	3.460500002	-10.62839985	9.003640175	29.51679993	31.3708992	22.19680023	-17.15340042	6.38820982	13.17920017	0.322376013	-4.266180038	19.2614994	25.31209946	10.0316	99.96080017	291.3250122	213.4519959	220.7879944	1.588829994	4.461400032	4.740119934	3.663559914	-5.615459919	-0.027452501	0.563300014	2.589149952	-4.124410152	0.626044989	0.658792019	2.64673996	-2.100310087	17.7220993	53.72000122	-18.44179916	-1.462520003	-2.888010025
ST LAWRENCE	NY_2008	ST LAWRENCE_2008	ST LAWRENCE	2008	0	NY	GRA	1.273470044	380.1809998	749.6439819	24.52219963	-26.99069977	-5.485929966	1.434030056	-23.20940018	15.23700047	29.63960075	29.8526001	22.78490067	-10.87940025	6.725490093	12.50739956	-3.7421	0.149570003	19.3621006	23.77980042	6.298180103	184.9889984	197.8450012	163.9160004	232.927002	2.683890104	3.459399939	2.762609959	3.567929983	0.658479989	0.309834003	-0.108485997	-1.475319982	0.291339993	0.726728022	-0.873553991	-1.086650014	-0.826838017	6.554900169	-47.23529816	-19.7052002	1.274060011	1.517249942
ST LAWRENCE	NY_2004	ST LAWRENCE_2004	ST LAWRENCE	2004	0	NY	GRA	0	352.6180115	756.7349854	30.94980049	-32.10490036	-10.82050037	2.972709894	-29.37290001	17.62619972	29.40640068	29.40180016	23.6182003	-13.14249992	5.972760201	12.40359974	-3.566299915	-1.473500013	18.25849915	24.04630089	7.264420033	60.8655014	162.7769928	193.8300018	214.6670074	1.447170019	3.055079937	5.370490074	3.388740063	-1.604570031	-0.442894012	-0.212239996	-1.299530029	-1.331730008	-0.376929998	-0.606963992	-0.120402001	-2.100310087	-21.00889969	-40.14419937	-13.27760029	-3.840120077	-3.817320108
ST LAWRENCE	NY_2010	ST LAWRENCE_2010	ST LAWRENCE	2010	0	NY	GRA	0	442.428009	843.8129883	24.58880043	-26.12109947	-1.943670034	2.824500084	-18.40880013	14.90629959	32.01679993	33.02299881	20.56410027	-7.725540161	7.85352993	13.6697998	-2.625080109	1.426020026	20.23419952	24.67399979	6.378240108	92.50830078	236.3379974	234.8309937	274.3770142	2.289330006	4.623539925	4.776329994	4.638110161	3.812380075	1.437870026	1.053879976	-0.358305007	1.567790031	1.598749995	0.0206871	-1.006590009	-2.100310087	68.80120087	46.93389893	-19.6385994	2.143690109	5.059510231
ST LAWRENCE	NY_2003	ST LAWRENCE_2003	ST LAWRENCE	2003	0	NY	GRA	0	320.7070007	837.6259766	28.58830071	-32.05009842	-12.35620022	4.237689972	-18.76600075	14.25329971	30.77300072	29.90410042	24.67749977	-14.94859982	5.258470058	13.1796999	-2.726830006	-2.07446003	17.36070061	25.02470016	7.383399963	135.4579926	230.2420044	163.5350037	269.0859985	2.266819954	4.086939812	3.071000099	4.701889992	-3.410660028	-1.157189965	0.563862979	-0.460052997	-1.932690024	-1.274680018	0.371344	-0.00142813	-2.100310087	-52.91960144	40.74649811	-15.63910007	-3.785300016	-5.353030205
ST LAWRENCE	NY_2013	ST LAWRENCE_2013	ST LAWRENCE	2013	0	NY	GRA	0	382.1069946	752.0219727	62.9530983	-27.32360077	-7.238949776	0.526078999	-28.79929924	15.01589966	30.20299912	31.80999947	23.73340034	-10.18200016	6.392749786	12.22179985	-3.970999956	0.229390994	18.51420021	24.02029991	6.046609879	123.5130005	316.3609924	219.9019928	249.6790009	2.308909893	5.533629894	4.209720135	4.018089771	1.355970025	-0.0229058	-0.394095987	-1.704229951	0.371161014	-0.121261999	-0.633023977	-1.33822	-2.100310087	8.480830193	-44.85660172	18.72570038	0.941208005	-0.235771999
STEUBEN	NY_2009	STEUBEN_2009	STEUBEN	2009	0	NY	GRA	0	318.6390076	647.7940063	6.532040119	-23.23450089	-5.941800117	2.581259966	-15.23379993	15.5848999	29.10029984	29.99329948	18.21590042	-9.758660316	5.673289776	11.42099953	-1.674499989	1.367990017	18.64209938	22.59149933	7.212510109	113.1019974	239.8059998	204.0209961	140.7250061	2.722039938	4.431749821	4.157579899	2.48913002	-1.117249966	-0.513915002	-0.691991985	-0.547590971	-0.096753098	-0.332156986	-1.525619984	-0.869813979	-3.539609909	-50.37860107	-100.8840027	-40.07220078	-1.944180012	0.713607013
STEUBEN	NY_2013	STEUBEN_2013	STEUBEN	2013	0	NY	GRA	0	376.1329956	710.7249756	70.54740143	-19.2901001	-8.341710091	0.741636992	-18.61639977	13.7177	30.53779984	31.93919945	26.0529995	-7.424069881	6.212069988	11.6534996	-1.874590039	1.027619958	18.95590019	23.74600029	7.50289011	105.7229996	241.3150024	223.6580048	203.8970032	2.037970066	4.711120129	4.461510181	3.056289911	1.217339993	0.024868499	-0.459533006	-0.747681022	-0.437124014	-0.018316301	-0.371069014	-0.579441011	-3.539609909	7.11507988	-37.95259857	23.94319916	2.00026989	-1.686310053
STEUBEN	NY_2007	STEUBEN_2007	STEUBEN	2007	0	NY	GRA	3.935110092	380.8999939	752.6099854	112.5469971	-20.09250069	-8.8230896	2.286659956	-15.33199978	19.16049957	31.79129982	32.30770111	27.78170013	-8.820010185	5.388279915	11.72659969	-0.340483993	0.96063	19.02260017	24.62369919	8.386679649	150.6239929	142.8359985	212.2050018	220.6029968	2.475820065	2.9503901	4.81374979	3.8526299	-0.178596005	-0.798922002	-0.386415005	0.786426008	-0.504109979	0.048353199	0.506597996	0.304354012	0.395491987	11.88189983	3.931819916	65.94280243	1.19788003	-2.167680025
STEUBEN	NY_2008	STEUBEN_2008	STEUBEN	2008	0	NY	GRA	1.534309983	360.57901	698.0540161	28.58889961	-20.49349976	-7.145840168	2.198800087	-15.93659973	15.47399998	31.46019936	30.01639938	24.17160034	-7.934329987	6.163990021	11.42819977	-2.928630114	1.467560053	19.62579918	23.74690056	6.891580105	243.2480011	165.7319946	205.3009949	164.6759949	3.713779926	2.611880064	3.585469961	2.466530085	0.70707798	-0.023215299	-0.684781015	-1.801720023	0.00282097	0.651566029	-0.37023899	-1.190750003	-2.005300045	-8.438929558	-50.62409973	-18.01530075	0.796871006	-0.490437001
STEUBEN	NY_2011	STEUBEN_2011	STEUBEN	2011	0	NY	GRA	0	411.2579956	839.3270264	39.53979874	-26.25989914	-3.428149939	3.691329956	-12.10519981	16.19470024	31.22900009	36.02080154	25.58530045	-9.678509712	7.387899876	13.29469967	0.155828997	0.392531991	18.80019951	24.92539978	9.824150085	207.3730011	333.4819946	243.4539948	231.4230042	3.385289907	4.964640141	4.329740047	4.186560154	-1.037099957	1.200700045	1.181650043	1.282739997	-1.072209954	-0.174057007	0.808260024	1.741819978	-3.539609909	42.24069977	90.64949799	-7.064360142	-4.96957016	3.227250099
STEUBEN	NY_2004	STEUBEN_2004	STEUBEN	2004	0	NY	GRA	1.829849958	370.2369995	720.3989868	23.97139931	-25.78949928	-9.027159691	3.056499958	-21.47500038	18.05739975	29.2098999	28.1072998	23.35899925	-9.625709534	6.397409916	12.55280018	-1.433099985	0.598809004	18.52219963	23.10339928	8.023320198	122.0289993	282.7250061	395.0109863	165.0879974	2.109689951	4.269390106	7.569660187	2.870810032	-0.984301984	0.210210994	0.439772993	-0.306194007	-0.865931988	-0.452059001	-1.013730049	-0.0590076	-1.709759951	1.219699979	-28.27890015	-22.63279915	-4.499100208	-2.371759892
STEUBEN	NY_2010	STEUBEN_2010	STEUBEN	2010	0	NY	GRA	0	457.8160095	792.4470215	24.55520058	-19.87660027	-3.197809935	3.461430073	-14.78759956	17.62479973	29.9817009	32.33200073	21.29220009	-7.159180164	7.307390213	12.69270039	-2.505300045	2.04489994	20.81719971	24.53450012	6.562310219	132.4799957	197.2290039	251.9720001	240.9929962	2.982959986	3.775690079	5.12390995	4.348619938	1.482229948	1.120190024	0.579644978	-1.378389955	0.580159009	1.843029976	0.417358011	-1.520009995	-3.539609909	88.79850006	43.76890183	-22.04899979	1.413789988	3.457600117
STEUBEN	NY_2012	STEUBEN_2012	STEUBEN	2012	0	NY	GRA	41.79270172	429.3039856	788.0609741	52.7254982	-19.55809975	-4.16162014	3.332560062	-8.750670433	24.21190071	31.79929924	33.25699997	23.78709984	-4.422229767	6.702390194	12.26140022	-0.281102985	5.961669922	19.75090027	24.80529976	8.357390404	116.314003	173.5780029	209.9100037	256.8699951	1.771559954	3.521090031	4.025189877	4.266799927	4.219180107	0.515190005	0.148416996	0.845807016	4.496930122	0.776646018	0.688189983	0.275063008	38.25310135	60.2859993	39.38270187	6.121290207	1.732229948	2.493779898
STEUBEN	NY_2014	STEUBEN_2014	STEUBEN	2014	0	NY	GRA	0	374.2130127	670.1010132	53.27780151	-24.79220009	-7.962550163	2.658629894	-12.05900002	11.89290047	28.8423996	30.25	23.37100029	-12.41030025	5.995429993	11.39140034	-0.387147009	-1.430299997	19.04360008	23.17350006	7.549139977	137.6519928	268.3510132	198.7310028	137.0939941	2.213799953	4.86111021	3.971349955	2.438780069	-3.76887989	-0.191771999	-0.721651971	0.739763021	-2.895040035	0.069326401	-0.943619013	-0.533185005	-3.539609909	5.195129871	-78.57700348	6.673649788	-3.501830101	-1.307139993
STEUBEN	NY_2015	STEUBEN_2015	STEUBEN	2015	0	NY	GRA	0	411.5119934	784.7930298	51.44419861	-26.50300026	-6.366590023	4.234350204	-7.784070015	10.82970047	30.06690025	31.19120026	23.96100044	-13.61950016	6.866940022	12.43659973	1.32968998	-1.952419996	19.66119957	24.62409973	11.10529995	95.84750366	282.4689941	237.3820038	193.5839996	1.421620011	4.617169857	5.898849964	3.321719885	-4.978050232	0.679741979	0.323608011	2.456599951	-3.417160034	0.686966002	0.50700599	3.022979975	-3.539609909	42.49420166	36.11510086	4.839990139	-5.212590218	0.288812011
STEUBEN	NY_2006	STEUBEN_2006	STEUBEN	2006	0	NY	GRA	2.055429935	330.95401	735.9589844	25.70549965	-16.20820045	-6.267799854	1.553179979	-14.15410042	22.33839989	31.83909988	32.26919937	22.80139923	-6.073870182	6.098589897	12.65219975	0.0418218	3.566169977	18.78470039	23.25079918	9.415860176	136.996994	239.3930054	324.821991	205.0700073	2.252219915	4.592110157	5.579440117	3.996150017	2.567529917	-0.088613003	0.539159	1.168730021	2.101429939	-0.189523995	-0.866262019	1.333529949	-1.484189987	-38.06330109	-12.7184	-20.89870071	5.082210064	0.387607992
STEUBEN	NY_2005	STEUBEN_2005	STEUBEN	2005	0	NY	GRA	0	348.3989868	878.21698	60.73099899	-24.98010063	-4.772689819	2.868710041	-20.2378006	14.07089996	31.96850014	31.48089981	24.83139992	-9.392840385	5.496180058	13.18659973	-1.333439946	0.542771995	18.89019966	25.90010071	7.282380104	175.201004	154.7779999	197.0700073	258.1570129	2.747989893	3.191479921	4.788919926	4.584489822	-0.751425982	-0.691024005	1.073619962	-0.206531003	-0.921968997	-0.084005401	1.782960057	-0.799951017	-3.539609909	-20.61879921	129.5390015	14.12689972	-3.689739943	1.882719994
STEUBEN	NY_2003	STEUBEN_2003	STEUBEN	2003	0	NY	GRA	0.052748699	264.20401	736.8930054	36.91569901	-22.04640007	-10.02070045	3.073649883	-13.70489979	19.09160042	30.32900047	29.23290062	24.02420044	-10.84819984	5.1833601	12.29319954	-1.453920007	-0.377393991	17.01379967	23.67359924	8.52534008	140.477005	209.9980011	402.446991	232.3300018	2.316499949	3.876440048	6.597499847	3.732280016	-2.20675993	-1.00383997	0.180212006	-0.327012986	-1.842129946	-1.960469961	-0.443491012	0.443010986	-3.48687005	-104.814003	-11.78470039	-9.688529968	-0.756066978	-3.365309954
SUFFOLK	NY_2015	SUFFOLK_2015	SUFFOLK	2015	5	NY	GRA	0	508.5599976	1191.040039	167.6309967	-17.99780083	-3.639879942	10.04230022	-3.644459963	12.8895998	29.66609955	33.65399933	22.46279907	-6.92208004	9.940309525	18.06259918	5.889840126	2.747270107	20.05550003	27.8295002	14.9975996	268.4389954	135.8379974	157.2550049	237.6710052	5.455269814	3.135440111	5.592050076	5.380959988	-3.686840057	0.108603999	0.909934998	2.245820045	-3.043270111	0.140091002	1.426259995	2.502300024	-3.919970036	17.3913002	107.4649963	31.47030067	-3.616970062	-1.902959943
[truncated: 174 more rows]
[truncated: 48 more columns]
