# Supplementary material for: Seasonal temperatures and hydrological conditions improve the prediction of West Nile virus infection rates in Culex mosquitoes and human case counts in New York and Connecticut
Source: PLoS One. 2019 Jun 3;14(6):e0217854. doi: 10.1371/journal.pone.0217854 (PMC6546252; doi:10.1371/journal.pone.0217854)
Supplement: S3 File — S3_1 for county_annual_mosqutioes, S3_2 for county_annual_human, and S3_3 for county_annual_human_subset. (ZIP) [file pone.0217854.s003.zip › S3_3_county_annual_human_subset.csv]

MERGE_ID	County	Year	Count	CI.lower	CI.upper	IR	TRAP	COUNTY	abundance	density	YEAR	GDD10_1	GDD10_2	GDD10_3	GDD10_4	MIN_T_1	MIN_T_2	MIN_T_3	MIN_T_4	MAX_T_1	MAX_T_2	MAX_T_3	MAX_T_4	MEAN_MIN_T_1	MEAN_MIN_T_2	MEAN_MIN_T_3	MEAN_MIN_T_4	MEAN_MAX_T_1	MEAN_MAX_T_2	MEAN_MAX_T_3	MEAN_MAX_T_4	PCP_MEDIAN_1	PCP_MEDIAN_2	PCP_MEDIAN_3	PCP_MEDIAN_4	PCP_INT_MEDIAN_1	PCP_INT_MEDIAN_2	PCP_INT_MEDIAN_3	PCP_INT_MEDIAN_4	MEAN_MIN_T_anomaly_1	MEAN_MIN_T_anomaly_2	MEAN_MIN_T_anomaly_3	MEAN_MIN_T_anomaly_4	MEAN_MAX_T_anomaly_1	MEAN_MAX_T_anomaly_2	MEAN_MAX_T_anomaly_3	MEAN_MAX_T_anomaly_4	GDD10_anomaly_1	GDD10_anomaly_2
ERIE_2003	ERIE	2003	0	9.93E-05	0.008414513	0.001919379	GRA	Erie	538	26.9	2003	1.637930036	327.0109863	840.7550049	48.94319916	-23.88780022	-7.44107008	4.843520164	-10.37940025	19.45619965	30.86190033	29.00839996	24.40270042	-9.347319603	6.357470036	13.8501997	0.404101998	0.371762007	17.75530052	24.40789986	9.299139977	191.0390015	223.4660034	271.6080017	286.2730103	2.592649937	3.911989927	4.303500175	4.132359982	-2.08769989	-1.163599968	-0.123428002	-0.109360002	-1.603080034	-1.622619987	-0.479052007	0.203696996	-4.027870178	-100.8259964
ERIE_2004	ERIE	2004	0	0.000967701	0.009762964	0.003771863	GRA	Erie	842	26.3125	2004	4.198709965	407.3640137	821.9160156	44.16859818	-24.01759911	-7.626029968	4.525209904	-20.0156002	19.00600052	29.11919975	29.2432003	23.58090019	-8.051440239	7.386370182	14.01780033	0.375357985	1.170099974	18.79800034	23.84989929	9.271389961	175.2590027	277.4200134	348.6239929	273.3699951	2.254770041	3.949609995	7.574429989	4.140450001	-0.791814029	-0.134702995	0.044178002	-0.138104007	-0.804738998	-0.58001101	-1.037019968	0.175952002	-1.467090011	-20.47400093
ERIE_2005	ERIE	2005	0	0.000723306	0.005336685	0.002318852	GRA	Erie	1771	30.01694915	2005	0.017587701	421.0799866	1003.119995	97.52549744	-23.94890022	-2.945919991	5.042840004	-18.14609909	16.64119911	32.64699936	33.21620178	26.64909935	-8.351260185	7.179329872	15.12950039	0.432397008	1.295060039	19.55900002	26.67749977	8.536569595	203.7429962	226.1170044	339.3640137	263.0270081	2.940749884	5.495979786	6.770090103	3.975029945	-1.091639996	-0.341733992	1.155859947	-0.081065498	-0.679781973	0.181061	1.790519953	-0.558871984	-5.648210049	-6.757420063
ERIE_2006	ERIE	2006	0	8.47E-05	0.007168647	0.001641206	GRA	Erie	629	26.20833333	2006	4.401000023	420.8880005	851.5949707	49.54719925	-14.80510044	-4.811339855	4.022299767	-12.21949959	23.1928997	31.73130035	32.07619858	22.07040024	-4.682859898	7.679830074	14.37979984	1.692309976	4.25109005	19.67340088	24.08810043	10.11120033	188.9790039	170.5850067	368.2619934	323.8869934	2.755209923	3.265589952	5.747859955	5.289309978	2.576770067	0.158765003	0.406177998	1.178840041	2.276249886	0.295397013	-0.798882008	1.01572001	-1.264799953	-6.949160099
ERIE_2007	ERIE	2007	0	0.000623094	0.001754315	0.001074606	GRA	Erie	13318	39.63690476	2007	4.815360069	441.5010071	887.776001	143.9329987	-19.85630035	-8.131660461	3.343930006	-13.33880043	22.07859993	31.94350052	33.06359863	28.81509972	-7.187779903	6.863890171	13.7166996	1.084959984	1.524019957	19.40629959	25.58279991	9.503279686	252.272995	154.477005	206.0789948	339.0799866	3.485160112	3.211030006	4.671470165	5.196119785	0.071845502	-0.657175004	-0.256938994	0.571497977	-0.450821996	0.028331799	0.695828974	0.407842994	-0.850436985	13.66390038
ERIE_2008	ERIE	2008	0	0.000254676	0.001543724	0.000692447	GRA	Erie	7154	37.26041667	2008	5.599540234	399.9240112	825.3740234	47.66939926	-18.23279953	-5.587600231	5.615059853	-14.48509979	17.76099968	31.40579987	29.99329948	24.77079964	-6.688560009	7.409930229	13.43879986	-1.20765996	1.870180011	19.52160072	24.5041008	8.017490387	265.5369873	209.2579956	286.7000122	362.5339966	3.475529909	3.417330027	4.685029984	5.097119808	0.571061015	-0.111134999	-0.534842014	-1.721130013	-0.104658999	0.143619999	-0.38281399	-1.077950001	-0.066264197	-27.9137001
ERIE_2009	ERIE	2009	0	0.000109504	0.001255156	0.000280034	GRA	Erie	3544	30.8173913	2009	0	381.6659851	779.3779907	23.99640083	-20.92919922	-5.784249783	3.86913991	-14.44110012	15.64459991	29.5007	30.58169937	19.75250053	-8.324440002	6.884200096	13.37819958	0.076366	1.920369983	19.08250046	23.53050041	8.448829651	252.3289948	236.197998	348.1820068	304.6350098	4.330860138	4.621220112	7.097959995	4.603290081	-1.064820051	-0.636865973	-0.595459998	-0.437096	-0.0544741	-0.295502007	-1.356449962	-0.646610022	-5.665800095	-46.17139816
ERIE_2010	ERIE	2010	0	0.001260521	0.003715144	0.002287195	GRA	Erie	6355	31.46039604	2010	0	502.2999878	919.3400269	43.26549912	-19.97220039	-1.38053	5.212800026	-12.84440041	16.78170013	29.64699936	32.32149887	23.15329933	-6.190740108	8.758330345	14.75230026	-0.755900979	2.136889935	20.76889992	25.23340034	7.658259869	170.3890076	278.868988	212.595993	249.6289978	2.748899937	4.968220234	4.328070164	3.819700003	1.068879962	1.237259984	0.778653979	-1.269359946	0.162051007	1.390949965	0.346415997	-1.437170029	-5.665800095	74.46260071
ERIE_2011	ERIE	2011	3	0.002918465	0.008786083	0.005329183	GRA	Erie	2660	29.88764045	2011	0	444.5	964.6279907	71.67160034	-25.23130035	-2.124209881	5.309430122	-10.73050022	15.63819981	30.48209953	34.31719971	25.69459915	-8.447719574	8.235980034	15.25380039	1.865260005	0.768646002	18.99169922	25.71629906	10.72729969	256.4670105	396.1659851	201.3240051	373.2630005	3.600189924	5.904980183	3.935389996	5.474750042	-1.18809998	0.714909017	1.280189991	1.351799965	-1.206200004	-0.386231989	0.829394996	1.631839991	-5.665800095	16.66230011
ERIE_2012	ERIE	2012	12	0.020223743	0.032276253	0.025759341	GRA	Erie	4265	30.46428571	2012	59.53879929	511.4609985	922.3049927	75.98529816	-20.16970062	-3.583060026	5.109889984	-6.540269852	25.99099922	30.78510094	33.07109833	26.23810005	-2.565310001	8.21969986	14.18280029	1.241189957	6.54776001	20.33950043	25.86730003	9.39291954	201.5820007	193.3450012	196.1289978	332.1159973	2.997279882	4.4855299	3.978950024	4.875030041	4.694310188	0.698635995	0.209151	0.727732003	4.572919846	0.961565018	0.980382979	0.297481	53.8730011	83.62339783
ERIE_2013	ERIE	2013	0	0.001029098	0.006220888	0.002875221	GRA	Erie	1808	34.76923077	2013	2.81843996	460.0509949	823.0289917	98.28520203	-18.68000031	-6.62473011	1.706329942	-18.18479919	17.18379974	30.12809944	31.77190018	27.22249985	-6.078780174	7.878910065	13.56200027	-0.516249001	1.922129989	19.55200005	24.32990074	8.264380455	174.6779938	344.7820129	213.4210052	392.1069946	2.456029892	6.74530983	4.422949791	5.673999786	1.180840015	0.357838005	-0.411610991	-1.029710054	-0.052711502	0.174049005	-0.557031989	-0.831062019	-2.847359896	32.21379852
ERIE_2014	ERIE	2014	0	0.000266044	0.00460779	0.001501825	GRA	Erie	1389	32.30232558	2014	0	438.4700012	785.6760254	71.1486969	-23.82060051	-7.057280064	3.524810076	-11.11839962	11.12010002	30.21419907	30.23509979	25.18869972	-11.33040047	7.439589977	13.15450001	0.740704	-1.052880049	19.63229942	23.92550087	8.500709534	230.0149994	301.7399902	305.2980042	268.5740051	3.033370018	4.858109951	5.43723011	3.571500063	-4.070750237	-0.081475303	-0.819189012	0.227241993	-3.027719975	0.254343003	-0.961479008	-0.594731987	-5.665800095	10.6328001
FAIRFIELD_2000	Fairfield	2000	1	0.000638436	0.012064532	0.003912262	GRA	Fairfield	514	5.468085106	2000	4.171989918	497.427002	913.8629761	86.82920074	-17.57099915	-1.700129986	2.248349905	-12.05920029	18.85390091	32.70130157	30.4762001	25.66950035	-3.724009991	9.350810051	14.77280045	0.108127996	6.808390141	20.40589905	25.07839966	10.20699978	190.4700012	278.9230042	289.45401	172.7769928	4.51692009	4.799250126	5.671639919	4.780759811	0.773564994	-0.296229988	-1.624500036	-2.131469965	1.38259995	-0.727878988	-1.940760016	-1.646000028	-1.010349989	-38.52669907
FAIRFIELD_2001	Fairfield	2001	3	0.000229365	0.003091745	0.001009639	GRA	Fairfield	2003	8.109311741	2001	0	563.401001	1026.670044	138.4250031	-14.0237999	-1.018820047	6.476819992	-7.628600121	11.3906002	32.4817009	36.48630142	26.30410004	-4.962279797	9.546930313	15.40890026	2.75158	4.756820202	21.80699921	26.90999985	14.19419956	268.3169861	208.5010071	156.8670044	93.50229645	4.953700066	5.335929871	3.374480009	2.499550104	-0.464706987	-0.100111	-0.988364995	0.511976004	-0.668968022	0.673231006	-0.109171003	2.341130018	-5.182340145	27.44680023
FAIRFIELD_2002	Fairfield	2002	8	0.004185999	0.009002697	0.006246234	GRA	Fairfield	4434	10.92118227	2002	5.289259911	519.4589844	1123.869995	89.83029938	-10.04360008	-3.379479885	8.660200119	-11.98130035	18.91710091	33.04449844	34.7745018	28.08779907	-2.299880028	8.904179573	16.54000092	0.958877027	8.621470451	21.21039963	27.89209938	10.15979958	146.9940033	305.6390076	225.8200073	302.605011	3.176559925	5.982860088	6.812990189	6.152029991	2.197700024	-0.742860019	0.142698005	-1.280719996	3.195679903	0.0766697	0.872857988	-1.693189979	0.106919996	-16.49500084
FAIRFIELD_2003	Fairfield	2003	6	8.91E-05	0.007571235	0.001724661	GRA	Fairfield	581	3.5	2003	5.249070168	427.7009888	1082.160034	88.2390976	-17.39999962	-2.937060118	7.366869926	-9.585339546	18.84230042	33.45700073	32.70890045	23.50139999	-6.252089977	8.414409637	16.97680092	2.001189947	3.760109901	19.03059959	26.54840088	11.63220024	244.6909943	284.2030029	282.7470093	259.6690063	5.670770168	4.569200039	5.322410107	5.39700985	-1.754520059	-1.232630014	0.579512	-0.238408998	-1.665680051	-2.103100061	-0.470804006	-0.220820993	0.066735297	-108.2529984
FAIRFIELD_2004	Fairfield	2004	0	0.000416667	0.007208714	0.002333407	GRA	Fairfield	874	4.64893617	2004	5.013319969	548.0609741	1024.920044	72.64600372	-18.79770088	-2.215339899	6.983230114	-15.13759995	19.64749908	31.91080093	30.53680038	23.52059937	-5.217760086	9.856479645	16.23209953	1.653349996	4.134220123	21.25279999	26.04879951	11.48499966	148.7870026	215.7149963	366.5950012	158.1139984	3.428390026	3.897789955	7.445139885	3.827500105	-0.720183015	0.209438995	-0.165116996	-0.586247981	-1.291569948	0.119074002	-0.970399976	-0.367983013	-0.169021994	12.10709953
FAIRFIELD_2005	Fairfield	2005	3	0.000908832	0.003382542	0.001878689	GRA	Fairfield	4875	13.57938719	2005	0	493.8110046	1180.170044	141.8090057	-18.46459961	-0.425615013	6.106609821	-14.39949989	15.95660019	32.27199936	34.85770035	24.92639923	-5.361529827	9.17757988	17.31620026	1.995800018	4.339660168	21.08600044	28.3397007	11.2251997	187.0870056	176.3529968	100.7910004	470.2080078	3.650929928	3.807800055	2.607680082	10.65979958	-0.863950014	-0.469460011	0.918991029	-0.243803993	-1.086120009	-0.047779098	1.320479989	-0.627820015	-5.182340145	-42.14279938
FAIRFIELD_2006	Fairfield	2006	3	0.002692981	0.005254353	0.00384437	GRA	Fairfield	9839	18.59924386	2006	3.917059898	528.7849731	1057.459961	124.2170029	-13.11369991	-0.518682003	4.676970005	-8.654089928	20.1257	31.59379959	36.34230042	24.64970016	-2.813050032	9.90734005	16.33340073	3.59871006	7.254980087	21.01029968	26.65480042	13.22840023	171.1329956	408.5169983	251.2969971	279.381012	4.867330074	7.412919998	4.903260231	6.806240082	1.68453002	0.260298014	-0.063839003	1.359109998	1.829190016	-0.123432003	-0.364407986	1.375399947	-1.265280008	-7.168950081
FAIRFIELD_2007	Fairfield	2007	1	0.001359997	0.002643783	0.001919379	GRA	Fairfield	20456	22.11459459	2007	7.503719807	551.1300049	1059.089966	184.5310059	-15.0880003	-4.424069881	6.149879932	-9.039859772	20.79409981	32.95660019	33.25989914	29.01609993	-4.570730209	9.069769859	16.00370026	2.803649902	5.102419853	21.06060028	27.02000046	11.87940025	216.822998	257.4030151	168.6139984	214.4149933	5.024720192	5.337450027	4.528299809	3.745130062	-0.073158301	-0.577278018	-0.393559992	0.564054012	-0.323363006	-0.073152497	0.000770569	0.026407201	2.3213799	15.17619991
FAIRFIELD_2008	Fairfield	2008	7	0.007673761	0.011085464	0.00925563	GRA	Fairfield	14166	15.08626198	2008	0.655534029	539.4199829	1058.699951	96.12400055	-13.59020042	-4.469140053	7.255949974	-12.57820034	16.07419968	35.08789825	33.67279816	22.95759964	-3.359730005	9.633440018	16.26810074	1.237159967	6.276319981	21.5041008	26.74710083	10.95790005	299.1539917	197.1860046	231.2850037	247.4199982	5.325839996	3.711050034	5.119180202	5.359370232	1.137850046	-0.0136013	-0.129172996	-1.002439976	0.850537002	0.370323002	-0.272121012	-0.895110011	-4.526810169	3.465519905
FAIRFIELD_2009	Fairfield	2009	0	0.000524539	0.001659887	0.000950905	GRA	Fairfield	10568	16.93589744	2009	0.801195025	490.1099854	988.401001	80.12059784	-18.38059998	-0.930651009	6.441899776	-11.10610008	17.20019913	30.34519959	32.82949829	22.24099922	-5.198470116	9.72385025	15.66950035	2.412879944	5.034480095	20.21419907	25.81749916	11.16069984	100.6289978	241.5339966	219.2559967	271.1730042	2.496929884	3.880749941	4.459320068	5.300680161	-0.700891972	0.076807998	-0.727797985	0.173284993	-0.39131099	-0.919526994	-1.201699972	-0.692367971	-4.381140232	-45.84389877
FAIRFIELD_2010	Fairfield	2010	7	0.007276127	0.0105015	0.00877709	GRA	Fairfield	15318	17.873979	2010	4.845530033	644.5540161	1174.75	90.92769623	-13.8682003	1.647490025	7.471509933	-11.36680031	21.64889908	33.18320084	37.71220016	22.12240028	-2.668709993	10.76280022	17.23069954	1.291589975	6.121739864	23.16469955	28.30730057	10.72200012	368.5870056	124.6949997	208.2539978	264.6159973	8.552550316	3.020469904	6.285260201	7.54460001	1.828870058	1.11571002	0.833442986	-0.948010981	0.695955992	2.031009912	1.288050056	-1.131070018	-0.33681199	108.5999985
FAIRFIELD_2011	Fairfield	2011	6	0.005699251	0.008506037	0.006978407	GRA	Fairfield	15356	17.98126464	2011	3.618400097	568.7990112	1154.76001	133.5079956	-19.34930038	-0.237320006	7.760220051	-9.015219688	21.37310028	32.95399857	36.84410095	27.99370003	-5.434060097	10.62170029	17.53650093	3.381510019	4.894579887	21.02149963	27.56699944	13.59210014	245.4730072	338.2839966	464.9760132	251.7709961	5.438199997	6.745679855	10.09440041	7.173999786	-0.936480999	0.974626005	1.139199972	1.141909957	-0.531204998	-0.112245999	0.547827005	1.739050031	-1.563940048	32.84469986
FAIRFIELD_2012	Fairfield	2012	11	0.007670179	0.010999502	0.009213435	GRA	Fairfield	15402	19.2525	2012	41.85240173	579.5130005	1124.209961	117.6780014	-13.1637001	-0.695358992	6.401229858	-6.119170189	24.08849907	34.77470016	34.33539963	24.72909927	-0.995638013	10.56849957	16.92110062	2.974440098	9.213339806	21.64290047	27.51819992	11.61900043	91.19750214	201.2649994	250.2250061	184.227005	2.372169971	4.560329914	5.077950001	3.450380087	3.501940012	0.921455979	0.523841977	0.734843016	3.787549973	0.509128988	0.498988986	-0.233996004	36.66999817	43.55920029
FAIRFIELD_2013	Fairfield	2013	4	0.00432933	0.008582536	0.006212297	GRA	Fairfield	5766	12.29424307	2013	0	527.7410278	1062.839966	131.5	-15.23159981	-2.176559925	5.280819893	-11.92029953	14.05010033	32.54850006	35.37310028	27.02429962	-3.561059952	9.465769768	16.30369949	1.338039994	5.144139767	21.07909966	26.80150032	11.56000042	174.5140076	297.7990112	122.4110031	163.9389954	4.342040062	6.320409775	2.897890091	3.972879887	0.93651402	-0.181272998	-0.093595497	-0.901561975	-0.281643987	-0.0546799	-0.217666999	-0.292979002	-5.182340145	-8.213129997
FAIRFIELD_2014	Fairfield	2014	4	0.005380995	0.009921346	0.007415865	GRA	Fairfield	6228	14.79334917	2014	0	523.5540161	1032.589966	120.7249985	-18.99749947	-1.407179952	6.618090153	-7.758080006	15.11830044	30.05139923	31.99399948	25.25939941	-6.990419865	9.539919853	15.88539982	2.89741993	3.322799921	20.96459961	26.56220055	11.5678997	224.3430023	256.0429993	170.2169952	266.2019959	5.069849968	5.306910038	4.722700119	5.005199909	-2.492840052	-0.107123002	-0.511825025	0.657818019	-2.102989912	-0.169137999	-0.457006007	-0.285122007	-5.182340145	-12.39999962
FAIRFIELD_2015	Fairfield	2015	8	0.007737748	0.013601978	0.010358763	GRA	Fairfield	5387	11.51068376	2015	0	571.7990112	1170.77002	129.3930054	-18.73520088	-3.426100016	6.842959881	-4.745739937	13.68910027	30.45700073	33.64080048	23.56200027	-8.551799774	9.809269905	16.95730019	4.429279804	2.027120113	21.68519974	28.49430084	14.45750046	164.9429932	175.7259979	134.1569977	170.2169952	3.201430082	3.971549988	4.77188015	4.347519875	-4.054230213	0.162228003	0.560092986	2.189680099	-3.398669958	0.551512003	1.475049973	2.604480028	-5.182340145	35.8451004
HARTFORD_2001	Hartford	2001	3	0	0	0	GRA	Hartford	681	8.960526316	2001	0	527.6290283	962.5579834	111.723999	-17.97120094	-3.298559904	3.968879938	-9.036600113	12.10820007	33.70510101	37.9917984	26.90990067	-7.018280029	8.064709663	13.7567997	0.700411975	3.946239948	22.16259956	27.16839981	13.63239956	266.7799988	242.7030029	130.6779938	87.29579926	5.115210056	5.890530109	2.64270997	2.210160017	-0.666921973	-0.419281989	-1.048200011	0.382560998	-0.843945026	0.73012203	-0.187983006	2.202440023	-5.087450027	15.22819996
HARTFORD_2002	Hartford	2002	6	0.000548823	0.006005861	0.00232643	GRA	Hartford	1313	10.17829457	2002	2.752140045	484.8670044	1071.449951	72.08809662	-12.18500042	-5.59897995	5.744050026	-15.23130035	18.96730042	34.68909836	36.36449814	29.35840034	-4.121220112	7.759950161	14.92819977	-0.976449013	7.724679947	20.9843998	28.3640995	9.326680183	176.0670013	288.1489868	204.4799957	332.9140015	3.722429991	5.223690033	5.213300228	6.258440018	2.230129957	-0.724044025	0.123233996	-1.29429996	2.934489965	-0.448015004	1.007760048	-2.103300095	-2.335309982	-27.5333004
HARTFORD_2003	Hartford	2003	2	0.001366037	0.025344698	0.008222752	GRA	Hartford	275	4.365079365	2003	5.072189808	410.9649963	1029.75	57.98860168	-21.60029984	-3.322789907	5.177529812	-12.81120014	21.62700081	34.18119812	33.67279816	24.26370049	-8.660840034	7.528729916	15.44250011	-0.135636002	2.973380089	19.16349983	26.94330025	11.32610035	251.2409973	281.6010132	324.3819885	286.9830017	5.566579819	4.927549839	5.776159763	5.094210148	-2.309479952	-0.955258012	0.637461007	-0.453487009	-1.816810012	-2.268959999	-0.413055003	-0.103886001	-0.0152564	-101.435997
HARTFORD_2004	Hartford	2004	0	0	0	0	GRA	Hartford	34	1.888888889	2004	6.549039841	511.9349976	960.8040161	48.98699951	-20.87380028	-2.158109903	3.866050005	-18.01810074	21.03549957	33.26739883	32.39759827	23.98220062	-6.99394989	8.369649887	14.59749985	-0.602357984	3.502229929	21.56209946	26.28949928	10.86839962	118.2600021	226.0829926	338.9119873	186.5220032	3.08859992	4.018060207	6.259910107	4.427700043	-0.642593026	-0.114344001	-0.207476005	-0.920210004	-1.287950039	0.129603997	-1.066840053	-0.561546981	1.461590052	-0.465698004
HARTFORD_2005	Hartford	2005	1	0	0	0	GRA	Hartford	266	3.970149254	2005	0	474.2550049	1107.030029	113.6309967	-21.78989983	-2.041419983	4.918149948	-19.25060081	17.00449944	34.36330032	36.11640167	25.89620018	-7.399700165	8.193510056	15.57909966	-0.299257994	3.770370007	21.38269997	28.48679924	10.57429981	210.7799988	185.5659943	142.5019989	519.0960083	3.807369947	4.205230236	3.371390104	10.80830002	-1.048339963	-0.290482998	0.77413398	-0.617109001	-1.019819975	-0.049720801	1.130480051	-0.855687022	-5.087450027	-38.14509964
HARTFORD_2006	Hartford	2006	0	0.000825646	0.003077694	0.001712317	GRA	Hartford	5415	25.78571429	2006	0.807021022	500.6300049	1004.890015	96.29979706	-14.74699974	-2.541260004	3.547669888	-8.130430222	20.96859932	33.84680176	37.31840134	26.89559937	-4.698209763	8.884300232	14.78359985	1.523880005	6.538579941	21.10250092	27.0618	12.88609982	189.1459961	354.4360046	186.6999969	298.6260071	5.229899883	5.891270161	2.985759974	6.338840008	1.653149962	0.40031001	-0.0213823	1.206030011	1.748389959	-0.329980999	-0.294578999	1.456150055	-4.28042984	-11.77040005
HARTFORD_2007	Hartford	2007	1	0.000735025	0.002864381	0.001531075	GRA	Hartford	5365	19.58029197	2007	4.493130207	519.0830078	1011.559998	154.9080048	-17.08180046	-4.999969959	4.142990112	-14.94659996	20.17079926	34.64390183	34.47320175	30.17569923	-6.521049976	7.829249859	14.28789997	0.587076008	4.353569984	21.22439957	27.70240021	11.31659985	191.628006	273.1879883	177.8789978	253.5480042	4.434850216	5.674479961	4.430490017	4.431640148	-0.169687003	-0.654744029	-0.517090023	0.269223988	-0.436616004	-0.208017007	0.346058011	-0.113339998	-0.594318986	6.682980061
HARTFORD_2008	Hartford	2008	0	0.001494775	0.004411787	0.002685065	GRA	Hartford	5083	18.35018051	2008	0	506.1860046	987.5839844	74.73970032	-18.47229958	-4.508200169	4.317920208	-15.25290012	16.68219948	35.9197998	34.21730042	24.24379921	-5.290669918	8.22453022	14.74530029	-0.60867703	5.21213007	21.80249977	26.72389984	10.65999985	391.1820068	211.0420074	443.2999878	286.0119934	7.374499798	3.965009928	8.045559883	6.202330112	1.060680032	-0.259460986	-0.0596628	-0.926527977	0.421947002	0.370092005	-0.632484019	-0.769922018	-5.087450027	-6.214260101
HARTFORD_2009	Hartford	2009	0	0.000112035	0.000831049	0.00017307	GRA	Hartford	5484	24.05263158	2009	1.554479957	475.7279968	927.7299805	56.21519852	-22.19260025	-1.787950039	3.616600037	-13.36779976	18.42749977	33.41519928	33.93420029	23.57299995	-7.313199997	8.726209641	14.08940029	0.632897973	4.427889824	20.56690025	26.07859993	10.6850996	144.6269989	289.0589905	311.4750061	311.0589905	3.795340061	4.509469986	6.336200237	5.749129772	-0.961844981	0.242223993	-0.715551019	0.315046012	-0.362298012	-0.865544975	-1.277780056	-0.744919002	-3.532969952	-36.67219925
HARTFORD_2010	Hartford	2010	1	0.002476649	0.009982667	0.005367646	GRA	Hartford	1534	8.291891892	2010	4.275809765	615.2800293	1115.25	71.70300293	-15.68739986	-1.130329967	4.04049015	-14.04059982	22.96310043	36.06999969	38.43619919	25.4885006	-3.637360096	9.490730286	15.61789989	-0.302807987	6.025249958	23.50889969	28.62660027	10.64869976	348.7090149	146.9409943	169.8280029	342.9920044	8.699970245	3.241159916	4.228290081	9.776269913	2.713999987	1.006739974	0.812946975	-0.620660007	1.23506999	2.076459885	1.270179987	-0.781233013	-0.811641991	102.8799973
HARTFORD_2011	Hartford	2011	1	0.000434877	0.003385648	0.00144679	GRA	Hartford	2765	15.53370787	2011	2.740570068	555.1270142	1103.400024	114.3980026	-21.80340004	-2.228729963	4.889100075	-11.04209995	21.44009972	33.792099	38.43420029	29.71619987	-7.659639835	9.613479614	16.03179932	1.619120002	4.18445015	21.36980057	27.95509911	13.37010002	263.0180054	317.743988	506.677002	359.7730103	5.965439796	5.87514019	10.11139965	8.349479675	-1.308279991	1.129490018	1.226840019	1.301270008	-0.605741978	-0.062614404	0.598692	1.940179944	-2.346879959	42.72650146
HARTFORD_2012	Hartford	2012	2	0.005678537	0.014419949	0.009382674	GRA	Hartford	2128	12.81927711	2012	47.85879898	577.0059814	1069.98999	100.3470001	-14.79730034	-2.507950068	3.802099943	-8.920129776	27.48110008	35.79909897	37.1147995	25.86580086	-2.364579916	9.574799538	15.22229958	1.442739964	8.979100227	22.2105999	28.03840065	11.38370037	111.1699982	223.4450073	260.9580078	184.9409943	3.082079887	4.742340088	5.417150021	3.61097002	3.986779928	1.090809941	0.417337	1.12488997	4.188920021	0.778198004	0.681990027	-0.046277002	42.77130127	64.60559845
HARTFORD_2013	Hartford	2013	0	0.002110415	0.006945617	0.004029568	GRA	Hartford	2941	17.09883721	2013	0	519.4899902	1021.549988	100.4899979	-18.9029007	-3.03260994	3.229320049	-17.6182003	16.15509987	34.64110184	36.13370132	27.12229919	-5.038129807	8.312040329	14.9758997	-0.743255019	4.693230152	21.68899918	27.23159981	11.00279999	173.5930023	340.7099915	236.3280029	212.3339996	4.553369999	6.663469791	5.112639904	5.026299953	1.313230038	-0.171946004	0.170934007	-1.06111002	-0.0969548	0.256570995	-0.124773003	-0.427206993	-5.087450027	7.089970112
HARTFORD_2014	Hartford	2014	0	0.001775452	0.010700576	0.004984309	GRA	Hartford	1043	9.069565217	2014	0	501.276001	975.7290039	95.7806015	-22.47599983	-2.726749897	4.368869781	-9.899000168	14.50419998	31.22900009	33.20729828	25.78549957	-8.770139694	8.340780258	14.25489998	1.433109999	2.734610081	21.40660095	26.95660019	11.32120037	244.1060028	259.7170105	208.3240051	316.1749878	5.792449951	4.986899853	4.936419964	5.949699879	-2.418780088	-0.143206	-0.550085008	1.115249991	-2.055579901	-0.025810201	-0.399778008	-0.108736999	-5.087450027	-11.1239996
HARTFORD_2015	Hartford	2015	0	0.000385458	0.006668037	0.002159256	GRA	Hartford	929	7.806722689	2015	0	553.8170166	1112.810059	94.99629974	-23.24959946	-4.956890106	4.083010197	-6.762479782	13.52719975	31.56509972	35.29600143	23.99090004	-10.85840034	8.649640083	15.41559982	2.487449884	1.24849999	22.15870094	28.77589989	14.18190002	178.8309937	240.4730072	177.673996	231.5350037	3.637459993	5.710869789	5.211140156	5.621220112	-4.507070065	0.165647998	0.610608995	2.16960001	-3.541690111	0.726285994	1.41948998	2.751919985	-5.087450027	41.41630173
LITCHFIELD_2001	Litchfield	2001	0	0	0	0	GRA	Litchfield	36	2.25	2001	0	396.2139893	778.9569702	59.90530014	-17.48530006	-4.549489975	2.857969999	-11.02159977	9.016889572	31.36249924	33.38539886	23.97839928	-8.83384037	6.259399891	11.61999989	-0.420405	2.362099886	20.26729965	25.28210068	11.37849998	279.4330139	250.8450012	206.651001	101.9599991	5.074820042	6.408919811	4.381519794	2.185529947	-0.482997	-0.623184025	-1.538599968	0.569106996	-0.371161997	0.876791	0.484019995	2.272880077	-2.436450005	7.204440117
LITCHFIELD_2002	Litchfield	2002	0	0	0	0	GRA	Litchfield	60	4.615384615	2002	0	377.1029968	872.8599854	46.61970139	-14.41769981	-7.652840137	4.334660053	-16.54459953	15.97109985	31.09359932	32.63840103	24.06310081	-5.491380215	5.682759762	13.1196003	-2.501640081	6.24985981	19.68840027	25.85560036	7.375659943	136.9960022	302.1560059	222.8099976	326.4849854	3.690269947	5.912240028	6.956550121	5.70389986	2.859460115	-1.199820042	-0.039042499	-1.512130022	3.516609907	0.29796201	1.057549953	-1.730000019	-2.436450005	-11.90629959
LITCHFIELD_2003	Litchfield	2003	0	0	0	0	GRA	Litchfield	37	1.947368421	2003	0	315.0639954	840.947998	35.4253006	-22.35350037	-6.582950115	4.689949989	-13.13220024	18.27339935	31.96980095	30.61389923	22.53089905	-10.65579987	6.210999966	13.84729958	-1.147459984	1.294729948	17.62789917	24.4340992	8.968040466	243.7400055	259.3320007	378.2619934	323.9949951	5.771140099	4.234129906	6.39440012	5.76748991	-2.305000067	-0.671580017	0.688713014	-0.157952994	-1.438519955	-1.762529969	-0.363949001	-0.137620002	-2.436450005	-73.94499969
LITCHFIELD_2004	Litchfield	2004	0	0	0	0	GRA	Litchfield	20	2.857142857	2004	2.091660023	397.6669922	783.1729736	20.50279999	-24.51440048	-5.536369801	4.403979778	-19.41939926	18.76099968	29.05249977	29.3817997	22.47730064	-9.07046032	7.099840164	13.22469997	-1.902040005	1.29132998	19.51790047	23.80080032	8.499369621	155.8919983	249.2030029	503.1140137	185.2559967	3.030430079	4.068860054	9.488949776	4.018549919	-0.719614029	0.217260003	0.066081002	-0.912526011	-1.441930056	0.127459005	-0.997287989	-0.606289029	-0.344787002	8.657529831
LITCHFIELD_2005	Litchfield	2005	0	0	0	0	GRA	Litchfield	72	4.235294118	2005	0	363.3659973	930.2180176	72.28179932	-24.82180023	-3.161600113	3.162970066	-20.5284996	13.55799961	32.09230042	31.94930077	24.39030075	-9.221220016	6.59939003	14.2656002	-1.120329976	1.777420044	19.34320068	25.95179939	8.571390152	260.7839966	188.6569977	149.776001	575.3480225	4.25906992	3.821830034	3.233089924	10.44999981	-0.870374024	-0.283187002	1.107010007	-0.130814999	-0.955834985	-0.0472374	1.153699994	-0.534273982	-2.436450005	-25.64319992
LITCHFIELD_2006	Litchfield	2006	0	0	0	0	GRA	Litchfield	56	3.294117647	2006	1.369079947	374.4809875	830.5479736	51.4211998	-18.65069962	-3.354490042	1.077970028	-11.99600029	21.44129944	30.48019981	33.85559845	22.64609909	-6.18460989	7.508140087	13.58710003	0.817687988	4.740260124	18.87380028	24.43709946	10.69750023	215.5050049	469.7919922	250.5440063	269.4349976	4.87390995	8.094109535	4.708610058	5.587009907	2.166229963	0.625559986	0.428530991	1.807199955	2.006999969	-0.516655028	-0.361023009	1.591860056	-1.067370057	-14.52810001
LITCHFIELD_2007	Litchfield	2007	0	0	0	0	GRA	Litchfield	57	3.5625	2007	2.391469955	402.3299866	827.9699707	113.8050003	-19.91160011	-8.016220093	2.401129961	-12.59000015	18.60790062	31.82290077	32.04349899	28.6779995	-8.42234993	6.20923996	12.78439999	-0.272632003	2.423700094	19.28930092	25.21489906	9.022640228	209.1790009	255.8840027	194.7640076	312.6740112	4.154839993	4.716829777	4.627719879	5.383170128	-0.0715122	-0.673339009	-0.374168009	0.716880023	-0.309561014	-0.101177	0.416817009	-0.083024003	-0.0449798	13.32050037
LITCHFIELD_2008	Litchfield	2008	0	0	0	0	GRA	Litchfield	127	4.535714286	2008	0	395.894989	811.2589722	41.18239975	-19.7038002	-6.111149788	2.726720095	-15.20259953	15.98509979	33.12060165	31.35829926	20.7765007	-7.308650017	6.906869888	13.17669964	-1.888550043	3.432389975	19.85099983	24.45940018	8.141989708	374.3670044	257.3649902	310.5450134	299.4509888	6.550119877	4.679359913	5.43501997	5.226409912	1.042189956	0.024294401	0.018095	-0.899037004	0.699133992	0.46054101	-0.338726014	-0.963675022	-2.436450005	6.885560036
LITCHFIELD_2009	Litchfield	2009	0	0	0	0	GRA	Litchfield	229	6.939393939	2009	0	351.2059937	729.3870239	23.25300026	-23.89690018	-3.50590992	3.051670074	-15.7894001	15.95919991	31.19669914	31.0053997	20.37470055	-9.14109993	7.032559872	12.44410038	-1.074040055	2.195930004	18.67930031	23.39119911	8.270449638	158.7389984	371.2659912	339.8309937	267.256012	3.091909885	5.362010002	6.923570156	4.85299015	-0.79025501	0.149981007	-0.714474022	-0.084531099	-0.537330985	-0.711166024	-1.406890035	-0.835207999	-2.436450005	-37.80289841
LITCHFIELD_2010	Litchfield	2010	0	0	0	0	GRA	Litchfield	69	3	2010	0.227965996	480.1099854	911.6090088	38.7521019	-19.28170013	-1.731330037	3.112119913	-15.89850044	19.92720032	31.99650002	34.92100143	22.92160034	-5.89098978	8.133319855	14.00039959	-1.985710025	3.520750046	21.22940063	25.81719971	7.869780064	420.6910095	186.3059998	239.4810028	408.5740051	8.932510376	3.428649902	5.67911005	9.476530075	2.459860086	1.250740051	0.84175998	-0.996195018	0.787491977	1.838919997	1.019129992	-1.235880017	-2.208479881	91.10119629
LITCHFIELD_2011	Litchfield	2011	0	0.000516006	0.037266505	0.00858044	GRA	Litchfield	117	4.68	2011	0	411.6180115	899	59.57690048	-24.44409943	-3.848390102	3.349760056	-12.33860016	17.58679962	31.35020065	34.09420013	25.46759987	-9.224209785	7.813270092	14.28530025	0.441442996	1.962820053	19.21159935	25.25259972	10.89249992	358.3250122	405.0549927	637.9310303	341.3829956	7.012949944	7.100679874	12.25419998	7.55685997	-0.873363972	0.930694997	1.126670003	1.430960059	-0.770438015	-0.178825006	0.454542011	1.786870003	-2.436450005	22.60880089
LITCHFIELD_2012	Litchfield	2012	0	0	0	0	GRA	Litchfield	26	2.6	2012	32.47399902	438.4909973	874.4110107	54.36560059	-18.45280075	-3.691299915	3.703279972	-9.486169815	24.71170044	32.54710007	32.60169983	22.0958004	-4.477159977	7.747429848	13.53859997	-0.109112002	6.627150059	19.93560028	25.4654007	9.007789612	139.5070038	221.1990051	299.5400085	280.0249939	3.00206995	4.158150196	5.741970062	4.80780983	3.873680115	0.864853978	0.380017996	0.880401015	3.893889904	0.545111001	0.667264998	-0.097868003	30.03759956	49.48210144
LITCHFIELD_2013	Litchfield	2013	0	0	0	0	GRA	Litchfield	214	8.916666667	2013	0	392.5390015	813.184021	64.44110107	-20.47430038	-4.861780167	2.424109936	-18.46349907	13.69050026	31.65950012	32.66939926	23.27009964	-7.547100067	6.698949814	13.14589977	-1.990910053	2.3443501	19.52610016	24.52389908	8.768139839	208.621994	408.7460022	256.8760071	199.7429962	3.908250093	7.697080135	6.751989841	4.230800152	0.803737998	-0.183633	-0.0127316	-1.001399994	-0.388904989	0.135648996	-0.274194986	-0.337516993	-2.436450005	3.529690027
LITCHFIELD_2014	Litchfield	2014	0	0	0	0	GRA	Litchfield	30	2.142857143	2014	0	371.2479858	768.8250122	59.40159988	-22.86680031	-4.873680115	4.460720062	-12.5710001	12.79150009	29.12590027	31.11770058	23.27120018	-11.5163002	6.672430038	12.6111002	-0.274576008	0.290921986	19.2663002	24.10239983	8.648539543	264.3800049	277.6430054	305.7139893	360.7399902	5.165440083	5.022280216	6.933829784	5.89470005	-3.165410042	-0.210152	-0.547482014	0.714936018	-2.442339897	-0.124172002	-0.695636988	-0.457120001	-2.436450005	-17.76119995
LITCHFIELD_2015	Litchfield	2015	0	0	0	0	GRA	Litchfield	36	3	2015	0	419.3840027	905.9530029	42.67699814	-24.64730072	-6.292620182	2.5006001	-8.312800407	11.06060028	29.60129929	31.9144001	22.13570023	-13.12310028	7.011519909	13.67339993	0.99052	-0.898160994	19.88229942	26.02129936	11.93080044	215.1889954	299.6589966	209.2140045	234.4720001	3.819910049	5.525189877	5.216889858	5.568180084	-4.772250175	0.128942996	0.51474601	1.980029941	-3.631419897	0.491811991	1.22318995	2.825099945	-2.436450005	30.37490082
MIDDLESEX_2001	Middlesex	2001	0	0	0	0	GRA	Middlesex	80	3.80952381	2001	0	476.4089966	921.5579834	106.3209991	-14.48480034	-2.487129927	5.251039982	-8.35297966	10.52670002	31.0720005	34.36940002	24.64259911	-6.365650177	8.187020302	14.31589985	2.092319965	4.256249905	20.83519936	25.71789932	13.33170033	310.5799866	260.428009	196.8970032	94.22669983	6.602069855	7.033189774	4.465559959	2.836090088	-0.667132974	-0.181162	-0.859641016	0.768067002	-0.334466994	1.015630007	-0.069915801	2.133620024	-2.788510084	35.83509827
MIDDLESEX_2002	Middlesex	2002	0	0	0	0	GRA	Middlesex	327	6.169811321	2002	0.376506001	424.1669922	1003.27002	74.19809723	-11.40719986	-4.423620224	6.597869873	-13.46860027	16.34970093	31.52459908	33.85499954	25.36269951	-3.366990089	7.612110138	15.36480045	0.039942902	7.648159981	19.78549957	26.44540024	9.3916502	179.5659943	304.3009949	252.3220062	329.1570129	4.168789864	5.725749969	7.63725996	6.576139927	2.331530094	-0.756066024	0.189260006	-1.284309983	3.057440043	-0.0340233	0.657549024	-1.806429982	-2.412009954	-16.40699959
MIDDLESEX_2003	Middlesex	2003	3	0	0	0	GRA	Middlesex	58	2	2003	1.512480021	350.9620056	993.2609863	58.57120132	-19.30820084	-3.98913002	6.496310234	-10.53359985	17.98679924	32.43009949	31.56529999	22.69120026	-7.579999924	7.346700192	15.89000034	1.02620995	3.022190094	17.93099976	25.70260048	11.07960033	284.1080017	248.5039978	248.6750031	310.7520142	6.442580223	4.508910179	4.954909801	6.334990025	-1.881489992	-1.021479964	0.714429021	-0.298041999	-1.568529963	-1.888589978	-0.0852146	-0.118442997	-1.276039958	-89.61229706
MIDDLESEX_2004	Middlesex	2004	0	0	0	0	GRA	Middlesex	81	5.0625	2004	2.252680063	444.1279907	914.8950195	53.57540131	-21.08200073	-2.396300077	6.726339817	-16.14780045	17.39900017	29.47310066	29.33230019	22.47680092	-6.462590218	8.424670219	15.08199978	0.52639699	3.178270102	19.90609932	24.80699921	10.71879959	144.970993	217.6269989	397.6700134	231.6649933	3.78621006	4.004270077	8.10958004	5.377860069	-0.764081001	0.056494702	-0.0935831	-0.797854006	-1.412449956	0.0865383	-0.980825007	-0.479229987	-0.535833001	3.553410053
MIDDLESEX_2005	Middlesex	2005	0	0	0	0	GRA	Middlesex	67	6.090909091	2005	0	400.4400024	1057.02002	117.9810028	-20.21570015	-1.452769995	5.571310043	-14.90709972	14.52110004	31.01659966	32.7818985	24.49119949	-6.492459774	7.873529911	15.96860027	1.241870046	3.712260008	19.73800087	27.01009941	10.73849964	215.9349976	187.6629944	127.9049988	508.0289917	4.220379829	4.05354023	3.738509893	10.35350037	-0.793951988	-0.494652003	0.793045998	-0.082381196	-0.87846297	-0.081575401	1.222219944	-0.459601998	-2.788510084	-40.13389969
MIDDLESEX_2006	Middlesex	2006	0	0.000412277	0.007130152	0.002319785	GRA	Middlesex	886	13.84375	2006	0.295603007	434.6229858	954.6290283	93.65619659	-14.36810017	-1.898830056	3.729899883	-7.924600124	18.8239994	30.17900085	34.70090103	23.07119942	-3.82446003	8.819709778	15.20979977	2.681159973	6.438809872	19.65859985	25.54299927	12.68789959	165.1569977	403.4729919	207.9519959	280.1099854	5.158040047	7.195769787	4.511300087	6.658309937	1.874050021	0.451528013	0.034236901	1.35690999	1.848090053	-0.160981998	-0.244859993	1.489840031	-2.492909908	-5.951200008
MIDDLESEX_2007	Middlesex	2007	0	0	0	0	GRA	Middlesex	480	7.384615385	2007	3.28711009	453.5180054	954.5219727	152.0010071	-16.95319939	-5.088399887	5.028890133	-10.28470039	17.54179955	31.34900093	31.87059975	27.09370041	-5.754399776	7.83122015	14.72529984	1.783560038	4.419010162	19.65430069	26.02519989	11.09130001	177.8439941	247.1139984	140.1840057	213.0440063	4.54527998	5.59153986	3.989140034	4.170050144	-0.055890601	-0.536960006	-0.450273991	0.459306002	-0.171709001	-0.165292993	0.237320006	-0.10678	0.498594999	12.94410038
MIDDLESEX_2008	Middlesex	2008	0	0	0	0	GRA	Middlesex	758	8.063829787	2008	0	449.9460144	941.2860107	74.5868988	-15.73849964	-4.502419949	5.872799873	-11.41419983	15.68830013	33.51789856	31.73019981	21.87759972	-4.545219898	8.402230263	15.07450008	0.401832998	5.592279911	20.28409958	25.38820076	10.40750027	304.3619995	201.8769989	296.2349854	266.8699951	6.211470127	3.95017004	5.673180103	5.79282999	1.153300047	0.034053799	-0.101060003	-0.922417998	1.001559973	0.464565009	-0.399628013	-0.790547013	-2.788510084	9.372039795
MIDDLESEX_2009	Middlesex	2009	0	8.69E-05	0.003674407	0.000853804	GRA	Middlesex	1223	11.75961538	2009	0	401.3680115	883.5120239	51.04430008	-20.84020042	-1.036829948	4.910920143	-12.36489964	15.84669971	29.34630013	31.25729942	21.57780075	-6.479320049	8.531769753	14.52280045	1.378890038	4.065350056	18.99740028	24.68400002	10.43869972	118.0329971	291.4599915	242.8619995	293.0450134	2.856050015	4.773109913	4.741099834	5.119890213	-0.780811012	0.163593993	-0.652741015	0.054640502	-0.525367975	-0.822143972	-1.103889942	-0.759405017	-2.788510084	-39.20610046
MIDDLESEX_2010	Middlesex	2010	1	0	0	0	GRA	Middlesex	193	4.195652174	2010	1.647029996	541.5709839	1055.939941	69.27400208	-14.66660023	0.880887985	5.927589893	-13.04590034	20.39859962	31.1413002	35.31539917	22.58790016	-3.615060091	9.697529793	16.07999992	0.548518002	5.366260052	21.68050003	26.87529945	10.1182003	420.3880005	137.1829987	229.9060059	326.5409851	9.757610321	3.032109976	6.74849987	8.566889763	2.083450079	1.329360008	0.904393017	-0.775732994	0.775542021	1.860919952	1.087489963	-1.07983005	-1.141479969	100.9970016
MIDDLESEX_2011	Middlesex	2011	0	0.000652546	0.012310778	0.00399023	GRA	Middlesex	514	5.976744186	2011	1.405539989	473.2659912	1040.48999	115.1999969	-20.2364006	-1.590090036	6.38654995	-10.89140034	19.5909996	31.32979965	34.83509827	27.01169968	-6.617539883	9.329079628	16.26449966	2.705410004	4.177239895	19.77420044	26.35490036	12.92090034	256.9249878	343.3110046	527.9329834	287.6830139	5.965600014	6.586359978	11.98810005	7.988409996	-0.919026017	0.960906982	1.088930011	1.381160021	-0.413486004	-0.045328099	0.567059994	1.722820044	-1.382969975	32.69200134
MIDDLESEX_2012	Middlesex	2012	0	0.003515756	0.026284931	0.011342577	GRA	Middlesex	392	5.521126761	2012	32.98749924	493.0310059	1004.25	92.13159943	-14.05150032	-1.563490033	5.021649837	-7.562829971	23.08469963	33.65069962	33.08589935	23.62560081	-2.148819923	9.353230476	15.54769993	2.162050009	8.226739883	20.4715004	26.28380013	11.03339958	103.5479965	189.121994	243.5950012	202.1679993	3.03098011	4.708930016	4.672739983	3.953419924	3.549700022	0.98505199	0.372090995	0.837800026	3.636019945	0.651908994	0.495961994	-0.164637998	30.1989994	52.45709991
MIDDLESEX_2013	Middlesex	2013	0	0	0	0	GRA	Middlesex	193	5.676470588	2013	0	437.3729858	948.1560059	100.6780014	-17.0734005	-2.861190081	3.848320007	-13.44519997	13.73270035	31.04330063	33.70880127	25.05890083	-4.774759769	8.233110428	15.11009979	0.288755	4.150819778	19.80509949	25.50200081	10.75049973	205.5169983	271.0010071	122.9960022	193.5410004	5.234829903	5.626140118	3.135200024	4.700650215	0.923753977	-0.135067999	-0.065524101	-1.03550005	-0.439904004	-0.0144596	-0.285820007	-0.447535992	-2.788510084	-3.201509953
MIDDLESEX_2014	Middlesex	2014	0	0	0	0	GRA	Middlesex	47	2.764705882	2014	0	415.7890015	907.5430298	87.12740326	-20.68040085	-2.173229933	5.56155014	-9.583109856	13.03810024	27.85989952	29.93090057	23.56889915	-8.332269669	7.986299992	14.48670006	1.897789955	2.471839905	19.51070023	25.24250031	10.90359974	243.6569977	242.0930023	188.5980072	331.1419983	5.660960197	4.813159943	5.374470234	5.793000221	-2.633759975	-0.381875992	-0.688835025	0.573539972	-2.118880033	-0.308880001	-0.545396984	-0.294436008	-2.788510084	-24.78560066
MIDDLESEX_2015	Middlesex	2015	0	0	0	0	GRA	Middlesex	186	4.428571429	2015	0	456.6839905	1050.079956	92.36440277	-20.95280075	-4.724020004	5.382659912	-5.460820198	12.30370045	28.9102993	32.16719818	22.32029915	-10.06680012	8.315369606	15.70650005	3.284039974	0.97437501	20.08309937	27.12129974	13.7741003	202.6269989	215.4080048	151.9779968	233.697998	3.963749886	4.449520111	4.884469986	5.822509766	-4.368289948	-0.0528078	0.530905008	1.959789991	-3.616349936	0.263579994	1.333410025	2.576020002	-2.788510084	16.10930061
NASSAU_2003	NASSAU	2003	18	0.001477662	0.006727028	0.003479376	GRA	Nassau	2122	30.75362319	2003	12.77169991	458.5759888	1176.810059	128.3860016	-13.84420013	-1.577250004	9.377759933	-7.088029861	19.81130028	34.00680161	33.3470993	23.8491993	-3.858040094	9.481209755	18.66550064	4.029580116	4.699299812	18.99690056	26.91729927	12.39820004	275.6010132	396.8900146	241.1959991	287.5469971	5.963469982	6.278759956	4.91546011	6.232880116	-1.56554997	-1.623639941	0.493030995	-0.349238992	-1.634009957	-2.253599882	-0.435294986	-0.234035	4.165060043	-134.4799957
NASSAU_2004	NASSAU	2004	0	8.03E-05	0.001683756	0.000402198	GRA	Nassau	2630	28.58695652	2004	8.571709633	599.8720093	1102.869995	109.2870026	-16.24469948	-1.259109974	9.865670204	-11.81369972	20.52440071	32.32590103	30.47800064	23.70059967	-3.177020073	11.28509998	17.82460022	3.832289934	5.014289856	21.24200058	26.15080071	12.21510029	181.753006	266.9779968	423.5230103	207.4660034	4.424870014	4.153689861	9.400019646	4.917860031	-0.884531021	0.180291995	-0.347878993	-0.546526015	-1.319020033	-0.00855446	-1.201820016	-0.417124987	-0.034956899	6.816160202
NASSAU_2005	NASSAU	2005	12	0.007105053	0.017160456	0.011403112	GRA	Nassau	2102	24.72941176	2005	0	535.1300049	1277.420044	183.197998	-14.8032999	1.591519952	8.347290039	-10.23260021	15.74520016	32.89780045	34.72249985	25.48209953	-3.053590059	10.53950024	19.13800049	3.902050018	5.220270157	20.84819984	28.63199997	12.11369991	260.7380066	190.7319946	105.0559998	523.1489868	4.637340069	4.228829861	2.949820042	11.1243	-0.761106014	-0.565334976	0.965497971	-0.476767987	-1.113029957	-0.402327001	1.279420018	-0.518544018	-8.60667038	-57.92520142
NASSAU_2006	NASSAU	2006	5	0.005574301	0.014995938	0.009511197	GRA	Nassau	1947	28.2173913	2006	9.068440437	594.8640137	1160.410034	163.3419952	-9.671660423	0.935732007	7.423860073	-7.102970123	19.85910034	30.14509964	36.95190048	24.86870003	-0.762274027	11.32349968	18.12739944	5.630869865	8.280269623	21.39109993	27.09889984	13.97189999	188.5379944	387.0140076	266.9370117	313.6579895	4.81456995	7.718080044	5.917729855	7.65019989	1.530210018	0.218673006	-0.045124099	1.252040029	1.946959972	0.140514001	-0.253706008	1.339630008	0.461769015	1.807919979
NASSAU_2007	NASSAU	2007	2	0.004415609	0.011853184	0.007543796	GRA	Nassau	2353	28.34939759	2007	13.16569996	609.3909912	1135.599976	215.8119965	-12.52089977	-2.336080074	9.237050056	-6.105569839	21.2833004	32.05279922	32.95740128	29.29140091	-2.561539888	10.58530045	17.61560059	4.833879948	6.155990124	21.22660065	27.07150078	12.58780003	240.7689972	332.3479919	267.4200134	260.0509949	4.885819912	8.096639633	7.619329929	4.792039871	-0.269055009	-0.519523978	-0.55694598	0.455062002	-0.177315995	-0.023941001	-0.281105012	-0.044487	4.558979988	16.33569908
NASSAU_2008	NASSAU	2008	20	0.005970345	0.017875937	0.010855253	GRA	Nassau	1399	24.98214286	2008	2.243799925	591.8170166	1140.959961	128.625	-11.4399004	-2.436969996	10.10680008	-9.932339668	16.13260078	35.33549881	33.83240128	23.04389954	-1.400380015	11.03619957	17.72459984	3.360790014	7.303309917	21.52779961	27.07889938	11.78639984	297.1300049	209.9689941	288.8250122	285.3720093	5.287240028	3.476999998	6.863430023	5.569139957	0.892104983	-0.068619698	-0.44788599	-1.018030047	0.970009983	0.277238995	-0.273698986	-0.845852971	-6.362870216	-1.238590002
NASSAU_2009	NASSAU	2009	0	0.000934382	0.00565508	0.002643673	GRA	Nassau	1975	25.98684211	2009	1.451480031	528.4530029	1088.579956	119.9499969	-15.2329998	0.234999001	9.14770031	-8.682020187	18.6718998	29.21520042	33.0931015	22.42650032	-3.118160009	10.84459972	17.39360046	4.348189831	5.81953001	20.16749954	26.27129936	12.01229954	134.4700012	350.4440002	213.2079926	314.1919861	3.329410076	5.551290035	4.714849949	6.406630039	-0.825668991	-0.260271013	-0.778954029	-0.0306354	-0.513773978	-1.083089948	-1.081320047	-0.619984984	-7.155189991	-64.60250092
NASSAU_2010	NASSAU	2010	57	0.016839987	0.031729159	0.023473423	GRA	Nassau	2482	28.52873563	2010	14.49790001	731.5620117	1285.52002	130.4559937	-10.27600002	3.42711997	10.38879967	-8.041830063	22.14870071	34.08530045	38.11920166	22.50020027	-0.932048976	12.36550045	19.1413002	3.487410069	6.833590031	23.65749931	28.80489922	11.38479996	400.2879944	158.4299927	156.5090027	234.9389954	9.512729645	4.377980232	4.735980034	6.503330231	1.360440016	1.260599971	0.968801022	-0.89140898	0.50028801	2.406919956	1.452250004	-1.247499943	5.891250134	138.5059967
NASSAU_2011	NASSAU	2011	16	0.003553316	0.011037239	0.006588685	GRA	Nassau	1994	27.69444444	2011	7.978710175	641.9140015	1245.880005	174.4140015	-14.90550041	1.677379966	9.557180405	-5.992839813	21.58709908	34.07400131	37.59500122	28.56170082	-2.857579947	12.05150032	19.12260056	5.308269978	5.934239864	21.46559906	27.96170044	14.29450035	286.2749939	281.4729919	500.1229858	300.4110107	6.218150139	5.845119953	9.781809807	7.684850216	-0.565096974	0.946632981	0.950096011	0.929444015	-0.399060011	0.215082005	0.609055996	1.662209988	-0.627956986	48.85860062
NASSAU_2012	NASSAU	2012	14	0.004322819	0.01022734	0.006879848	GRA	Nassau	3477	29.71794872	2012	47.19979858	632.335022	1218.349976	144.4869995	-10.29780006	2.148099899	8.637680054	-3.221270084	22.89769936	35.18730164	35.64830017	25.43239975	0.862291992	11.97290039	18.6298008	4.809110165	9.859700203	21.75629997	27.8560009	12.22570038	119.3399963	335.9190063	215.5879974	229.0070038	2.459389925	6.442110062	5.013679981	4.308609962	3.154779911	0.868005991	0.457300007	0.430285007	3.526400089	0.505708992	0.503422022	-0.406529009	38.59320068	39.27939987
NASSAU_2013	NASSAU	2013	8	0.002543555	0.007905178	0.004685389	GRA	Nassau	2807	32.26436782	2013	0	580.1929932	1155.189941	181.5859985	-12.02649975	-0.887224019	7.802219868	-6.830749989	14.48970032	33.33760071	36.28749847	28.4946003	-1.603000045	10.98840046	17.96409988	3.800189972	5.866909981	20.95000076	27.14889908	12.41730022	207.2389984	331.2139893	147.7480011	188.2189941	4.29403019	7.342229843	3.583410025	4.939080238	0.689484	-0.116416998	-0.208444998	-0.578625977	-0.466390997	-0.300568014	-0.203734994	-0.215018004	-8.60667038	-12.86240005
NASSAU_2014	NASSAU	2014	4	0.005316433	0.010584315	0.007646871	GRA	Nassau	5231	41.18897638	2014	0.375189006	585.6740112	1128.050049	167.0039978	-15.31980038	-0.473874986	8.599539757	-5.151360035	17.26609993	30.94120026	32.65810013	24.70330048	-4.690790176	10.91030025	17.64609909	4.882500172	4.195940018	21.1378994	26.87660027	12.24919987	284.631012	301.7200012	209.2200012	353.1159973	5.908810139	6.384829998	5.789519787	6.402050018	-2.398309946	-0.194557995	-0.526390016	0.503682017	-2.13737011	-0.112695999	-0.47597301	-0.383091986	-8.231479645	-7.382080078
NASSAU_2015	NASSAU	2015	9	0.005463801	0.012964041	0.008681356	GRA	Nassau	2835	31.5	2015	0	637.8649902	1292.449951	209.7369995	-15.18299961	-0.400510013	11.41530037	-2.008990049	14.23869991	31.4265995	34.27109909	23.85560036	-5.727389812	11.53439999	19.1970005	6.945849895	3.110780001	21.84749985	28.89970016	15.25279999	290.0050049	183.7689972	159.548996	236.3470001	5.561749935	4.70138979	5.668179989	5.885789871	-3.434910059	0.429560989	1.024530053	2.567029953	-3.222520113	0.596953988	1.547060013	2.620559931	-8.60667038	44.80920029
NEW HAVEN_2000	New Haven	2000	0	0	0	0	GRA	New Haven	248	6.888888889	2000	5.14372015	494.243988	919.3930054	87.44470215	-17.17580032	-1.392560005	2.345459938	-12.19999981	18.63430023	32.7057991	31.09449959	25.95599937	-3.532160044	9.333089828	14.85149956	0.259840995	6.713610172	20.34230042	25.11090088	10.23180008	199.9019928	294.1029968	265.5339966	179.5509949	4.980340004	5.235519886	5.300839901	5.272069931	0.80103898	-0.374706	-1.681429982	-2.052930117	1.316349983	-0.619417012	-1.964720011	-1.721160054	-0.040485401	-37.14210129
NEW HAVEN_2001	New Haven	2001	0	0.00031189	0.00539865	0.001751723	GRA	New Haven	1153	6.703488372	2001	0	559.9910278	1032.170044	140.3179932	-14.29940033	-0.931940019	6.466589928	-7.142509937	11.27579975	32.24829865	36.65739822	26.20560074	-4.778600216	9.662879944	15.60700035	2.845309973	4.681529999	21.59569931	26.83160019	14.10070038	287.3510132	221.5899963	141.6999969	88.34380341	5.501309872	6.30753994	3.051379919	2.567250013	-0.44540599	-0.044916201	-0.925984025	0.53253597	-0.715731025	0.634025991	-0.244038001	2.147799969	-5.18419981	28.60429955
NEW HAVEN_2002	New Haven	2002	3	0	0	0	GRA	New Haven	1282	7.082872928	2002	5.342229843	514.8510132	1131.050049	93.35540009	-9.898799896	-2.655450106	8.71998024	-12.24849987	18.93429947	33.04290009	34.77119827	28.64819908	-2.179850101	9.117210388	16.68359947	1.116860032	8.405269623	20.9083004	27.90430069	10.23130035	153.1609955	305.2919922	226.7250061	311.5140076	3.384449959	6.213270187	7.550819874	6.21446991	2.153340101	-0.590587974	0.150676996	-1.195909977	3.008009911	-0.053415298	0.828665018	-1.721680045	0.158031002	-16.5352993
NEW HAVEN_2003	New Haven	2003	2	0.000281348	0.023350005	0.005343167	GRA	New Haven	188	2.575342466	2003	5.403180122	423.3160095	1089.790039	89.21959686	-17.37560081	-2.723649979	7.324210167	-9.247540474	19.26329994	33.26710129	32.72679901	23.68009949	-6.119929791	8.438890457	17.05809975	1.957690001	3.648469925	18.83679962	26.63290024	11.73169994	265.57901	246.1670074	261.0750122	271.2900085	5.749969959	4.149670124	4.820759773	5.758409977	-1.786739945	-1.26891005	0.525153995	-0.355082989	-1.748790026	-2.124919891	-0.44273001	-0.221229002	0.218979999	-108.0699997
NEW HAVEN_2004	New Haven	2004	0	0.003649096	0.016375099	0.008491279	GRA	New Haven	887	6.075342466	2004	5.363639832	531.3449707	1034.459961	72.80799866	-18.84049988	-1.898689985	6.837609768	-15.25129986	19.42359924	32.1269989	31.17519951	23.40749931	-5.146639824	9.710590363	16.38800049	1.67264998	4.001269817	20.97890091	26.10020065	11.54430008	139.3769989	203.4850006	347.82901	166.6170044	3.743510008	4.215260029	7.235599995	3.945379972	-0.813444972	0.00279331	-0.144971997	-0.640124023	-1.395990014	0.017215701	-0.975453973	-0.408598006	0.179435	-0.041320801
NEW HAVEN_2005	New Haven	2005	1	0	0	0	GRA	New Haven	890	5.460122699	2005	0	487.2680054	1182.170044	143.6119995	-18.40620041	-0.523859978	6.386779785	-14.2198	16.53210068	32.46020126	35.27640152	24.86070061	-5.201399803	9.245360374	17.41419983	2.025840044	4.336060047	20.88229942	28.2852993	11.2553997	167.8059998	164.8619995	99.05380249	465.3980103	3.330709934	3.55862999	2.80012989	10.80690002	-0.868201971	-0.462439001	0.881183982	-0.286929011	-1.061200023	-0.079351403	1.209660053	-0.697587013	-5.18419981	-44.11800003
NEW HAVEN_2006	New Haven	2006	5	0.007881774	0.012856479	0.010175288	GRA	New Haven	7886	20.27249357	2006	2.960669994	523.7139893	1067.23999	126.9250031	-13.05959988	-0.565851986	4.862549782	-7.820380211	19.53770065	31.65789986	36.4137001	24.6875	-2.737639904	10.00909996	16.44790077	3.632230043	7.152939796	20.77949905	26.75309944	13.36060047	170.2709961	407.0130005	228.1390076	283.6990051	5.156710148	7.667409897	4.458590031	6.425749779	1.595549941	0.30132699	-0.085075401	1.319460034	1.755679965	-0.182202995	-0.322582006	1.407610059	-2.223530054	-7.67249012
NEW HAVEN_2007	New Haven	2007	2	0.00104701	0.002776134	0.001768893	GRA	New Haven	9961	22.58730159	2007	7.218920231	545.8969727	1072.540039	188.4210052	-15.2553997	-4.121660233	6.320449829	-9.832819939	20.70820045	32.94440079	33.48080063	29.4571991	-4.374030113	9.161089897	16.16760063	2.81595993	5.132510185	20.86899948	27.14850044	12.02740002	187.7489929	238.3339996	147.227005	204.8009949	4.458169937	5.393360138	3.9519701	3.850130081	-0.040835898	-0.546714008	-0.365370005	0.503185987	-0.264750987	-0.0926781	0.072895102	0.074424699	2.034719944	14.51080036
NEW HAVEN_2008	New Haven	2008	0	0.003155488	0.006584749	0.004649705	GRA	New Haven	6428	15.75490196	2008	0.866360009	537.5289917	1063.98999	98.17120361	-13.9144001	-4.083670139	7.173130035	-12.71310043	16.42230034	35.01940155	33.59360123	23.26379967	-3.204080105	9.712329865	16.39660072	1.280140042	6.311779976	21.37610054	26.7336998	11.11289978	296.1109924	201.0059967	279.0700073	264.8840027	5.569069862	3.919430017	5.55809021	5.736460209	1.129109979	0.00452614	-0.136377007	-1.032629967	0.914519012	0.414384991	-0.341960996	-0.840017021	-4.317840099	6.142640114
NEW HAVEN_2009	New Haven	2009	0	0.000699981	0.00251493	0.001460987	GRA	New Haven	7165	18.7565445	2009	1.474400043	487.848999	1002.090027	83.45649719	-18.4197998	-0.524446011	6.196990013	-11.05500031	17.30470085	30.10779953	33.18030167	22.40789986	-5.087890148	9.835379601	15.81890011	2.466660023	5.02478981	20.06800079	25.96559906	11.27589989	109.6679993	281.8559875	250.1940002	288.5809937	2.880749941	4.767950058	4.874750137	5.638740063	-0.754697978	0.127583995	-0.714084029	0.153889	-0.372469008	-0.893716991	-1.110030055	-0.677004993	-3.709800005	-43.53720093
NEW HAVEN_2010	New Haven	2010	1	0.007139071	0.012708758	0.009630563	GRA	New Haven	5495	13.84130982	2010	4.75372982	646.492981	1188.040039	93.76460266	-14.10599995	1.692700028	7.197450161	-11.42109966	21.78989983	33.46039963	37.55870056	23.8288002	-2.380929947	10.89080048	17.43460083	1.432659984	6.260119915	23.08790016	28.39240074	10.93459988	375.7080078	134.3560028	207.9360046	280.6440125	9.141130447	2.904050112	6.285079956	9.337960243	1.952260017	1.183040023	0.901600003	-0.880115986	0.862859011	2.126189947	1.316810012	-1.018390059	-0.43046701	115.1070023
NEW HAVEN_2011	New Haven	2011	2	0.001484244	0.004345181	0.002691729	GRA	New Haven	5390	14.33510638	2011	3.582250118	564.8699951	1167.439941	139.552002	-18.95639992	-0.359016001	7.96697998	-9.196160316	21.56170082	32.5320015	37.26150131	28.29990005	-5.335509777	10.66880035	17.68390083	3.464629889	4.876229763	20.87800026	27.69519997	13.70629978	229.4620056	340.5450134	487.9719849	261.7460022	5.086730003	7.390299797	10.58220005	7.059529781	-1.002320051	0.961049974	1.150969982	1.151859999	-0.521028996	-0.083704002	0.619606018	1.753350019	-1.601950049	33.48389816
NEW HAVEN_2012	New Haven	2012	7	0.008478917	0.014518038	0.011245522	GRA	New Haven	5684	14.46310433	2012	40.83810043	581.2180176	1130.160034	124.7490005	-13.11470032	-0.409978002	6.285150051	-6.371660233	24.33589935	34.89970016	35.23379898	24.90399933	-0.87214601	10.72700024	17.01580048	3.133480072	9.179750443	21.56999969	27.5529995	11.80010033	89.51139832	177.8639984	234.8379974	173.2579956	2.868429899	4.786550045	5.081999779	3.523920059	3.461050034	1.019170046	0.482834011	0.820711017	3.782490015	0.608331978	0.477346003	-0.152792007	35.65390015	49.8321991
NEW HAVEN_2013	New Haven	2013	0	0.002047837	0.00751642	0.00417016	GRA	New Haven	2275	9.439834025	2013	0	526.6290283	1076.72998	131.9660034	-15.03190041	-1.589349985	5.199749947	-12.40330029	13.97210026	32.66279984	35.28850174	27.20630074	-3.367520094	9.541549683	16.51160049	1.440410018	5.170639992	20.97060013	26.89550018	11.66230011	184.9340057	260.1279907	114.7480011	172.9640045	4.970829964	5.518949986	3.004460096	4.303820133	0.96567601	-0.166246995	-0.021345099	-0.872363985	-0.226622999	0.0088768	-0.180130005	-0.290621996	-5.18419981	-4.756959915
NEW HAVEN_2014	New Haven	2014	2	0.000434019	0.007507551	0.00242362	GRA	New Haven	833	5.33974359	2014	0	514.5430298	1040.939941	122.8079987	-18.93610001	-1.365960002	6.853439808	-7.240260124	15.29609966	29.93840027	32.1053009	25.23889923	-6.684800148	9.510700226	15.96350002	3.029139996	3.418800116	20.7560997	26.66559982	11.76980019	218.2059937	244.6940002	187.7350006	299.151001	5.04554987	5.298590183	4.916470051	5.525640011	-2.351609945	-0.197101995	-0.569495022	0.716367006	-1.978469968	-0.205571994	-0.410086006	-0.183137998	-5.18419981	-16.84329987
NEW HAVEN_2015	New Haven	2015	2	0.007224055	0.014450757	0.010419657	GRA	New Haven	3610	13.03249097	2015	0	562.4229736	1178.839966	132.1390076	-18.57729912	-3.632380009	6.682859898	-4.467820168	13.70429993	30.32909966	33.87509918	23.44589996	-8.327980042	9.759940147	17.08469963	4.430860043	2.04241991	21.48760033	28.54240036	14.50199986	169.7689972	179.0939941	129.4700012	185.4109955	3.177570105	4.232840061	4.423150063	4.858059883	-3.994790077	0.052137401	0.551707983	2.118079901	-3.354850054	0.525947988	1.466740012	2.549020052	-5.18419981	31.03700066
NEW LONDON_2001	New London	2001	0	0	0	0	GRA	New London	213	3.435483871	2001	0	471.9190063	931.7919922	124.2659988	-13.95359993	-1.854519963	5.770999908	-7.573239803	11.08059978	30.3871994	34.19820023	24.69000053	-5.465809822	8.654170036	14.80109978	2.810389996	4.189859867	20.21529961	25.45529938	13.39080048	305.9779968	265.1749878	195.9810028	75.80269623	6.496479988	7.775300026	4.441299915	2.206619978	-0.435972989	0.056408901	-0.680199027	0.918937981	-0.449521005	0.929046988	-0.060728099	2.073869944	-2.681570053	45.38420105
NEW LONDON_2002	New London	2002	0	0	0	0	GRA	New London	304	4.281690141	2002	1.050289989	409.2059937	1004.619995	79.15550232	-10.65260029	-3.606129885	7.289169788	-12.6541996	16.90649986	31.20759964	33.64450073	25.82850075	-2.730240107	7.953279972	15.61559963	0.673995018	7.500919819	19.14559937	26.22400093	9.617119789	171.4429932	251.5769959	201.2189941	329.8619995	3.551579952	5.020549774	5.736470222	6.866409779	2.299590111	-0.644484997	0.134287	-1.217460036	2.861540079	-0.140664995	0.707979023	-1.699779987	-1.631279945	-17.32850075
NEW LONDON_2003	New London	2003	1	0	0	0	GRA	New London	115	1.885245902	2003	1.690350056	330.8510132	999.3300171	66.78859711	-18.99950027	-3.519629955	6.978859901	-10.01729965	17.6128006	31.70299912	31.1140995	22.57920074	-6.936669827	7.412099838	16.14949989	1.500749946	2.981450081	17.34429932	25.57509995	11.2354002	271.3500061	288.2940063	199.6170044	275.29599	6.148439884	4.871079922	3.821399927	5.180860043	-1.906839967	-1.185670018	0.668200016	-0.390704989	-1.657930017	-1.941959977	0.059097301	-0.0815439	-0.991222024	-95.68360138
NEW LONDON_2004	New London	2004	0	0	0	0	GRA	New London	145	2.735849057	2004	1.725160003	421.6099854	912.1199951	55.29029846	-20.69000053	-2.04211998	6.6603899	-15.63780022	16.30039978	29.26160049	28.69779968	21.9654007	-5.996069908	8.511989594	15.30690002	0.948943973	3.171370029	19.33620071	24.52179909	10.82190037	140.6719971	232.5240021	353.0939941	240.7539978	3.588690043	4.545119762	7.502999783	5.464369774	-0.966238022	-0.085776299	-0.174422994	-0.942507029	-1.468009949	0.049911499	-0.994135022	-0.494994998	-0.956411004	-4.924530029
NEW LONDON_2005	New London	2005	0	0	0	0	GRA	New London	130	3.170731707	2005	0	378.026001	1052.079956	122.3119965	-19.52400017	-1.406280041	5.735000134	-14.17609978	14.3423996	30.46380043	32.48550034	24.21279907	-5.953360081	7.974619865	16.15010071	1.718199968	3.645699978	19.03440094	26.72120094	10.85610008	250.6580048	192.1999969	117.4580002	498.2669983	4.807980061	3.982800007	3.758460045	10.3743	-0.923527002	-0.623148978	0.668837011	-0.173250005	-0.993677974	-0.251825005	1.205219984	-0.460788995	-2.681570053	-48.50880051
NEW LONDON_2006	New London	2006	0	0	0	0	GRA	New London	1378	10.51908397	2006	0	420.4890137	949.5789795	98.17739868	-13.64550018	-1.423879981	4.268839836	-7.598800182	17.47299957	29.13710022	34.13510132	22.2336998	-3.377820015	9.009699821	15.41520023	3.159310102	6.400929928	19.13459969	25.22780037	12.7748003	176.7160034	405.2770081	193.8099976	293.446991	4.753809929	6.738100052	3.939009905	6.651070118	1.652019978	0.411936015	-0.066058204	1.267860055	1.76154995	-0.151655003	-0.288190991	1.457919955	-2.681570053	-6.045650005
NEW LONDON_2007	New London	2007	0	0	0	0	GRA	New London	2458	12.7357513	2007	3.096149921	434.0119934	950.5620117	151.8410034	-16.43589973	-4.433110237	5.670020103	-10.59549999	17.18860054	30.84379959	31.40040016	26.64749908	-5.183700085	7.993859768	14.95059967	2.054460049	4.490049839	19.07460022	25.71380043	11.18560028	201.0930023	241.3990021	125.0130005	214.6909943	4.660739899	5.323969841	3.451620102	4.037990093	-0.153863996	-0.603900015	-0.530696988	0.163009003	-0.149333999	-0.211683005	0.197823003	-0.131321996	0.414579004	7.477660179
NEW LONDON_2008	New London	2008	0	0.000109504	0.001138618	0.000280034	GRA	New London	3926	14.07168459	2008	0	440.1990051	941.5449829	82.02059937	-14.90709972	-3.807359934	6.282740116	-10.72799969	15.2730999	33.19680023	31.12989998	21.68930054	-3.92159009	8.694919586	15.36299992	0.924125016	5.697319984	19.78759956	25.10540009	10.61390018	320.5280151	198.7689972	327.8200073	278.256012	6.277029991	3.669800043	7.431729794	5.658569813	1.108240008	0.097154602	-0.118263997	-0.967325985	1.057940006	0.501372993	-0.410623997	-0.703033984	-2.681570053	13.66429996
NEW LONDON_2009	New London	2009	0	0.000109504	0.001163217	0.000280034	GRA	New London	3853	16.18907563	2009	0	389.4119873	894.0310059	60.28739929	-19.72999954	-0.962644994	5.082900047	-11.85490036	15.83670044	28.30380058	30.75979996	21.3125	-5.844220161	8.7979002	14.93060017	1.931249976	4.105090141	18.49640083	24.5048008	10.65069962	151.1809998	284.553009	235.8659973	308.2449951	3.66053009	4.28922987	4.996759892	5.209489822	-0.81438601	0.200136006	-0.550656974	0.0397949	-0.534287989	-0.789820015	-1.011160016	-0.666194022	-2.681570053	-37.12220001
NEW LONDON_2010	New London	2010	0	7.45E-05	0.0033377	0.000733137	GRA	New London	1322	10.09160305	2010	1.562870026	532.7069702	1050.800049	72.22530365	-14.35690022	1.076840043	6.138959885	-12.68420029	19.81139946	30.25779915	34.74029922	22.7404995	-2.991669893	9.976149559	16.32729912	1.159430027	5.479589939	21.22459984	26.51619911	10.20790005	449.3299866	140.7259979	188.0039978	267.2789917	9.95265007	2.903719902	4.794270039	7.201769829	2.038170099	1.378379941	0.845972002	-0.73202002	0.840206027	1.938330054	1.000229955	-1.108989954	-1.118700027	106.1729965
NEW LONDON_2011	New London	2011	0	0.00016603	0.002251561	0.000733137	GRA	New London	2779	11.92703863	2011	1.648069978	457.8169861	1042.089966	128.0299988	-19.28079987	-1.355970025	6.891029835	-10.46560001	19.18479919	30.57799912	34.11000061	27.51189995	-5.914569855	9.509940147	16.55620003	3.33333993	4.224840164	19.25370026	26.09799957	13.08129978	231.6080017	308.5440063	414.9320068	308.7179871	4.918159962	5.690450192	9.201499939	7.705389977	-0.884736001	0.912176013	1.074929953	1.441890001	-0.414539993	-0.0325642	0.582026005	1.764379978	-1.03350997	31.28269959
NEW LONDON_2012	New London	2012	1	0.000424535	0.003326132	0.001462552	GRA	New London	2852	17.07784431	2012	30.19420052	480.2890015	1004.309998	99.83170319	-13.02289963	-0.639796019	5.561289787	-7.665070057	22.42860031	33.14730072	32.07189941	23.45260048	-1.501180053	9.649860382	15.93169975	2.777120113	8.226819992	19.98290062	25.90119934	11.22840023	110.0569992	229.8650055	216.3959961	208.6710052	3.136480093	5.322710037	4.14180994	4.087110043	3.528660059	1.052090049	0.450403005	0.88567102	3.587440014	0.696633995	0.385257989	-0.088518098	27.51259995	53.75419998
NEW LONDON_2013	New London	2013	0	0.002090686	0.007667419	0.004257297	GRA	New London	2312	17	2013	0	432.927002	953.1989746	105.2200012	-16.23200035	-2.562259912	4.216420174	-12.36919975	13.32460022	30.78339958	33.18700027	24.72960091	-4.034450054	8.59803009	15.47789955	0.990136981	4.322889805	19.3946991	25.24379921	10.83049965	197.2250061	294.0249939	135.423996	197.0879974	4.565149784	5.865580082	3.280960083	4.562150002	0.995386004	0.000263214	-0.0033865	-0.901314974	-0.316487998	0.108469002	-0.272157997	-0.486418992	-2.681570053	6.392879963
NEW LONDON_2014	New London	2014	0	0.000277703	0.001924243	0.000804687	GRA	New London	4954	28.97076023	2014	0	399.3439941	901.7789917	91.76439667	-20.11619949	-1.866449952	5.439189911	-9.068770409	13.09840012	27.34149933	29.33449936	23.06629944	-7.296850204	8.220170021	14.75520039	2.517149925	2.796560049	18.96969986	24.84869957	11.04710007	264.2770081	214.9940033	140.1309967	329.7290039	6.135640144	4.366409779	4.361849785	5.770880222	-2.267019987	-0.377599001	-0.726041973	0.625702977	-1.842820048	-0.316594988	-0.667324007	-0.26977399	-2.681570053	-27.19079971
NEW LONDON_2015	New London	2015	0	0.000355888	0.001781561	0.000894871	GRA	New London	6981	25.29347826	2015	0	438.3190002	1051.310059	99.57579803	-20.74419975	-4.335720062	5.799379826	-5.04681015	11.76350021	28.15250015	31.58029938	22.01420021	-9.149809837	8.495759964	16.0788002	3.982840061	1.197479963	19.52560043	26.77580071	13.78269959	212.2570038	200.9259949	159.8659973	230.8679962	4.073979855	4.872700214	5.903269768	5.105209827	-4.119969845	-0.101999	0.597534001	2.091389894	-3.441900015	0.239383996	1.259789944	2.465850115	-2.681570053	11.78409958
ONEIDA_2003	ONEIDA	2003	0	0	0	0	GRA	Oneida	28	14	2003	0.074930198	342.4200134	869.7009888	37.58369827	-27.55949974	-9.980819702	4.320230007	-15.14500046	18.7390995	32.09030151	31.35770035	24.34429932	-11.31040001	6.059929848	13.29609966	-1.437839985	-0.191597	17.98200035	25.61050034	8.461959839	173.2339935	287.144989	269.4570007	336.1419983	2.959579945	5.11424017	4.55576992	5.230179787	-2.480099916	-1.226999998	-0.026359599	-0.854809999	-1.642480016	-2.02737999	-0.117807001	-0.388924986	-3.468679905	-97.73020172
ONONDAGA_2003	ONONDAGA	2003	1	0.001664364	0.008521676	0.004186213	GRA	Onondaga	1548	36	2003	0	307.4339905	831.0679932	32.89590073	-25.28520012	-10.88969994	4.166820049	-14.20569992	17.17539978	31.37039948	30.00749969	24.46170044	-11.13399982	5.792840004	13.29360008	-1.152670026	-0.681502998	17.03580093	24.76339912	8.112890244	205.9929962	299.7709961	253.3410034	325.072998	2.768929958	4.899829865	4.005509853	4.321090221	-2.406939983	-1.268409967	0.082243897	-0.606245995	-1.688060045	-1.914819956	-0.00459099	-0.153714001	-3.479150057	-94.00700378
ONONDAGA_2004	ONONDAGA	2004	0	0	0	0	GRA	Onondaga	209	19	2004	0.340557992	376.651001	793.1779785	31.12229919	-27.97240067	-8.693189621	4.0488801	-22.94960022	16.11499977	30.22260094	29.52540016	23.67040062	-10.12829971	6.791520119	13.32159996	-1.314530015	-0.187445998	18.30459976	23.92060089	7.970230103	165.8269959	298.0650024	391.6220093	239.1100006	2.317389965	3.709830046	7.091060162	3.39380002	-1.401239991	-0.269735992	0.110234998	-0.76810497	-1.194000006	-0.646070004	-0.847378016	-0.296371013	-3.138590097	-24.79039955
ONONDAGA_2005	ONONDAGA	2005	0	0	0	0	GRA	Onondaga	221	17	2005	0	408.9679871	961.6610107	73.2602005	-27.48819923	-3.285099983	4.099259853	-22.6201992	13.98250008	32.83499908	32.1332016	25.78960037	-9.862600327	6.926010132	14.41209984	-0.826846004	3.75E-05	19.58309937	26.49360085	7.730120182	213.095993	239.9210052	233.9640045	358.70401	3.029429913	4.334370136	4.23292017	4.762949944	-1.135550022	-0.135245994	1.200680017	-0.280418992	-1.006520033	0.632420003	1.725569963	-0.536486983	-3.479150057	7.526209831
ONONDAGA_2006	ONONDAGA	2006	1	0	0	0	GRA	Onondaga	275	22.91666667	2006	3.299499989	380.519989	797.2349854	33.15340042	-20.14719963	-5.453100204	2.549289942	-13.41079998	23.95800018	32.06969833	33.75500107	22.15559959	-6.485390186	7.177480221	13.3295002	0.810056984	2.882730007	18.79089928	23.95159912	9.330659866	178.8309937	293.8129883	369.5130005	228.4819946	2.328870058	4.803780079	5.035669804	3.139080048	2.241660118	0.116217002	0.118056998	1.356480002	1.876180053	-0.159789994	-0.816462994	1.064059973	-0.179646999	-20.92099953
ONONDAGA_2007	ONONDAGA	2007	0	0.000590369	0.043158749	0.009962243	GRA	Onondaga	105	21	2007	0.416754007	399.2999878	822.4000244	118.7839966	-22.10000038	-8.607769966	3.702610016	-15.66819954	15.39099979	32.03269959	32.93230057	28.06920052	-9.619480133	6.102149963	12.80360031	-0.396225005	0.225976005	18.78730011	25.0746994	8.420249939	276.3269959	188.0740051	220.1150055	345.5539856	3.312959909	3.539330006	3.984980106	4.190909863	-0.892432988	-0.959105015	-0.407824993	0.150202006	-0.780578971	-0.163294002	0.30666399	0.153651997	-3.062400103	-2.141599894
ONONDAGA_2008	ONONDAGA	2008	0	0	0	0	GRA	Onondaga	207	29.57142857	2008	3.044039965	405.0119934	777.117981	34.8647995	-21.1692009	-6.427189827	2.570930004	-16.41970062	16.99839973	33.13830185	31.12779999	23.74419975	-7.745079994	7.159210205	12.73419952	-1.968060017	1.322669983	19.74130058	24.15970039	7.255929947	249.371994	206.345993	239.6829987	293.4339905	3.057810068	3.262510061	3.91666007	3.744019985	0.981966019	0.097947098	-0.477218002	-1.421630025	0.316116005	0.790629983	-0.608322024	-1.010669947	-0.435113013	3.570219994
ONONDAGA_2009	ONONDAGA	2009	0	0	0	0	GRA	Onondaga	110	12.22222222	2009	0	345.7250061	739.6599731	21.35309982	-21.31459999	-4.561840057	2.203170061	-18.31839943	17.89150047	29.66530037	31.64920044	20.1086998	-9.429289818	6.489190102	12.46329975	-0.752892017	0.935914993	18.73550034	23.55319977	7.902840137	189.4149933	265.223999	244.6430054	222.003006	2.796499968	4.732039928	3.731060028	3.105340004	-0.702238977	-0.572067022	-0.74812597	-0.206465006	-0.070640497	-0.215169996	-1.214840055	-0.363761008	-3.479150057	-55.71680069
ONONDAGA_2010	ONONDAGA	2010	0	0	0	0	GRA	Onondaga	38	19	2010	0	478.6910095	877.0009766	32.36009979	-22.06170082	-1.752699971	4.21198988	-16.27280045	17.33370018	30.6989994	33.1515007	21.70070076	-6.307990074	8.204999924	14.05809975	-1.489429951	2.035939932	20.63220024	25.00709915	6.978779793	202.2230072	257.9830017	309.6700134	329.7919922	3.05802989	4.688779831	5.143899918	4.317430019	2.419059992	1.143749952	0.846709013	-0.943002999	1.029379964	1.681550026	0.239105001	-1.287829995	-3.479150057	77.24980164
ONONDAGA_2011	ONONDAGA	2011	2	0	0	0	GRA	Onondaga	54	13.5	2011	0	452.6199951	920.940979	57.84609985	-25.66480064	-2.747950077	4.132040024	-13.27760029	14.19139957	32.48649979	35.7173996	25.5564003	-9.33491993	8.327699661	14.38199997	0.934660971	0.148056999	19.15369987	25.63750076	10.45059967	210.1459961	373.5429993	318.1409912	247.3159943	2.790750027	5.394579887	5.770979881	3.465080023	-0.607870996	1.266440034	1.170619965	1.48108995	-0.858498991	0.203097999	0.869511008	2.183969975	-3.479150057	51.17879868
ORANGE_2003	ORANGE	2003	0	0.001253816	0.004629568	0.002568658	GRA	Orange	3702	41.13333333	2003	2.74119997	397.9450073	998.4420166	65.76999664	-20.40439987	-5.343989849	5.821839809	-10.31280041	19.5461998	33.34889984	32.98099899	24.21260071	-8.444689751	7.572730064	15.1814003	0.37599501	2.720930099	18.89640045	26.5237999	10.92109966	214.6340027	283.2340088	376.5159912	327.8169861	4.743480206	4.477940083	7.235060215	5.835430145	-2.123810053	-1.056570053	0.580353022	-0.081032798	-1.754130006	-2.516239882	-0.274985999	0.00228214	-2.752130032	-120.5240021
ORANGE_2004	ORANGE	2004	0	0.000244923	0.003347682	0.001077315	GRA	Orange	1870	23.375	2004	5.062109947	552.3540039	938.4790039	42.87760162	-20.02190018	-3.655989885	5.469039917	-15.91600037	20.01639938	32.53450012	30.88080025	24.2689991	-6.979370117	9.113129616	14.64490032	-0.138580993	3.393419981	21.72410011	25.7567997	10.50710011	133.345993	202.8659973	432.9119873	199.7980042	3.017019987	3.484970093	9.010660172	4.730020046	-0.658488989	0.483824015	0.043846101	-0.595607996	-1.081640005	0.311471999	-1.042029977	-0.41168201	-0.431214005	33.88510132
ORANGE_2005	ORANGE	2005	0	0	0	0	GRA	Orange	2651	26.24752475	2005	0	490.8370056	1110.22998	113.3619995	-23.64609909	-1.517889977	4.212619781	-19.83679962	16.41939926	33.5257988	35.36220169	25.67029953	-7.412549973	8.093429565	15.49400043	-0.0954009	3.192009926	21.76980019	28.64139938	10.3913002	264.4710083	207.5220032	99.04290009	534.6199951	5.27944994	4.405089855	2.452039957	11.36989975	-1.09168005	-0.535875022	0.892904997	-0.552428007	-1.283059955	0.35720101	1.842540026	-0.527485013	-5.493330002	-27.63150024
ORANGE_2006	ORANGE	2006	0	0	0	0	GRA	Orange	1459	25.59649123	2006	6.927820206	498.0799866	963.2119751	83.45909882	-13.46790028	-2.112299919	3.105190039	-10.01850033	22.66279984	32.83819962	35.88270187	25.63990021	-4.251180172	8.675990105	14.66329956	1.700539947	6.830949783	21.27939987	26.26910019	12.48700047	169.0110016	338.9309998	262.0580139	273.9060059	4.555540085	6.380280018	5.220240116	7.018109798	2.069689989	0.0466871	0.062241599	1.243520021	2.355890036	-0.133236006	-0.529724002	1.568199992	1.434489965	-20.38829994
ORANGE_2007	ORANGE	2007	0	0	0	0	GRA	Orange	243	13.5	2007	6.660359859	532.2719727	965.2399902	155.0110016	-16.10020065	-5.225029945	4.126180172	-10.13160038	21.01799965	34.04560089	33.68809891	29.58119965	-6.48401022	7.927830219	14.2553997	1.127509952	4.131390095	21.41880035	26.72809982	10.86400032	172.6309967	261.3609924	207.7429962	344.1900024	4.090360165	5.547460079	4.810689926	6.030250072	-0.163135007	-0.701476991	-0.345696986	0.67048198	-0.343668997	0.00617409	-0.070722602	-0.054762799	1.167029977	13.80379963
ORANGE_2008	ORANGE	2008	0	0	0	0	GRA	Orange	1054	25.0952381	2008	0	493.0159912	972.7689819	69.09259796	-14.74180031	-5.812119961	4.988200188	-14.01319981	16.08589935	34.94829941	33.63100052	24.13279915	-5.34691	8.069519997	14.33479977	-0.585729003	5.026679993	21.60129929	26.81229973	9.892849922	331.9230042	194.3190002	241.9609985	258.8500061	6.137219906	3.393399954	5.24409008	5.4895401	0.973968983	-0.559782028	-0.266245991	-1.042760015	0.551616013	0.188654006	0.0135059	-1.025930047	-5.493330002	-25.45269966
ORANGE_2009	ORANGE	2009	1	0	0	0	GRA	Orange	540	21.6	2009	0.150459006	474.1679993	878.1550293	49.17079926	-21.69589996	-3.241309881	4.766600132	-12.52250004	17.49160004	32.37620163	32.11750031	21.75729942	-7.234539986	8.629980087	13.89630032	0.606481016	4.075459957	20.47529984	25.1935997	10.03180027	114.2030029	324.2510071	254.9389954	269.1960144	2.768939972	5.585229874	5.193729877	5.368889809	-0.913664997	0.00067997	-0.704783976	0.149453998	-0.399603993	-0.937304974	-1.605170012	-0.886955976	-5.342870235	-44.30009842
ORANGE_2010	ORANGE	2010	0	0	0	0	GRA	Orange	491	19.64	2010	4.11906004	612.1929932	1060.660034	62.22629929	-15.28810024	-0.823740005	5.059219837	-12.58450031	21.54949951	34.08229828	37.69440079	23.17690086	-4.276090145	9.496069908	15.16189957	-0.520428002	5.036389828	23.26390076	27.89590073	9.941479683	303.9790039	158.4850006	248.625	279.0329895	7.054210186	3.676620007	5.909999847	7.321280003	2.04479003	0.866764009	0.560833991	-0.977455974	0.561333001	1.851310015	1.097110033	-0.977303028	-1.374269962	93.72399902
ORANGE_2011	ORANGE	2011	0	0	0	0	GRA	Orange	66	16.5	2011	3.635519981	569.4390259	1051.02002	90.61920166	-22.46719933	-1.700109959	5.858510017	-9.021209717	22.54369926	34.43439865	37.1072998	27.97550011	-7.365859985	9.901189804	15.87100029	1.584010005	3.990339994	21.44309998	26.97739983	12.77120018	284.9190063	405.9970093	660.0609741	294.4110107	6.466239929	6.760109901	11.56509972	7.732970238	-1.044980049	1.271890044	1.269889951	1.126979947	-0.484719992	0.0304699	0.178562	1.85244	-1.85781002	50.97019959
ORANGE_2012	ORANGE	2012	0	0.001860371	0.019340161	0.00748627	GRA	Orange	428	22.52631579	2012	49.10660172	575.9000244	1031.920044	81.42890167	-15.47019959	-1.544499993	4.589930058	-6.845900059	25.32859993	34.9516983	35.08589935	24.8946991	-2.385819912	9.509209633	15.09440041	1.489779949	8.744819641	22.16290092	27.33860016	10.50529957	110.0029984	234.4230042	290.927002	254.2630005	2.720590115	4.77215004	5.694650173	4.886459827	3.935060024	0.879907012	0.493326992	1.03275001	4.269760132	0.750258982	0.539798975	-0.413479	43.61330032	57.43159866
ORANGE_2013	ORANGE	2013	1	0	0	0	GRA	Orange	107	13.375	2013	0	513.5939941	969.7869873	109.8840027	-16.83830071	-3.601939917	3.767580032	-14.40089989	14.75730038	33.13380051	34.72290039	27.38010025	-5.104380131	8.456830025	14.63360024	-0.411385	4.117370129	21.44129944	26.44869995	10.4630003	153.128006	345.105011	230.598999	165.2519989	3.366590023	7.330349922	5.473390102	4.329259872	1.216500044	-0.172478005	0.032524101	-0.868412971	-0.357690006	0.028699899	-0.350100011	-0.455776989	-5.493330002	-4.874080181
ORANGE_2014	ORANGE	2014	0	0	0	0	GRA	Orange	427	17.79166667	2014	0	522.2579956	940	100.6620026	-21.32139969	-2.774270058	4.974919796	-10.52709961	15.55510044	32.07580185	33.30110168	25.57530022	-9.622710228	8.556610107	13.95460033	1.212849975	1.857049942	21.70639992	26.48019981	10.54310036	218.1620026	260.6109924	146.6340027	230.8890076	5.177549839	5.187570095	3.854480028	4.175519943	-3.301830053	-0.072689101	-0.646448016	0.755824029	-2.618010044	0.293776989	-0.318666011	-0.375689	-5.493330002	3.789669991
ROCKLAND_2003	ROCKLAND	2003	0	0.004734978	0.007684953	0.00611723	GRA	Rockland	12116	35.95252226	2003	6.259600163	433.4909973	1076.310059	85.03209686	-17.68829918	-3.695600033	7.30340004	-9.434069633	19.57690048	33.73210144	33.06119919	24.58040047	-6.637229919	8.54531002	16.72800064	1.842429996	3.478760004	19.03280067	26.67009926	11.73919964	257.6870117	316.2789917	379.8330078	334.631012	5.465099812	5.007100105	7.152880192	7.252369881	-2.063230038	-1.437330008	0.415215999	-0.301403999	-1.801300049	-2.536050081	-0.476271003	0.096175201	-1.404459953	-136.529007
ROCKLAND_2004	ROCKLAND	2004	0	0.00040193	0.001020478	0.000634674	GRA	Rockland	20849	41.86546185	2004	7.436279774	599.7849731	1021.75	69.65840149	-18.91239929	-2.652290106	6.652689934	-14.62839985	20.39660072	32.16210175	30.98600006	24.25370026	-5.319409847	10.36909962	16.09609985	1.432940006	4.072629929	21.92090034	26.11580086	11.26739979	159.4199982	240.326004	455.6809998	193.246994	3.765929937	4.0584898	10.57989979	4.816989899	-0.745415986	0.386429012	-0.216652006	-0.710901976	-1.207430005	0.352135003	-1.030629992	-0.375661999	-0.227785006	29.76530075
ROCKLAND_2005	ROCKLAND	2005	0	0.000505116	0.001308475	0.000864624	GRA	Rockland	21686	42.52156863	2005	0	528.9089966	1204.199951	140.7969971	-19.25	0.254839003	6.24421978	-15.52219963	15.82339954	33.13219833	35.49470139	25.88820076	-5.537380219	9.47935009	17.37660027	1.732900023	4.087110043	21.55929947	28.80170059	11.07439995	244.2330017	208.5420074	100.0889969	502.1919861	5.178080082	4.424839973	2.842089891	11.1395998	-0.963383973	-0.503293991	1.06388998	-0.410937011	-1.19295001	-0.00949669	1.655259967	-0.568668008	-7.664070129	-41.11050034
ROCKLAND_2006	ROCKLAND	2006	0	0.000167897	0.000800991	0.000396819	GRA	Rockland	17669	41.77068558	2006	8.814479828	562.6519775	1055.890015	118.7200012	-12.51259995	0.0138559	4.963650227	-9.197799683	22.0291996	33.05490112	36.03730011	25.41340065	-2.789239883	10.15310001	16.32250023	3.443860054	7.414740086	21.57360077	26.63159943	13.11690044	156.9989929	348.2600098	245.322998	299.0409851	4.358300209	7.553040028	5.31843996	7.86687994	1.784749985	0.170453995	0.00975418	1.300019979	2.134680033	0.00483322	-0.514762998	1.473870039	1.15041995	-7.368289948
ROCKLAND_2007	ROCKLAND	2007	1	0.000652846	0.001607074	0.00106768	GRA	Rockland	20144	44.07877462	2007	11.56739998	588.4829712	1058.189941	184.2050018	-14.97389984	-3.642879963	6.163790226	-8.218390465	22.1413002	33.60829926	33.63150024	29.41600037	-4.834959984	9.42730999	15.89630032	2.704610109	4.985169888	21.51180077	27.10779953	11.67689991	195.3450012	302.1560059	204.25	294.8179932	4.731060028	7.175159931	5.069950104	5.351530075	-0.260968	-0.555330992	-0.416447997	0.560772002	-0.294891	-0.0569782	-0.0385876	0.033920299	3.903330088	18.46299934
ROCKLAND_2008	ROCKLAND	2008	0	0.001170268	0.002454288	0.001726017	GRA	Rockland	16117	39.99255583	2008	1.631150007	559.5289917	1059.410034	94.33209991	-13.67609978	-3.969449997	7.015540123	-12.18410015	17.31329918	35.34880066	34.13669968	23.80290031	-3.707129955	9.673959732	15.98200035	1.048030019	6.034800053	21.87290001	27.04879951	10.69620037	283.9249878	200.7160034	210.2539978	204.7700043	5.059959888	3.437269926	5.369550228	4.334700108	0.866863012	-0.308681011	-0.330774009	-1.095810056	0.754746974	0.304141998	-0.097640999	-0.946832001	-6.032919884	-10.49040031
ROCKLAND_2009	ROCKLAND	2009	0	0.000427254	0.001189507	0.000733137	GRA	Rockland	21495	50.22196262	2009	1.307389975	522.625	983.617981	78.27300262	-18.46339989	-1.399719954	6.736909866	-11.14920044	18.77459908	31.84210014	32.75389862	22.4605999	-5.352159977	9.857749939	15.55280018	2.302910089	4.922800064	20.71310043	25.8302002	10.94999981	91.66519928	244.9680023	258.3099976	290.7019959	2.101660013	4.010950089	5.375050068	6.050660133	-0.77816999	-0.124891996	-0.759953022	0.15907	-0.357253999	-0.855663002	-1.316190004	-0.69305402	-6.356669903	-47.39500046
ROCKLAND_2010	ROCKLAND	2010	1	0.000961905	0.001961536	0.001370421	GRA	Rockland	22388	49.2043956	2010	9.032950401	688.4609985	1177.030029	90.05439758	-13.30860043	1.612349987	7.610010147	-10.77229977	21.97960091	33.73120117	38.09889984	22.80789948	-2.735209942	11.16629982	17.13949966	1.364670038	5.837039948	23.65940094	28.44799995	10.4861002	375.9700012	152.6360016	248.2660065	268.7510071	9.38932991	3.901710033	6.189720154	7.890210152	1.838780046	1.183619976	0.826781988	-0.779172003	0.556976974	2.090640068	1.30163002	-1.156949997	1.368880033	118.4410019
ROCKLAND_2011	ROCKLAND	2011	0	0.002010085	0.003229478	0.002581975	GRA	Rockland	28278	50.13829787	2011	6.227910042	616.7969971	1151.099976	129.1029968	-19.26930046	0.407404989	7.814650059	-7.743700027	22.84760094	34.4435997	37.08599854	28.29529953	-5.27794981	11.11590004	17.50519943	3.317310095	4.87278986	21.68540001	27.51860046	13.41800022	293.7990112	410.3469849	545.9099731	287.7659912	6.825459957	7.738230228	9.73486042	7.765089989	-0.703957975	1.133280039	1.192430019	1.17347002	-0.407269001	0.116625004	0.372249991	1.77493	-1.436149955	46.77700043
ROCKLAND_2012	ROCKLAND	2012	1	0.007169843	0.009762594	0.008413189	GRA	Rockland	24100	50.6302521	2012	54.04560089	617.2520142	1138.530029	107.387001	-12.90009975	-0.156863004	6.733709812	-5.244289875	25.22389984	35.30400085	34.89659882	25.39139938	-0.808488011	10.93360043	16.99780083	2.978440046	9.35643959	22.11090088	27.75289917	11.14760017	114.7109985	258.552002	257.2770081	246.4720001	2.419389963	5.059599876	5.346429825	4.643430233	3.765510082	0.950977981	0.685082972	0.834603012	4.076379776	0.542109013	0.606482983	-0.495463997	46.38150024	47.23180008
ROCKLAND_2013	ROCKLAND	2013	0	0.002037277	0.003307301	0.002656475	GRA	Rockland	27247	53.63582677	2013	0	567.0739746	1062.939941	138.8240051	-14.54660034	-2.13086009	5.052949905	-10.74100018	14.29209995	33.45330048	35.44789886	27.88710022	-3.480210066	9.903739929	16.27440071	1.471250057	4.886069775	21.5435009	26.83289909	11.21179962	170.3059998	347.7030029	170.0690002	162.4179993	3.606110096	7.228270054	3.665600061	3.852410078	1.093780041	-0.078903198	-0.038299602	-0.672590971	-0.393985987	-0.025270499	-0.313493997	-0.431176007	-7.664070129	-2.945369959
ROCKLAND_2014	ROCKLAND	2014	0	0.001776205	0.00292216	0.002310991	GRA	Rockland	30523	53.54912281	2014	0	560.0819702	1025.310059	121.7630005	-18.27560043	-1.937350035	6.318990231	-8.016850472	16.52059937	31.67200089	32.9620018	25.34830093	-7.340740204	9.813209534	15.66810036	2.601350069	2.874330044	21.58670044	26.62140083	11.17770004	258.8659973	317.7090149	159.9880066	265.8299866	6.002709866	6.341139793	3.990289927	4.731609821	-2.766750097	-0.169431999	-0.64468497	0.457507014	-2.405730009	0.0179081	-0.525026023	-0.465306014	-7.664070129	-9.938229561
SUFFOLK_2003	SUFFOLK	2003	10	0.001382525	0.003428947	0.002260214	GRA	Suffolk	8669	31.98892989	2003	5.281760216	387.4700012	1103.869995	115.8759995	-15.37629986	-1.936689973	8.33382988	-7.77545023	18.71520042	33.18970108	32.08010101	22.89410019	-4.824319839	8.427100182	17.8015995	3.351979971	4.163070202	18.10409927	26.19569969	12.34370041	284.7789917	370.6570129	174.3999939	261.6109924	6.305220127	6.464529991	3.192359924	5.199220181	-1.589079976	-1.404600024	0.648899019	-0.292035013	-1.627460003	-1.811290026	-0.207572997	-0.151613995	1.361789942	-103.6989975
SUFFOLK_2004	SUFFOLK	2004	0	0.000109504	0.00088754	0.000280034	GRA	Suffolk	6929	30.79555556	2004	3.064840078	473.8240051	1015.320007	87.21219635	-17.14900017	-1.112830043	9.681900024	-12.83250046	18.73959923	30.01689911	29.61879921	22.46789932	-4.01583004	9.814800262	16.72979927	2.858380079	4.307159901	19.55970001	25.34230042	12.07199955	174.7570038	222.8569946	305.071991	217.576004	4.231609821	4.351389885	7.600930214	5.043330193	-0.780587018	-0.016909599	-0.422820985	-0.785637021	-1.48337996	-0.355657995	-1.060950041	-0.423303008	-0.855131984	-17.34410095
SUFFOLK_2005	SUFFOLK	2005	9	0.001528789	0.003242754	0.002277527	GRA	Suffolk	11794	27.42790698	2005	0	430.4200134	1181.829956	167.5809937	-16.56380081	-1.994590044	7.492030144	-11.13829994	15.44029999	32.30270004	34.49209976	24.63969994	-4.257599831	9.013219833	17.93110085	3.454839945	4.73292017	19.4810009	27.7609005	12.0948	206.0310059	172.0720062	74.33000183	510.8200073	4.279699802	3.981300116	2.83017993	10.39939976	-1.022359967	-0.818481028	0.778394997	-0.189173996	-1.057620049	-0.434359014	1.357620001	-0.400460005	-3.919970036	-60.7478981
SUFFOLK_2006	SUFFOLK	2006	2	0.001756649	0.00346599	0.002470517	GRA	Suffolk	13480	33.7	2006	1.075270057	494.572998	1069.77002	144.4980011	-10.88269997	-0.503925979	5.138259888	-6.617919922	17.2791996	28.03339958	35.81219864	22.80400085	-1.69983995	10.18859959	17.08939934	4.963530064	7.528810024	19.96409988	26.16659927	13.66009998	177.1860046	380.9769897	295.9750061	287.1589966	4.40778017	7.309939861	6.693999767	6.078859806	1.535410047	0.356911004	-0.063280098	1.319509983	1.738270044	0.048715599	-0.236709997	1.16474998	-2.844700098	3.405030012
SUFFOLK_2007	SUFFOLK	2007	0	0.000444634	0.002160285	0.001072363	GRA	Suffolk	5698	30.47058824	2007	8.758330345	498.8930054	1050.530029	198.3959961	-13.02149963	-4.997920036	7.867760181	-7.620729923	19.81599998	30.38739967	32.05390167	28.7840004	-3.100140095	9.223110199	16.71660042	4.112010002	5.64771986	19.79380035	26.12109947	12.42720032	237.3710022	228.0839996	179.6320038	199.9790039	5.13368988	5.17016983	5.582509995	3.60751009	0.135109007	-0.608591974	-0.436069012	0.467988998	-0.142820999	-0.121556997	-0.282213002	-0.068142898	4.838349819	7.724579811
SUFFOLK_2008	SUFFOLK	2008	9	0.002357036	0.004912004	0.003448179	GRA	Suffolk	8599	28.00977199	2008	0.704097986	495.1830139	1053.420044	110.5950012	-12.22529984	-4.393270016	7.651539803	-8.877679825	14.01889992	34.0807991	32.60969925	21.54630089	-2.176840067	9.810819626	16.81069946	2.617660046	6.828760147	20.3118	26.08979988	11.73989964	259.1589966	194.4230042	261.2969971	249.1159973	4.956550121	3.723540068	6.346930027	5.39316988	1.058410048	-0.020882601	-0.341993004	-1.026360035	1.038220048	0.396385014	-0.313502997	-0.755433977	-3.215879917	4.014979839
SUFFOLK_2009	SUFFOLK	2009	1	0.000614261	0.001916112	0.001145551	GRA	Suffolk	10838	30.18941504	2009	0.605386972	436.8380127	1011.690002	97.79709625	-18.96949959	-0.820804	6.990719795	-10.18529987	17.14699936	27.32659912	32.00149918	21.86100006	-3.857229948	9.918160439	16.52669907	3.862129927	5.347609997	18.81520081	25.46649933	11.74030018	139.8079987	349.6040039	186.3650055	287.4979858	3.457550049	5.818089962	4.119050026	5.40760994	-0.621984005	0.086453401	-0.625968993	0.218108997	-0.442929	-1.100149989	-0.936792016	-0.755010009	-3.314589977	-54.33029938
SUFFOLK_2010	SUFFOLK	2010	25	0.007016657	0.009716581	0.008277124	GRA	Suffolk	20011	27.79305556	2010	1.656030059	614.2600098	1187.160034	108.2129974	-10.98209953	1.268620014	7.929870129	-10.3757	20.02560043	31.68589973	36.2364006	21.8470993	-1.840720057	11.20779991	18.18470001	2.782599926	6.166609764	22.14319992	27.62310028	11.12469959	407.1809998	134.2550049	151.1049957	210.6670074	10.14770031	4.610070229	4.544960022	6.359630108	1.394520044	1.376060009	1.03204	-0.861419022	0.376073003	2.227799892	1.219799995	-1.370640039	-2.263940096	123.0920029
SUFFOLK_2011	SUFFOLK	2011	4	0.001253642	0.002269366	0.00169531	GRA	Suffolk	24448	38.44025157	2011	3.995949984	548.4990234	1165.589966	165.8289948	-16.31100082	-0.308955014	9.731699944	-9.21201992	21.20260048	32.29729843	35.5469017	27.5182991	-3.718990088	10.90579987	18.24559975	4.597340107	5.388000011	20.25919914	27.09339905	14.23029995	201.723999	246.3269959	327.9249878	280.553009	4.568669796	5.342760086	7.593420029	7.183400154	-0.483743012	1.074090004	1.092929959	0.953325987	-0.402543008	0.343842	0.690137982	1.735000014	0.075974502	57.33050156
SUFFOLK_2012	SUFFOLK	2012	14	0.005257187	0.007735936	0.00640887	GRA	Suffolk	18526	42.00907029	2012	31.24609947	552.7540283	1126.709961	138.8899994	-11.46949959	0.196557	6.612889767	-4.843760014	21.67379951	34.15919876	33.45249939	24.38769913	-0.105825998	10.89859962	17.62719917	4.325630188	9.245249748	20.82189941	26.86639977	12.3817997	101.9680023	297.3200073	211.2630005	225.3609924	2.224420071	7.046440125	4.284009933	4.398169994	3.129420042	1.066849947	0.474550009	0.681611001	3.454710007	0.906551003	0.463135004	-0.113468997	27.32620049	61.58599854
SUFFOLK_2013	SUFFOLK	2013	5	0.002834424	0.004298228	0.003496188	GRA	Suffolk	27371	42.70046802	2013	0	481.6579895	1059.939941	151.7129974	-14.68309975	-1.930619955	5.170000076	-8.362839699	13.57759953	31.42510033	34.97409821	26.70409966	-2.45284009	9.815050125	16.93449974	2.895629883	5.479559898	19.67270088	26.10770035	12.40699959	224.6000061	294.4079895	129.298996	190.621994	4.213769913	6.672410011	3.135040045	4.86070013	0.782404006	-0.0166569	-0.218208	-0.748386979	-0.310977995	-0.242654994	-0.295560986	-0.088311203	-3.919970036	-9.51019001
SUFFOLK_2014	SUFFOLK	2014	1	0.002963118	0.004482118	0.003653469	GRA	Suffolk	26518	43.400982	2014	0	474.4979858	1033.380005	145.1009979	-18.63909912	-1.914510012	8.108940125	-6.858310223	16.19149971	29.95949936	30.38730049	24.37509918	-5.537280083	9.429459572	16.56970024	4.266849995	4.224420071	19.78310013	25.89500046	12.39820004	279.8349915	212.9850006	145.4539948	357.052002	6.336530209	4.809110165	4.835740089	6.24421978	-2.3020401	-0.402242988	-0.58295399	0.622833014	-1.566120029	-0.132271007	-0.508275986	-0.097069703	-3.919970036	-16.67000008
SUFFOLK_2015	SUFFOLK	2015	5	0.004216051	0.006147635	0.005122221	GRA	Suffolk	22965	38.275	2015	0	508.5599976	1191.040039	167.6309967	-17.99780083	-3.639879942	10.04230022	-3.644459963	12.8895998	29.66609955	33.65399933	22.46279907	-6.92208004	9.940309525	18.06259918	5.889840126	2.747270107	20.05550003	27.8295002	14.9975996	268.4389954	135.8379974	157.2550049	237.6710052	5.455269814	3.135440111	5.592050076	5.380959988	-3.686840057	0.108603999	0.909934998	2.245820045	-3.043270111	0.140091002	1.426259995	2.502300024	-3.919970036	17.3913002
TOLLAND_2001	Tolland	2001	0	0	0	0	GRA	Tolland	121	5.260869565	2001	0	475.6300049	898.1569824	95.51799774	-15.26490021	-2.732470036	4.835569859	-8.967639923	10.86779976	31.90620041	34.72060013	24.86269951	-7.117919922	7.873320103	13.81130028	1.300359964	3.63499999	20.99130058	25.71380043	12.9289999	315.3559875	267.5849915	209.802002	95.38800049	6.292580128	6.668940067	4.459630013	2.485630035	-0.535613	-0.0103359	-0.665727973	0.881094992	-0.446171999	1.076130033	0.079643197	2.316659927	-3.114140034	44.02730179
TOLLAND_2002	Tolland	2002	0	0	0	0	GRA	Tolland	170	6.8	2002	0.771715999	416.0270081	966.7130127	61.72919846	-12.50259972	-5.001999855	6.479279995	-14.77869987	17.49720001	32.44729996	33.62639999	25.40909958	-4.060299873	7.094679832	14.6171999	-0.994099975	7.204140186	19.85479927	26.39830017	8.752249718	196.7030029	319.2019959	226.2640076	341.0889893	3.839440107	5.591549873	6.100659847	6.31276989	2.522010088	-0.788978994	0.140202999	-1.413370013	3.122970104	-0.0604553	0.764072001	-1.860090017	-2.342420101	-15.57479954
TOLLAND_2003	Tolland	2003	1	0	0	0	GRA	Tolland	26	2.363636364	2003	0.952957988	339.9400024	951.1640015	46.23320007	-20.46150017	-4.971300125	5.501989841	-11.78520012	18.50819969	32.43180084	31.59539986	22.71890068	-8.679189682	6.81814003	15.11209965	0.0435616	2.462049961	17.92329979	25.56539917	10.59939957	270.256012	307.1650085	276.8890076	333.348999	6.134349823	5.113790035	5.520850182	6.267020226	-2.096879959	-1.065510035	0.635080993	-0.375703007	-1.619130015	-1.991950035	-0.068828598	-0.0129824	-2.161180019	-91.66280365
TOLLAND_2004	Tolland	2004	0	0	0	0	GRA	Tolland	3	1	2004	2.361619949	434.0109863	878.1309814	41.50379944	-22.65649986	-3.439610004	5.107619762	-17.34930038	17.1697998	29.42370033	29.84659958	22.43090057	-7.456679821	7.855519772	14.42420006	-0.513455987	2.614720106	20.0923996	24.66559982	10.07369995	152.9210052	285.75	423.0660095	250.1629944	3.711169958	5.280560017	8.2811203	5.428050041	-0.874374986	-0.028134299	-0.052795399	-0.932721019	-1.466449976	0.177189007	-0.968626022	-0.538630009	-0.752525985	2.409120083
TOLLAND_2005	Tolland	2005	0	0	0	0	GRA	Tolland	106	7.571428571	2005	0	393.6340027	1013.940002	99.17780304	-21.71500015	-1.721169949	4.400969982	-16.70960045	14.41580009	31.83779907	33.17060089	24.97060013	-7.483809948	7.367229939	15.25129986	0.206406996	3.2011199	19.92740059	26.79080009	10.10149956	279.2709961	219.9470062	150.9060059	587.7529907	5.164040089	4.663929939	3.650249958	11.75109959	-0.901504993	-0.516418993	0.77421999	-0.212858006	-0.880053997	0.0122299	1.156649947	-0.510876	-3.114140034	-37.96839905
TOLLAND_2006	Tolland	2006	0	0	0	0	GRA	Tolland	292	8.342857143	2006	0.671241999	420.7319946	908.6350098	75.53160095	-15.69019985	-2.239239931	3.242120028	-8.666150093	19.77420044	31.28860092	34.22750092	23.21120071	-4.73307991	8.352919579	14.42409992	1.703600049	5.966559887	19.66760063	25.32889938	12.2439003	201.4409943	472.8439941	198.7109985	313.6990051	5.4334898	7.74421978	3.956919909	6.951700211	1.849230051	0.469267011	-0.052948002	1.284340024	1.88538003	-0.247627005	-0.305335999	1.631600022	-2.442899942	-10.87030029
TOLLAND_2007	Tolland	2007	0	0	0	0	GRA	Tolland	390	7.959183673	2007	2.723500013	432.8150024	916.098999	135.6089935	-18.14319992	-5.159239769	4.144529819	-12.25940037	17.06010056	31.92630005	32.11500168	28.16670036	-6.823589802	7.087140083	13.82929993	0.792300999	3.893980026	19.66740036	26.08589935	10.52320004	182.6260071	273.9289856	139.2850037	253.8150024	4.034279823	5.810400009	3.562350035	4.695280075	-0.241280004	-0.796512008	-0.647716999	0.373035997	-0.187197	-0.247837007	0.451685011	-0.089098901	-0.390639991	1.212249994
TOLLAND_2008	Tolland	2008	0	0	0	0	GRA	Tolland	1393	19.34722222	2008	0	445.5570068	900.5130005	63.36510086	-16.78359985	-4.712910175	4.365580082	-13.10739994	16.58279991	33.7677002	31.92869949	21.82299995	-5.369140148	8.044879913	14.41810036	-0.47865501	5.056089878	20.3920002	25.15819931	9.81155014	384.0100098	231.8800049	412.8699951	328.1610107	7.375460148	4.3667202	7.358170033	6.409420013	1.213170052	0.161221996	-0.058899902	-0.897920012	0.974918008	0.476783991	-0.475951999	-0.800788999	-3.114140034	13.9545002
TOLLAND_2009	Tolland	2009	0	0	0	0	GRA	Tolland	1253	15.4691358	2009	0	393.9330139	840.9899902	40.5257988	-21.71450043	-1.947890043	3.66689992	-13.57960033	16.61129951	30.79210091	31.64509964	21.51499939	-7.405469894	8.090279579	13.80080032	0.398209989	3.518850088	19.07900047	24.48159981	9.81346035	163.7420044	313.3370056	283.8389893	324.3269959	4.081880093	4.526579857	5.55795002	5.583139896	-0.823163986	0.206631005	-0.676199019	-0.021055	-0.562327981	-0.836215973	-1.152629972	-0.798874974	-3.114140034	-37.66910172
TOLLAND_2010	Tolland	2010	0	0	0	0	GRA	Tolland	102	4.434782609	2010	2.456010103	534.4660034	1012.830017	56.75249863	-16.3920002	-0.508554995	4.767730236	-14.02620029	20.83659935	31.45120049	35.38209915	22.74679947	-4.254380226	9.256449699	15.34689999	-0.302837014	4.991990089	21.77799988	26.67099953	9.52684021	449.8059998	172.1909943	214.9660034	356.6539917	9.550169945	3.287739992	4.849820137	8.462759972	2.32791996	1.372799993	0.869902015	-0.722101986	0.910813987	1.862750053	1.036829948	-1.085500002	-0.65813297	102.8639984
TOLLAND_2011	Tolland	2011	0	0.000537448	0.010334576	0.003351532	GRA	Tolland	611	11.52830189	2011	1.059129953	459.894989	1003.419983	96.9272995	-21.81970024	-1.991000056	4.905970097	-11.3366003	19.40609932	31.19669914	35.29740143	27.39299965	-7.640749931	8.873950005	15.61369991	1.992740035	3.521359921	19.77140045	26.19980049	12.36769962	303.6350098	369.3309937	541.1240234	358.4190063	6.174839973	6.462470055	12.28590012	9.177599907	-1.05843997	0.990296006	1.136680007	1.57348001	-0.559812009	-0.143796995	0.565603018	1.75533998	-2.05501008	28.29249954
TOLLAND_2012	Tolland	2012	0	0	0	0	GRA	Tolland	226	5.794871795	2012	37.35240173	482.17099	965.9459839	78.74739838	-14.94890022	-2.168479919	4.327690125	-9.016070366	24.37730026	33.58869934	33.61249924	23.56329918	-2.827879906	8.833109856	14.89490032	1.373289943	7.794960022	20.49300003	26.10390091	10.47739983	127.5189972	251.4680023	279.1019897	243.1069946	3.853539944	5.221280098	5.353769779	4.48845005	3.754430056	0.949455023	0.417861998	0.954029977	3.713779926	0.577749014	0.469743997	-0.134960994	34.23820114	50.56869888
TOLLAND_2013	Tolland	2013	0	0	0	0	GRA	Tolland	190	5.277777778	2013	0	437.2640076	914.7449951	82.93859863	-18.06550026	-3.495889902	3.546960115	-15.58069992	14.06110001	31.64979935	33.62129974	24.91040039	-5.561450005	7.791810036	14.55830002	-0.658987999	3.71329999	20.06360054	25.32749939	9.97729969	224.3190002	370.5509949	203.7350006	228.0209961	5.463240147	7.116899967	4.497449875	5.050439835	1.020859957	-0.091841698	0.0812454	-1.078250051	-0.367873996	0.148341998	-0.306704015	-0.635037005	-3.114140034	5.661220074
TOLLAND_2014	Tolland	2014	0	0	0	0	GRA	Tolland	29	2.230769231	2014	0	404.2810059	863.5609741	69.78320313	-21.53560066	-3.028529882	4.377019882	-10.45549965	13.28369999	28.31669998	30.74090004	23.33620071	-9.230529785	7.51184988	13.77750015	1.055089951	1.848860025	19.57979965	24.99550056	10.24269962	281.1010132	248.5110016	184.1109924	342.2049866	5.841380119	4.773039818	4.476439953	6.095799923	-2.648220062	-0.371803999	-0.699519992	0.635820985	-2.23232007	-0.335431993	-0.63865298	-0.369594991	-3.114140034	-27.32080078
TOLLAND_2015	Tolland	2015	0	0	0	0	GRA	Tolland	88	3.259259259	2015	0	450.4620056	1009.099976	72.97789764	-22.37709999	-4.882219791	3.523240089	-6.244430065	12.08080006	29.10930061	32.75870132	22.71199989	-11.0770998	7.835569859	15.0170002	2.469249964	0.362430006	20.29299927	26.91990089	13.16749954	219.8789978	266.9530029	161.5870056	238.9920044	4.133860111	5.779829979	4.585070133	5.81994009	-4.49477005	-0.0480824	0.540005982	2.049989939	-3.71875	0.377750009	1.285670042	2.555150032	-3.114140034	18.86009979
WESTCHESTER_2003	WESTCHESTER	2003	4	0.004265031	0.012249431	0.007577094	GRA	Westchester	1993	19.34951456	2003	5.766180038	431.4729919	1084.849976	88.38089752	-17.1352005	-3.209990025	7.750490189	-9.300270081	18.97450066	33.55749893	32.99909973	23.42630005	-6.131330013	8.735480309	17.11470032	2.201910019	3.541229963	18.85409927	26.46899986	11.62220001	251.848999	336.1140137	330.1759949	307.42099	5.224160194	5.246290207	6.214039803	6.527649879	-1.888210058	-1.350200057	0.492947012	-0.316751987	-1.791640043	-2.481479883	-0.523064017	-0.0239124	-1.102030039	-130.7610016
WESTCHESTER_2004	WESTCHESTER	2004	1	0	0	0	GRA	Westchester	2312	20.64285714	2004	6.190070152	587.3359985	1030.859985	74.65200043	-18.84749985	-2.26741004	7.069849968	-14.54319954	19.80410004	31.86619949	30.44980049	23.89690018	-5.04723978	10.43120003	16.39609909	1.833879948	4.094520092	21.63220024	26.01379967	11.35369968	166.0630035	232.8699951	433.2919922	189.3430023	3.927690029	3.620850086	10.06879997	4.596139908	-0.804112971	0.345474005	-0.225636005	-0.684782028	-1.238350034	0.29666099	-0.978294015	-0.292439014	-0.678133011	25.10239983
WESTCHESTER_2005	WESTCHESTER	2005	3	0.008873387	0.014345633	0.011396653	GRA	Westchester	6975	24.21875	2005	0	518.3880005	1202.969971	143.3280029	-18.45179939	0.492830992	6.30892992	-14.18640041	15.31340027	32.72489929	35.06299973	25.35429955	-5.134749889	9.59239006	17.6352005	2.138279915	4.23567009	21.25659943	28.5163002	11.09599972	250.5549927	202.9049988	106.7979965	514.1060181	4.705359936	4.394579887	2.851170063	11.16230011	-0.891626	-0.493292987	1.013419986	-0.380374014	-1.097200036	-0.078998603	1.52421999	-0.55014497	-6.868209839	-43.84609985
WESTCHESTER_2006	WESTCHESTER	2006	2	0.003728517	0.008980011	0.005984225	GRA	Westchester	3584	19.80110497	2006	6.625490189	554.6409912	1063.609985	123.0410004	-12.91119957	0.110136002	5.292109966	-8.906410217	21.04929924	32.16680145	36.15319824	24.83569908	-2.605590105	10.24600029	16.56270027	3.801170111	7.377830029	21.3409996	26.55920029	13.1001997	174.7810059	379.2030029	245.3849945	292.6010132	4.712039948	7.567289829	4.890890121	7.692120075	1.637539983	0.160322994	-0.059080102	1.282510042	2.044960022	0.00543594	-0.432898998	1.454110026	-0.242716998	-7.592470169
WESTCHESTER_2007	WESTCHESTER	2007	1	0.000236133	0.00409211	0.001322908	GRA	Westchester	1525	15.72164948	2007	9.574520111	581.6859741	1064.25	185.2259979	-14.58819962	-3.660419941	6.476369858	-7.983850002	21.1371994	33.40230179	33.22629929	28.90340042	-4.542610168	9.518639565	16.16320038	3.017469883	5.027890205	21.32990074	26.97270012	11.71899986	217.2350006	302.5589905	202.1889954	275.9979858	4.811510086	7.026949883	5.157800198	4.659009933	-0.299477994	-0.567045987	-0.458599001	0.49881199	-0.304984003	-0.00569344	-0.0193539	0.072883599	2.706320047	19.45190048
WESTCHESTER_2008	WESTCHESTER	2008	2	0.001492932	0.004638008	0.002762506	GRA	Westchester	4463	26.0994152	2008	1.396569967	558.882019	1065.01001	96.67369843	-13.28369999	-3.969769955	7.55384016	-12.18729973	16.87249947	35.26639938	33.81769943	23.20529938	-3.343519926	9.913579941	16.3614006	1.406909943	6.157619953	21.68050003	26.79089928	10.68130016	302.2210083	201.1649933	230.9089966	247.9759979	5.099020004	3.638580084	4.891860008	5.035699844	0.899603009	-0.172104999	-0.260410011	-1.111750007	0.824751019	0.344931006	-0.201174006	-0.964842975	-5.471630096	-3.351320028
WESTCHESTER_2009	WESTCHESTER	2009	0	0.000794589	0.004090057	0.002012888	GRA	Westchester	3055	22.79850746	2009	0.604624987	512.7369995	992.0620117	81.54350281	-17.9564991	-1.117220044	7.055580139	-10.98359966	18.08449936	31.1609993	32.53689957	22.00390053	-5.042359829	9.972080231	15.84070015	2.566600084	4.902729988	20.45630074	25.72590065	11.00440025	102.9929962	259.4710083	242.4620056	288.1870117	2.371010065	4.102759838	5.151820183	5.874710083	-0.79922998	-0.113604002	-0.781086028	0.047939099	-0.430139005	-0.879297018	-1.266240001	-0.641726017	-6.263579845	-49.4966011
WESTCHESTER_2010	WESTCHESTER	2010	4	0.002418962	0.007306952	0.0044468	GRA	Westchester	3060	20	2010	9.28565979	682.0319824	1188.859985	94.01339722	-13.50969982	1.93561995	7.991459847	-10.59729958	21.92149925	33.56600189	38.09000015	22.32850075	-2.511229992	11.23589993	17.46170044	1.694200039	5.971099854	23.50839996	28.38299942	10.45940018	380.9410095	144.246994	215.8919983	260.0159912	9.058620453	3.678119898	5.519010067	7.008069992	1.731899977	1.150259972	0.839951992	-0.82446003	0.638225019	2.172810078	1.390890002	-1.186740041	2.417449951	119.7979965
WESTCHESTER_2011	WESTCHESTER	2011	3	0.003889112	0.007908813	0.005648141	GRA	Westchester	6089	27.80365297	2011	5.821800232	601.3189697	1158.050049	135.9279938	-18.91609955	0.373403996	8.027230263	-7.935890198	21.7968998	33.87960052	36.7881012	28.0496006	-4.971310139	11.07199955	17.71780014	3.658360004	4.886000156	21.39360046	27.45730019	13.40869999	292.8210144	359.4549866	544.052002	280.1300049	6.49654007	6.904520035	10.25249958	7.769760132	-0.728183985	0.986344993	1.095980048	1.139700055	-0.446873009	0.057983398	0.465207994	1.762549996	-1.046409965	39.08539963
WESTCHESTER_2012	WESTCHESTER	2012	4	0.004188367	0.00901797	0.006258485	GRA	Westchester	4576	31.1292517	2012	50.90950012	607.0079956	1144.51001	113.026001	-12.57190037	0.00556231	7.180840015	-5.025179863	24.78779984	35.18920136	34.56779861	25.12000084	-0.531574011	11.01819992	17.24939919	3.281589985	9.320240021	21.83209991	27.63120079	11.24629974	110.0319977	256.1279907	248.3899994	219.298996	2.309560061	4.909520149	5.27850008	4.121630192	3.711549997	0.932505012	0.627664983	0.762928009	3.987370014	0.496544003	0.639095008	-0.399785012	44.04130173	44.77429962
WESTCHESTER_2013	WESTCHESTER	2013	2	0.000850758	0.004365492	0.002144216	GRA	Westchester	2871	22.08461538	2013	0	556.5209961	1069.280029	141.0700073	-14.32229996	-2.26041007	5.46254015	-10.06750011	14.18809986	33.15000153	35.44350052	27.38019943	-3.228209972	9.94233036	16.49570084	1.85698998	5.00138998	21.32040024	26.74950027	11.29759979	177.0050049	351.8320007	160.0110016	164.2619934	3.836879969	7.464690208	3.370009899	3.785150051	1.014919996	-0.143353	-0.126108006	-0.661668003	-0.331485003	-0.0151291	-0.242624	-0.348488986	-6.868209839	-5.713200092
WESTCHESTER_2014	WESTCHESTER	2014	2	0.001231515	0.007446161	0.003450169	GRA	Westchester	1550	21.23287671	2014	0	548.2349854	1029.189941	121.8440018	-17.9605999	-1.82280004	6.572460175	-7.545700073	15.9197998	30.83769989	32.53730011	24.98310089	-6.855380058	9.887570381	16.00110054	2.967489958	3.044709921	21.25219917	26.37269974	11.15289974	256.9979858	314.0069885	174.4649963	269.8720093	5.834819794	6.019499779	4.460730076	4.799349785	-2.61225009	-0.198115006	-0.620652974	0.448826998	-2.288160086	-0.083337799	-0.619431019	-0.493265986	-6.868209839	-13.99880028
WINDHAM_2001	Windham	2001	0	0	0	0	GRA	Windham	145	7.25	2001	0	490.8110046	925.7230225	115.7789993	-15.45540047	-2.826159954	4.890170097	-8.379289627	11.92870045	31.73480034	35.30789948	25.49239922	-6.291039944	8.247570038	14.13780022	1.653370023	4.156400204	21.00320053	25.98660088	13.53110027	305.3320007	262.8630066	198.0740051	93.87200165	5.974909782	7.086929798	4.113160133	2.391949892	-0.309085011	0.098897003	-0.668143988	0.853833973	-0.570784986	0.970248997	-0.122025996	2.237129927	-3.21762991	48.68830109
WINDHAM_2002	Windham	2002	0	0.000141576	0.011918221	0.002718726	GRA	Windham	394	12.3125	2002	0.452156007	415.3210144	1009.059998	70.99849701	-11.52729988	-4.167640209	6.473810196	-14.78789997	17.66259956	32.40090179	34.77659988	26.86639977	-3.700740099	7.384709835	15.01449966	-0.519621015	7.588170052	19.76869965	26.92160034	9.523779869	200.9920044	285.5690002	189.3970032	343.8269959	3.937269926	4.990210056	5.110740185	6.72935009	2.281209946	-0.763967991	0.208566993	-1.319159985	2.860990047	-0.264342993	0.813018978	-1.770169973	-2.765480042	-26.80190086
WINDHAM_2003	Windham	2003	0	0	0	0	GRA	Windham	39	2.6	2003	2.356699944	340.2319946	994.6309814	57.19480133	-20.55550003	-4.1833601	5.472509861	-11.72459984	19.32220078	32.62720108	31.9878006	23.24559975	-8.048950195	6.990340233	15.57159996	0.399726003	2.910079956	17.87140083	26.05080032	11.23110008	268.5780029	323.8200073	219.3670044	288.7279968	5.450049877	5.379559994	4.366230011	5.030580044	-2.066989899	-1.158339977	0.765586972	-0.39981401	-1.817100048	-2.161619902	-0.057771701	-0.062849998	-0.860935986	-101.8909988
WINDHAM_2004	Windham	2004	0	0	0	0	GRA	Windham	6	2	2004	2.468869925	433.7019959	904.2210083	45.56219864	-21.63380051	-2.394550085	5.216119766	-16.41769981	17.22039986	30.83530045	29.8022995	22.63529968	-6.875130177	8.021690369	14.63230038	-0.259714991	3.199259996	20.09460068	25.02459908	10.76949978	146.0549927	301.8120117	348.5650024	249.9160004	3.438499928	5.279379845	7.253320217	5.193079948	-0.893173993	-0.126991004	-0.173625007	-1.059249997	-1.527920008	0.061632201	-1.083989978	-0.524500012	-0.748764992	-8.420530319
WINDHAM_2005	Windham	2005	0	0	0	0	GRA	Windham	236	14.75	2005	0	387.6109924	1041.290039	111.3379974	-20.79310036	-1.964020014	4.672749996	-16.78450012	15.10009956	32.16529846	33.8246994	25.11870003	-7.049680233	7.497399807	15.40400028	0.503728986	3.698040009	19.71680069	27.23290062	10.77060032	279.9970093	224.6239929	142.2779999	547.8049927	4.980160236	4.384349823	3.620879889	11.17560005	-1.06772995	-0.651278019	0.597988009	-0.295810014	-1.029139996	-0.316228986	1.124259949	-0.523387015	-3.21762991	-54.51200104
WINDHAM_2006	Windham	2006	0	0	0	0	GRA	Windham	1121	24.91111111	2006	0	432.9020081	936.6010132	86.18509674	-14.18120003	-2.305779934	3.393840075	-8.457119942	18.8064003	30.68540001	35.13690186	23.9090004	-4.395899773	8.538350105	14.63080025	1.990700006	6.46600008	19.75930023	25.73010063	12.83440018	187.6609955	451.7799988	199.602005	336.7720032	4.223249912	7.047019959	3.980649948	7.642280102	1.586050034	0.389670998	-0.175178006	1.191159964	1.738819957	-0.273730993	-0.378513008	1.540490031	-3.21762991	-9.220640183
WINDHAM_2007	Windham	2007	0	0	0	0	GRA	Windham	421	9.355555556	2007	2.570300102	444.8940125	951.15802	138.5910034	-17.07570076	-4.4728899	4.344409943	-13.60779953	18.06760025	32.39630127	32.62329865	28.33139992	-6.212520123	7.427949905	14.16810036	0.799077988	4.49793005	19.76199913	26.50930023	11.0468998	228.822998	280.2869873	124.9670029	232.8549957	5.290130138	5.942120075	3.182780027	4.223670006	-0.230570003	-0.720730007	-0.637911975	-0.000461698	-0.229254007	-0.270954013	0.400669008	-0.247063994	-0.647336006	2.771640062
WINDHAM_2008	Windham	2008	0	0	0	0	GRA	Windham	492	9.283018868	2008	0	454.618988	934.3239746	72.77739716	-15.85690022	-3.959379911	4.809860229	-12.3586998	16.77350044	34.19540024	32.48870087	22.28890038	-4.835690022	8.217470169	14.70330048	-0.130869001	5.651679993	20.51339912	25.60810089	10.60060024	362.8179932	212.6049957	378.743988	301.0809937	6.717000008	3.717469931	8.054120064	5.654839993	1.146270037	0.068792298	-0.102695003	-0.930409014	0.924498022	0.480372995	-0.500510991	-0.693305016	-3.21762991	12.49629974
WINDHAM_2009	Windham	2009	0	0	0	0	GRA	Windham	627	10.81034483	2009	0	407.0589905	887.9550171	51.81990051	-21.08410072	-1.587859988	3.791470051	-12.85659981	16.74909973	29.88710022	31.95569992	21.84950066	-6.87706995	8.39247036	14.24209976	0.852518976	4.22548008	19.23959923	25.06119919	10.60159969	179.1549988	287.5650024	295.5390015	334.7290039	4.362810135	4.094950199	6.696050167	5.668930054	-0.895115972	0.243790999	-0.563832998	0.052979302	-0.501704991	-0.793365002	-1.047399998	-0.692390025	-3.21762991	-35.06380081
WINDHAM_2010	Windham	2010	0	0	0	0	GRA	Windham	93	4.894736842	2010	2.082730055	556.8040161	1051.160034	66.59549713	-15.5	-0.224816993	4.847370148	-14.14210033	21.04910088	32.89849854	36.33860016	23.75399971	-3.719969988	9.494680405	15.63729954	0.200877994	5.694709778	22.14019966	27.2140007	10.20769978	498.144989	153.8370056	174.3130035	269.2470093	11.04829979	2.773770094	4.446589947	6.533239841	2.261980057	1.345999956	0.831327975	-0.598661005	0.967531979	2.107209921	1.105350018	-1.086290002	-1.134899974	114.6809998
WINDHAM_2011	Windham	2011	0	0	0	0	GRA	Windham	331	8.710526316	2011	1.722740054	470.3099976	1038.569946	117.5199966	-20.69350052	-2.215189934	4.961760044	-11.33819962	20.60390091	31.47570038	36.27360153	28.81529999	-7.060510159	9.102009773	15.88700008	2.238049984	4.23183012	19.91469955	26.69070053	13.11680031	247.5050049	299.7940063	429.4259949	356.1099854	5.259840012	4.978769779	9.309470177	8.066189766	-1.078559995	0.953329027	1.081050038	1.438509941	-0.495357007	-0.118314996	0.582051992	1.822860003	-1.494889975	28.18770027
WINDHAM_2012	Windham	2012	0	0	0	0	GRA	Windham	110	3.928571429	2012	36.4375	499.2489929	1001.960022	91.41829681	-14.12160015	-1.756049991	4.097839832	-9.156439781	24.59009933	34.29000092	33.61740112	24.77429962	-2.363950014	9.161190033	15.22669983	1.800629973	8.431929588	20.75790024	26.55509949	11.25640011	128.8890076	271.6090088	253.4680023	223.5570068	3.376420021	5.509029865	4.763529778	4.047110081	3.618000031	1.012509942	0.420695007	1.00109005	3.704740047	0.724951029	0.446516007	-0.0375452	33.21979904	57.12599945
WINDHAM_2013	Windham	2013	0	0	0	0	GRA	Windham	73	3.173913043	2013	0	461.6719971	959.2340088	92.47409821	-16.90099907	-2.803900003	3.742729902	-15.05109978	14.73069954	32.68090057	34.25139999	25.52269936	-4.760519981	8.22480011	14.94519997	-0.213201001	4.506149769	20.40439987	25.90769959	10.68719959	194.6940002	362.7260132	167.9940033	213.2689972	4.515999794	6.832570076	3.63158989	4.419340134	1.221439958	0.076126099	0.139216006	-1.012740016	-0.221033007	0.371356994	-0.200883999	-0.606728971	-3.21762991	19.5489006
WINDHAM_2014	Windham	2014	0	0	0	0	GRA	Windham	6	1	2014	0	418.6400146	897.0089722	81.62339783	-21.44519997	-2.448729992	3.642960072	-10.14579964	14.37800026	28.81669998	30.82509995	24.25830078	-8.249650002	7.805640221	14.03730011	1.636270046	2.954610109	19.82640076	25.46290016	11.08570004	275.1820068	216.8200073	147.2890015	329.5620117	5.96408987	4.149069786	4.59318018	5.664740086	-2.267689943	-0.343032986	-0.768652976	0.836731017	-1.772570014	-0.206634998	-0.645748019	-0.208220005	-3.21762991	-23.48250008
WINDHAM_2015	Windham	2015	0	0	0	0	GRA	Windham	8	1.142857143	2015	0	461.2520142	1049.069946	86.57499695	-22.74720001	-5.191510201	3.710350037	-6.605659962	12.74870014	29.04380035	33.12979889	23.26860046	-10.36009979	8.107979774	15.42070007	2.967410088	1.19757998	20.46509933	27.38509941	13.76329994	212.3829956	217.6920013	150.9550018	238.8939972	3.469409943	5.027850151	4.408909798	5.29406023	-4.378129959	-0.0407019	0.614721	2.167870045	-3.529609919	0.432072014	1.276530027	2.469379902	-3.21762991	19.12949944
[truncated: 58 more columns]
