# Supplementary material for: Seasonal temperatures and hydrological conditions improve the prediction of West Nile virus infection rates in Culex mosquitoes and human case counts in New York and Connecticut
Source: PLoS One. 2019 Jun 3;14(6):e0217854. doi: 10.1371/journal.pone.0217854 (PMC6546252; doi:10.1371/journal.pone.0217854)
Supplement: S7 File — (ZIP) [file pone.0217854.s007.zip]

Archive with 5 entries (5 files):
- S7_1_county_annual_mosquitoes.csv
- S7_2_county_annual_human.csv
- S7_3_county_annual_human_subset.csv
- S7_4_trap_annual_mosquitoes_FULL.csv
- S7_5_trap_annual_mosquitoes.csv
