# Supplementary material for: Seasonal temperatures and hydrological conditions improve the prediction of West Nile virus infection rates in Culex mosquitoes and human case counts in New York and Connecticut
Source: PLoS One. 2019 Jun 3;14(6):e0217854. doi: 10.1371/journal.pone.0217854 (PMC6546252; doi:10.1371/journal.pone.0217854)
Supplement: S7 File — (ZIP) [file pone.0217854.s007.zip › S7_1_county_annual_mosquitoes.csv]

	IR	GDD10_2	GDD10_3	GDD10_4	DTR_1	DTR_2	DTR_3	DTR_4	MIN_T_1	MIN_T_2	MIN_T_3	MIN_T_4	MAX_T_1	MAX_T_2	MAX_T_3	MAX_T_4	MEAN_MIN_T_1	MEAN_MIN_T_2	MEAN_MIN_T_3	MEAN_MIN_T_4	MEAN_MAX_T_1	MEAN_MAX_T_2	MEAN_MAX_T_3	MEAN_MAX_T_4	PCP_MEDIAN_1	PCP_MEDIAN_2	PCP_MEDIAN_3	PCP_MEDIAN_4	PCP_INT_MEDIAN_1	PCP_INT_MEDIAN_2	PCP_INT_MEDIAN_3	PCP_INT_4	GDD10_anomaly_2	GDD10_anomaly_3	GDD10_anomaly_4	MIN_T_anomaly_1	MIN_T_anomaly_2	MIN_T_anomaly_3	MIN_T_anomaly_4	MAX_T_anomaly_1	MAX_T_anomaly_2	MAX_T_anomaly_3	MAX_T_anomaly_4	MEAN_MIN_T_anomaly_1	MEAN_MIN_T_anomaly_2	MEAN_MIN_T_anomaly_3	MEAN_MIN_T_anomaly_4	MEAN_MAX_T_anomaly_1	MEAN_MAX_T_anomaly_2
IR	1	0.326679282164455	0.324465696135893	0.231033051785477	-0.237873147138417	-0.157029941989167	-0.147227216099382	-0.245084290256151	0.227502410664827	0.187387316297001	0.252888917496983	0.219936325874012	0.142113008277191	0.134316398567847	0.208821861768504	0.069637247912844	0.26270817169512	0.316965895152028	0.318786497291899	0.254676759619769	0.198687438521606	0.224590425440035	0.275831785469527	0.125901881089497	0.0280982173295635	-0.076729020572159	-0.0806939507666866	0.00735074707358455	0.0284966313223602	0.0195341552172398	-0.0266121166877265	0.0232155272501345	0.17419340645141	0.171815765377751	0.0277708083202854	0.0895739702814339	0.0601453883320778	0.0153423939877743	0.0931486184780329	0.0979935821612039	0.07971127770271	0.133167414002858	-0.00169248224181977	0.116491713226831	0.146209776188841	0.144977388212496	0.043244563941747	0.114401567587646	0.134865537929072
GDD10_2	0.326679282164455	1	0.738739250070305	0.564533245428059	-0.389214400633447	-0.107650721543074	-0.175528673951521	-0.142241099755026	0.536947244540248	0.641327571403181	0.552909562537268	0.466273712225835	0.297656814644109	0.434649388086355	0.617169542465316	0.280346488796693	0.593921478249114	0.880538186418709	0.669125241685125	0.556831827709762	0.511604216568507	0.90863928201738	0.701259081103174	0.504208889429699	0.10989151785742	-0.197986242381353	-0.00962656217376742	-0.262428276309847	0.272625247027372	0.0754919638021705	0.159962397586154	-0.0890841522327803	0.614219840210001	0.211834730974966	0.12441013471823	0.161990366853802	0.284944597876349	0.0298103350084146	0.141936827534597	0.144311516837129	0.115211453512653	0.31032216959263	0.0576497760017634	0.224505283959628	0.515878740547996	0.155543240575346	0.130925601752769	0.163142646337081	0.563974697094417
GDD10_3	0.324465696135893	0.738739250070305	1	0.683765830387749	-0.331836506120486	-0.370238765084478	-0.340634873822094	-0.238131663742932	0.545167919923552	0.638441988941261	0.781556793968734	0.494650208912596	0.219199302577775	0.360834538458004	0.599691421313917	0.271721815191648	0.571711122123694	0.799035426739782	0.942580379836166	0.699100821614254	0.51046440527898	0.58836404316812	0.90231028292096	0.598398661877081	0.100071451243597	-0.188920423995006	-0.169519640552862	0.115541174579968	0.251053628654108	0.0593969684151045	0.060075319831471	0.27578792830885	0.219836533071059	0.544803035176254	0.154212364514935	0.0306215378517199	0.153174935206462	0.234511577922519	0.0645975501812033	0.101367510486669	0.144249942810622	0.324603516669459	0.0973017575757626	0.0435503293975527	0.18395350508781	0.493978100980402	0.137654518063496	0.0507010296746165	0.206895720195523
GDD10_4	0.231033051785477	0.564533245428059	0.683765830387749	1	-0.399371871877891	-0.361899471728519	-0.304281406721308	-0.234213759482405	0.47128352033585	0.410728234605246	0.5311710475084	0.55951884736057	-0.0291971739704601	0.152383893709699	0.422647299589768	0.557704506908945	0.430382824921566	0.603978438567226	0.669809298216252	0.758256401140058	0.321435520896825	0.373644551640242	0.584192429008695	0.66303135621381	0.0464534248968035	-0.0586028318891908	-0.323462330171968	-0.0398452002469505	0.122253584279576	0.304694722018987	-0.152843111656855	0.0538961089793296	0.149256937921321	0.182124831077822	0.70279485748042	0.01528196634564	-0.0491072283159657	-0.104551171026035	0.20215971701196	-0.110452343558529	0.0248864002718756	0.232885945553578	0.476899027151043	-0.0671221509263385	-0.00854959009726158	0.0484298242167936	0.327092487985582	-0.0833649288068461	0.107336469578465
DTR_1	-0.237873147138417	-0.389214400633447	-0.331836506120486	-0.399371871877891	1	0.414123875388144	0.562387442117719	0.44873173403697	-0.367393077134837	-0.362747745112581	-0.415071505633282	-0.0931044684194538	-0.00265388673851738	-0.0134515841840195	-0.13032681479271	-0.0103204780893778	-0.490684562524735	-0.486397879996289	-0.472388147292597	-0.342678808960958	-0.137626160012853	-0.194602091649018	-0.0934017535079093	-0.100217624518488	-0.175473504385013	0.186540762234365	0.157012122360699	0.139639698354476	-0.129270296797899	0.0674707469723796	0.127583800753033	0.0903062015251154	-0.236209387511924	-0.024495506365236	-0.0445212776789471	-0.117979291790852	-0.190206738809072	0.0926397035582989	0.231792627728939	0.00474325445882999	-0.12400601232919	-0.139088214647197	0.00934542845394971	-0.226989373392614	-0.181535046674746	-0.0463818123977063	0.226261819423273	-0.0117041378944329	-0.265987909218569
DTR_2	-0.157029941989167	-0.107650721543074	-0.370238765084478	-0.361899471728519	0.414123875388144	1	0.886843475821228	0.494404063996533	-0.251363251618636	-0.41920337517604	-0.538709463003855	-0.461430496342454	-0.163242096224763	0.233187285714189	0.0893905356153848	0.100274008868164	-0.386118960375443	-0.530218521425118	-0.61903846427423	-0.670653872509312	-0.264920875351845	0.263208873548666	0.0148915282155483	-0.419361827839065	0.137898921501758	-0.268127479795139	-0.151232892537086	0.0141405949738029	0.0240103797697044	-0.209620220285816	-0.184334656833801	-0.0546053104690652	0.204456544871669	0.0860364088306776	0.131715153124897	0.223768261662852	-0.0683429616019354	0.0484922661217112	-0.100509420177375	-0.202203553606793	0.102751076087064	0.110200290702573	0.0620113572263513	0.0782688168586436	-0.0993955818339066	-0.0813300927269982	-0.157779242991771	0.0220690716947645	0.360108059386925
DTR_3	-0.147227216099382	-0.175528673951521	-0.340634873822094	-0.304281406721308	0.562387442117719	0.886843475821228	1	0.483108978287752	-0.295036372916083	-0.444694749149958	-0.578931672881333	-0.354774543839872	-0.144842804719087	0.207456904952054	0.18370530522705	0.21844542545652	-0.428977365460145	-0.557553332127203	-0.635056486086227	-0.59707355138151	-0.251346107371228	0.134053771280584	0.097915501454777	-0.34837258027197	0.00911152740313648	-0.127935758176025	-0.210847588237985	0.0592215441849699	-0.104822922504845	-0.115531261208986	-0.255258855230019	-0.0229444483943118	0.120798978246877	0.172223778217427	0.242407369075581	0.210493615625513	-0.0734222475237238	0.0428788352669228	0.0732128097091924	-0.179940759301065	0.0495523164628488	0.204873885384288	0.177851100053696	0.0548028339509839	-0.100721921200593	-0.045883306928169	0.0237417458383932	0.0653757740579897	0.186764247639433
DTR_4	-0.245084290256151	-0.142241099755026	-0.238131663742932	-0.234213759482405	0.44873173403697	0.494404063996533	0.483108978287752	1	-0.23473657379079	-0.154697942571236	-0.425266053858107	-0.189342801886556	-0.258172364702328	0.149326006254491	0.160528489582944	0.0773139095691132	-0.341178153879998	-0.295657383487912	-0.367239965004004	-0.366467735722308	-0.199294190133015	0.0919962679019359	-0.0305611550332705	0.195333028448337	0.164110302524954	0.0520955470496149	0.133163074465191	-0.260783800505544	0.203650146164578	0.0826710701727812	0.0426580346700207	-0.167759309205378	0.0106314942445072	-0.0910059587521988	0.0586941774744444	-0.0614179343161079	-0.0351568838927009	-0.0844946989155203	0.0226133363349451	-0.289985975560644	0.0141512165840976	0.117083479170232	0.0459297903952745	-0.153827974395276	-0.018243747918361	-0.0838831753472608	0.0089571128145829	-0.213849541934656	0.0197230888972002
MIN_T_1	0.227502410664827	0.536947244540248	0.545167919923552	0.47128352033585	-0.367393077134837	-0.251363251618636	-0.295036372916083	-0.23473657379079	1	0.410245621360165	0.505025678535226	0.46458413291033	0.243053354334548	0.318130533019645	0.461950326342777	0.206289296348992	0.881796981113698	0.57944512032281	0.552387045172954	0.441152864979102	0.848012249039138	0.441510949990102	0.441382411254267	0.328478697954463	0.0370981888564031	-0.0178400318922478	-0.238986712034712	-0.196258296558187	0.20487498323057	0.22764314584007	-0.0629582070797064	-0.124943941661278	0.217991093869491	0.0550997512118956	0.0381719644484343	0.739001366793904	-0.0185374570199006	-0.0440438330817313	0.102252858500633	0.186533973941231	0.293572313750518	0.339003492746692	0.138965848577367	0.594442862196948	0.0822881312128986	-0.0681499058597064	-0.125195542428876	0.592007364924105	0.256514619637083
MIN_T_2	0.187387316297001	0.641327571403181	0.638441988941261	0.410728234605246	-0.362747745112581	-0.41920337517604	-0.444694749149958	-0.154697942571236	0.410245621360165	1	0.451663182758762	0.393587569397952	0.237613662332402	0.122392442836091	0.484504086814524	-0.0512078594782951	0.581762955494832	0.804917914084425	0.682114507996873	0.564979957387756	0.508903225017996	0.552628709705944	0.471415653160545	0.505552485049391	0.137615450210933	-0.0786129348724566	-0.0457788061282335	0.00309556842986324	0.383802194460052	0.104156431976705	0.0387780712435716	0.200061050562893	0.351636897436217	0.174156401669886	-0.0487680545351158	-0.0493459799172496	0.74705413717643	-0.116384056124811	0.02474197099077	0.174425512927007	-0.0118405480496676	0.318752191558222	-0.158579464024625	0.186543765762162	0.532898710632436	0.225260162788774	0.120851539653969	0.127899024339298	0.350891551430479
MIN_T_3	0.252888917496983	0.552909562537268	0.781556793968734	0.5311710475084	-0.415071505633282	-0.538709463003855	-0.578931672881333	-0.425266053858107	0.505025678535226	0.451663182758762	1	0.466503884082069	0.118118463725941	0.131991686678846	0.232653734828679	0.0959140576134896	0.483295302786676	0.694132846890751	0.848443017530353	0.684948990673785	0.374986993193704	0.323017701064299	0.562730612181392	0.474641540635462	0.0902108022554099	-0.204679375758539	0.0128221953073593	0.0129865710102682	0.16854693305099	-0.0479085845626398	0.255883969663564	0.0971146197737849	0.0719606289560837	0.280109397798074	-0.0629494201977036	-0.0236062961411102	-0.0567298463137781	0.551978379736628	0.00445981162535595	0.0507218965953045	0.0549602927660678	0.0427595994437433	0.00178264098903226	-0.0799701167117553	0.027076326691042	0.277700556916978	0.0363630810149999	-0.0464187015977299	0.053829366978857
MIN_T_4	0.219936325874012	0.466273712225835	0.494650208912596	0.55951884736057	-0.0931044684194538	-0.461430496342454	-0.354774543839872	-0.189342801886556	0.46458413291033	0.393587569397952	0.466503884082069	1	0.0558245753964731	0.0013110936358011	0.291031588372038	0.0783379548834366	0.332724826641062	0.590543883116426	0.532309393655558	0.819194549383816	0.339103447536436	0.272112600729648	0.360790656781758	0.753361901180215	0.0124867639259764	0.0446270351668602	-0.139247627895482	-0.306986295378881	0.148352462576677	0.293224459149859	-0.0225504612977153	-0.186978974903553	0.186640035706012	0.0552618618585762	0.217738902512016	0.0765343177348363	0.00667819102475947	-0.0415889887750324	0.815227204102112	0.0107706135005653	-0.068564120695402	0.173033018554676	0.02545800484559	-0.10069529562514	0.211899877456598	-0.00347919702580362	0.615045658813543	-0.00719509819918512	0.079537104999103
MAX_T_1	0.142113008277191	0.297656814644109	0.219199302577775	-0.0291971739704601	-0.00265388673851738	-0.163242096224763	-0.144842804719087	-0.258172364702328	0.243053354334548	0.237613662332402	0.118118463725941	0.0558245753964731	1	0.412225419145592	0.174094082020425	0.102552156867071	0.461403498230616	0.296797849035864	0.23104269972445	0.0598511366594067	0.523380929611727	0.196259264991864	0.164972679158279	-0.0870697250426248	-0.138088168515846	0.0750141697695289	0.361112702570759	0.102094087459812	0.0481217165899077	-0.0109718830286629	0.309454588969283	0.167542524044381	0.208423603823948	0.149690162379523	-0.17450634365755	0.227030906210104	0.223978144900478	0.0475664158696636	-0.00587219478428765	0.969005742921868	0.35292867024394	0.0759608437271142	0.0136957595379689	0.524693774684098	0.345437662813214	0.291862845814874	-0.0274006729542621	0.567217295115903	0.0403506486030142
MAX_T_2	0.134316398567847	0.434649388086355	0.360834538458004	0.152383893709699	-0.0134515841840195	0.233187285714189	0.207456904952054	0.149326006254491	0.318130533019645	0.122392442836091	0.131991686678846	0.0013110936358011	0.412225419145592	1	0.47783639912781	0.334443527844638	0.3852551743903	0.252097185550609	0.222397569330097	-0.0836183693398647	0.432283353330791	0.488909856908491	0.476569962232836	-0.00128920102893245	0.094441298152854	-0.118552312721744	0.113150113564719	-0.0361943366332236	0.105163470235783	-0.052838345995246	0.0396676221146425	-0.0160620599694752	0.160673226953342	0.235052193803291	0.0595051156119835	0.343210438513832	0.0178116240791116	0.093991514573911	-0.0452551326932133	0.290962101977535	0.809117123439744	0.238859364744853	0.14751496099746	0.433136324052911	0.101903271802109	0.235471061042938	-0.217259676019164	0.402442651805716	0.157522421847136
MAX_T_3	0.208821861768504	0.617169542465316	0.599691421313917	0.422647299589768	-0.13032681479271	0.0893905356153848	0.18370530522705	0.160528489582944	0.461950326342777	0.484504086814524	0.232653734828679	0.291031588372038	0.174094082020425	0.47783639912781	1	0.392978207986982	0.431608633239137	0.488870033840291	0.427327015417836	0.300990866778351	0.435869513436924	0.633719405726276	0.718829383599369	0.410630486023555	0.21322651491164	0.0347912348936652	-0.103578605049681	-0.00129724439317822	0.303999214352287	0.259593658645704	-0.0376357857306486	0.142664230651859	0.450414644777723	0.518943748102252	0.311227930491423	0.397113319370101	0.392897983670342	0.0642454143023273	0.205923474987621	0.069069794112941	0.243998954798899	0.865071516804626	0.244940722581797	0.353361558421372	0.414397638904135	0.417023555592849	0.234649298059787	0.307013361300203	0.423580799515529
MAX_T_4	0.069637247912844	0.280346488796693	0.271721815191648	0.557704506908945	-0.0103204780893778	0.100274008868164	0.21844542545652	0.0773139095691132	0.206289296348992	-0.0512078594782951	0.0959140576134896	0.0783379548834366	0.102552156867071	0.334443527844638	0.392978207986982	1	0.16146663343973	0.109003747506899	0.145688231129888	0.119163343023233	0.179209438767817	0.210919188232798	0.387808999854344	0.170573141220228	-0.0936740709344685	0.209648136311377	-0.0363204925864752	0.000230556425292663	-0.0913496445021902	0.418041972446492	0.0407471319787456	-0.0141607988208134	0.0759570215321748	0.16222162711941	0.640354156184542	0.178335744183618	-0.194861755360196	-0.0132346149343223	0.0256948219266704	0.013856607117767	0.170673420782305	0.26560252433174	0.930015774804121	0.103672914229057	-0.129288766541261	0.0333771066862759	0.0587149230651103	0.118224727386337	-0.029487495241623
MEAN_MIN_T_1	0.26270817169512	0.593921478249114	0.571711122123694	0.430382824921566	-0.490684562524735	-0.386118960375443	-0.428977365460145	-0.341178153879998	0.881796981113698	0.581762955494832	0.483295302786676	0.332724826641062	0.461403498230616	0.3852551743903	0.431608633239137	0.16146663343973	1	0.697780526990713	0.62168935074069	0.416763833972795	0.930576882857519	0.45939065396782	0.407966196069355	0.240863009101309	-0.0635462270801744	-0.0121010617393479	-0.108830888419529	-0.115334471178772	0.137352952747065	0.161579870817711	0.0064428919962339	-0.0292955216246357	0.280173847917468	0.0600968952630586	-0.0596118488159237	0.57583193153896	0.208285691789585	-0.125259515429146	-0.0714373111586588	0.41005486140849	0.369906737954174	0.290860290037141	0.0765705549759945	0.734280841634944	0.28002847973354	0.0311106931658202	-0.221178178756691	0.699315952419871	0.278000763206296
MEAN_MIN_T_2	0.316965895152028	0.880538186418709	0.799035426739782	0.603978438567226	-0.486397879996289	-0.530218521425118	-0.557553332127203	-0.295657383487912	0.57944512032281	0.804917914084425	0.694132846890751	0.590543883116426	0.296797849035864	0.252097185550609	0.488870033840291	0.109003747506899	0.697780526990713	1	0.854302744663694	0.764860239329385	0.588832884311682	0.678406269155635	0.58986419884576	0.634255726374211	0.0462499657713847	-0.0802859650659425	0.0372370534719505	-0.184932661592578	0.257375811113981	0.12583497965269	0.19367391097708	0.00853113609400251	0.413337211846221	0.13090037256454	-0.011188975733202	0.0260983894391201	0.342520795232691	-0.0267391164317082	0.136081131530448	0.186738326401603	0.0407986579773424	0.216073604641751	-0.0622105984033948	0.165782874993646	0.507458773181596	0.167598770105886	0.161410443817103	0.135575582754813	0.345450487437344
MEAN_MIN_T_3	0.318786497291899	0.669125241685125	0.942580379836166	0.669809298216252	-0.472388147292597	-0.61903846427423	-0.635056486086227	-0.367239965004004	0.552387045172954	0.682114507996873	0.848443017530353	0.532309393655558	0.23104269972445	0.222397569330097	0.427327015417836	0.145688231129888	0.62168935074069	0.854302744663694	1	0.786491745400424	0.508223230358877	0.435660520319465	0.706571922155123	0.615423307313389	0.0788629822479434	-0.109824426427834	-0.0643236215160143	0.0740931450020411	0.243379372016048	0.0897473321490735	0.140192610965837	0.234703133407243	0.137914842612951	0.386810524376445	0.0407998955470043	-0.0499415744400897	0.151501704620912	0.178978439288885	0.0270101210208215	0.146762028317926	0.100727796345745	0.194001070548628	0.0169314647485569	0.0159012096680515	0.186934074956267	0.422646318761221	0.104979101846251	0.0178942872827144	0.103755721022082
MEAN_MIN_T_4	0.254676759619769	0.556831827709762	0.699100821614254	0.758256401140058	-0.342678808960958	-0.670653872509312	-0.59707355138151	-0.366467735722308	0.441152864979102	0.564979957387756	0.684948990673785	0.819194549383816	0.0598511366594067	-0.0836183693398647	0.300990866778351	0.119163343023233	0.416763833972795	0.764860239329385	0.786491745400424	1	0.32977412577317	0.28916265650292	0.466297177175245	0.840924593199204	-0.0504303281996734	0.00347748849012055	-0.114665532394151	-0.135262000412627	0.0859859397739035	0.243944960306271	0.0478853988439172	0.00366811147151178	0.135052536228089	0.128707544315235	0.260981686820038	-0.118332971869699	0.086700935700569	0.00448708565319341	0.445183919342646	0.00504728428298616	-0.178754986440516	0.13414509163151	0.0400426164084497	-0.183097702254947	0.198837297211742	0.115490143163445	0.581783493684033	-0.120771193532267	0.0530736523691397
MEAN_MAX_T_1	0.198687438521606	0.511604216568507	0.51046440527898	0.321435520896825	-0.137626160012853	-0.264920875351845	-0.251346107371228	-0.199294190133015	0.848012249039138	0.508903225017996	0.374986993193704	0.339103447536436	0.523380929611727	0.432283353330791	0.435869513436924	0.179209438767817	0.930576882857519	0.588832884311682	0.508223230358877	0.32977412577317	1	0.44044489252145	0.424508442198524	0.231691786629566	-0.145961591868114	0.0646202277921483	-0.0577430681692675	-0.0724350600797702	0.101821110093729	0.2120225153153	0.0609288390211285	0.00464118080861942	0.21924041393574	0.0580226615035327	-0.0864690213525971	0.605001826441043	0.156850479119083	-0.103464530800817	0.0161831066126043	0.46811880659102	0.368386194931882	0.272194048879464	0.0909673656901013	0.739315988675905	0.242046853701499	0.0158772399695614	-0.156357174768206	0.790023109123503	0.204258592630378
MEAN_MAX_T_2	0.224590425440035	0.90863928201738	0.58836404316812	0.373644551640242	-0.194602091649018	0.263208873548666	0.134053771280584	0.0919962679019359	0.441510949990102	0.552628709705944	0.323017701064299	0.272112600729648	0.196259264991864	0.488909856908491	0.633719405726276	0.210919188232798	0.45939065396782	0.678406269155635	0.435660520319465	0.28916265650292	0.44044489252145	1	0.684080898804224	0.35830339659074	0.172117452199946	-0.323690730833626	-0.0886758552757319	-0.198172590998545	0.313660557819059	-0.0384583627436108	0.0606425809801395	-0.0376093370764639	0.647481151052519	0.223497129510373	0.101402191402528	0.223595317582118	0.330516952295731	0.0115943184584777	0.067746711688443	0.0372672011370569	0.135458434527973	0.34134995404013	-0.0170523780252453	0.256457433838476	0.491284010990136	0.120228299500167	0.0469423351070672	0.173387960246609	0.705111087057887
MEAN_MAX_T_3	0.275831785469527	0.701259081103174	0.90231028292096	0.584192429008695	-0.0934017535079093	0.0148915282155483	0.097915501454777	-0.0305611550332705	0.441382411254267	0.471415653160545	0.562730612181392	0.360790656781758	0.164972679158279	0.476569962232836	0.718829383599369	0.387808999854344	0.407966196069355	0.58986419884576	0.706571922155123	0.466297177175245	0.424508442198524	0.684080898804224	1	0.473733952913859	0.10994885192519	-0.258690202504627	-0.276023876388886	0.149708542566713	0.217527906045777	0.00978863874475815	-0.0532227435396083	0.281357326026658	0.288342204402381	0.656112553151736	0.274628751866082	0.128487737878453	0.12792424076861	0.269864709318625	0.101866960800465	0.0242383527180606	0.175165103835199	0.43761949866124	0.184739434468955	0.0706899285783062	0.148564294370522	0.50247728710038	0.156997634084786	0.082943351265212	0.304763343732266
MEAN_MAX_T_4	0.125901881089497	0.504208889429699	0.598398661877081	0.66303135621381	-0.100217624518488	-0.419361827839065	-0.34837258027197	0.195333028448337	0.328478697954463	0.505552485049391	0.474641540635462	0.753361901180215	-0.0870697250426248	-0.00128920102893245	0.410630486023555	0.170573141220228	0.240863009101309	0.634255726374211	0.615423307313389	0.840924593199204	0.231691786629566	0.35830339659074	0.473733952913859	1	0.0422920055306893	0.0339650501801284	-0.0434156120825807	-0.294251022240464	0.20908094052778	0.305217212294668	0.0752849952146085	-0.0937048621516245	0.148537945144625	0.0827360458167251	0.309229758667239	-0.160452539115154	0.0709408876723362	-0.044413676929153	0.482406222710357	-0.16333996080536	-0.180189292681806	0.209495488809939	0.068921073505875	-0.282465995287144	0.198977130103571	0.07294672710172	0.618448754187796	-0.251679071188542	0.0674144611827823
PCP_MEDIAN_1	0.0280982173295635	0.10989151785742	0.100071451243597	0.0464534248968035	-0.175473504385013	0.137898921501758	0.00911152740313648	0.164110302524954	0.0370981888564031	0.137615450210933	0.0902108022554099	0.0124867639259764	-0.138088168515846	0.094441298152854	0.21322651491164	-0.0936740709344685	-0.0635462270801744	0.0462499657713847	0.0788629822479434	-0.0504303281996734	-0.145961591868114	0.172117452199946	0.10994885192519	0.0422920055306893	1	-0.317203690242796	0.0172912696656732	0.108272965915527	0.881825551220381	-0.235609321341033	0.0613650996494649	0.222439484566706	0.269482049072872	0.21650895536499	0.0711330863219833	0.00571818023786403	0.157748120861123	0.144813252250724	-0.0139335117574883	-0.123333532967593	0.193291155741896	0.29599376062115	-0.0545353725510535	-0.110046807148286	0.128968862695394	0.17320650857142	-0.111195603410727	-0.2170368485431	0.327782489417777
PCP_MEDIAN_2	-0.076729020572159	-0.197986242381353	-0.188920423995006	-0.0586028318891908	0.186540762234365	-0.268127479795139	-0.127935758176025	0.0520955470496149	-0.0178400318922478	-0.0786129348724566	-0.204679375758539	0.0446270351668602	0.0750141697695289	-0.118552312721744	0.0347912348936652	0.209648136311377	-0.0121010617393479	-0.0802859650659425	-0.109824426427834	0.00347748849012055	0.0646202277921483	-0.323690730833626	-0.258690202504627	0.0339650501801284	-0.317203690242796	1	0.269179341429887	-0.0562075884137397	-0.214084348315514	0.824164890121624	0.16816781238518	-0.109852125223753	-0.286859239292189	-0.230161661719688	-0.00446272370841797	0.041106220748088	-0.0528487681407384	-0.261786633997235	0.109183011261769	0.0768247792570714	-0.16800799488696	0.0537590014665193	0.239021064912304	0.0614213170870391	-0.0565851178020769	-0.0908402896132923	0.128654395002455	0.138963265340461	-0.452666573782857
PCP_MEDIAN_3	-0.0806939507666866	-0.00962656217376742	-0.169519640552862	-0.323462330171968	0.157012122360699	-0.151232892537086	-0.210847588237985	0.133163074465191	-0.238986712034712	-0.0457788061282335	0.0128221953073593	-0.139247627895482	0.361112702570759	0.113150113564719	-0.103578605049681	-0.0363204925864752	-0.108830888419529	0.0372370534719505	-0.0643236215160143	-0.114665532394151	-0.0577430681692675	-0.0886758552757319	-0.276023876388886	-0.0434156120825807	0.0172912696656732	0.269179341429887	1	-0.0808205333840001	0.0191847526588848	0.0554389511852136	0.890148478151283	-0.0217708656914395	0.061141292501254	-0.106215070818166	-0.320440167787381	-0.194029167335053	0.0652307810081403	0.214149792520485	-0.0764327676854582	0.369189801799234	0.114762550786324	-0.0951933663377499	-0.0308902618495885	-0.00541961177708977	0.297505613012263	0.164091262936097	0.0209310451972883	0.0363939807913508	-0.11177901316743
PCP_MEDIAN_4	0.00735074707358455	-0.262428276309847	0.115541174579968	-0.0398452002469505	0.139639698354476	0.0141405949738029	0.0592215441849699	-0.260783800505544	-0.196258296558187	0.00309556842986324	0.0129865710102682	-0.306986295378881	0.102094087459812	-0.0361943366332236	-0.00129724439317822	0.000230556425292663	-0.115334471178772	-0.184932661592578	0.0740931450020411	-0.135262000412627	-0.0724350600797702	-0.198172590998545	0.149708542566713	-0.294251022240464	0.108272965915527	-0.0562075884137397	-0.0808205333840001	1	0.0254516985619383	-0.207213356120779	-0.0496401575670032	0.935077772906408	-0.294138106257546	0.399464538741102	0.0458927570698562	-0.174371784784471	0.109812082460045	0.163097891358188	-0.319020313177305	0.115856509006926	0.0046330996226814	0.0586193152958659	0.025292329765368	-0.0623959572514176	-0.180703633609739	0.412747197538471	-0.10671629010675	-0.00480878695949375	-0.18307562690502
PCP_INT_MEDIAN_1	0.0284966313223602	0.272625247027372	0.251053628654108	0.122253584279576	-0.129270296797899	0.0240103797697044	-0.104822922504845	0.203650146164578	0.20487498323057	0.383802194460052	0.16854693305099	0.148352462576677	0.0481217165899077	0.105163470235783	0.303999214352287	-0.0913496445021902	0.137352952747065	0.257375811113981	0.243379372016048	0.0859859397739035	0.101821110093729	0.313660557819059	0.217527906045777	0.20908094052778	0.881825551220381	-0.214084348315514	0.0191847526588848	0.0254516985619383	1	-0.0886595214750814	0.113573227166883	0.214908477315704	0.322569691862075	0.161600279127502	0.00811187754026366	0.0301134361604381	0.267786837167727	0.0532543284984423	0.0126276276091245	0.0449766015415754	0.120126647255501	0.296468387042787	-0.0862451134160002	-0.022881199876592	0.234559344711091	0.160489415367821	-0.0875756719597606	-0.123286049447904	0.333003375816344
PCP_INT_MEDIAN_2	0.0195341552172398	0.0754919638021705	0.0593969684151045	0.304694722018987	0.0674707469723796	-0.209620220285816	-0.115531261208986	0.0826710701727812	0.22764314584007	0.104156431976705	-0.0479085845626398	0.293224459149859	-0.0109718830286629	-0.052838345995246	0.259593658645704	0.418041972446492	0.161579870817711	0.12583497965269	0.0897473321490735	0.243944960306271	0.2120225153153	-0.0384583627436108	0.00978863874475815	0.305217212294668	-0.235609321341033	0.824164890121624	0.0554389511852136	-0.207213356120779	-0.0886595214750814	1	0.0494839893994103	-0.211584353872082	-0.0460336482273786	-0.104430450628938	0.304378637980399	0.161876557349363	-0.00849916212770681	-0.290977821502203	0.256934626444983	-0.0319927513513929	-0.119851429301288	0.243701371947753	0.438112141203154	0.0886246543765123	0.000749997731541074	-0.0866100450046985	0.253756547057886	0.142896499626308	-0.173729961171944
PCP_INT_MEDIAN_3	-0.0266121166877265	0.159962397586154	0.060075319831471	-0.152843111656855	0.127583800753033	-0.184334656833801	-0.255258855230019	0.0426580346700207	-0.0629582070797064	0.0387780712435716	0.255883969663564	-0.0225504612977153	0.309454588969283	0.0396676221146425	-0.0376357857306486	0.0407471319787456	0.0064428919962339	0.19367391097708	0.140192610965837	0.0478853988439172	0.0609288390211285	0.0606425809801395	-0.0532227435396083	0.0752849952146085	0.0613650996494649	0.16816781238518	0.890148478151283	-0.0496401575670032	0.113573227166883	0.0494839893994103	1	0.049143684235361	0.178509047687944	0.0343263723612756	-0.269104697151539	-0.154175223081756	-0.0117579799554049	0.3557825891281	-0.0853234432624385	0.30783282062193	0.0219759505345483	-0.0609228940824758	0.0485932592309607	-0.0413492081370065	0.296646509508763	0.222968795130482	0.0266135963175026	0.0204204425201549	0.0161912419878181
PCP_INT_4	0.0232155272501345	-0.0890841522327803	0.27578792830885	0.0538961089793296	0.0903062015251154	-0.0546053104690652	-0.0229444483943118	-0.167759309205378	-0.124943941661278	0.200061050562893	0.0971146197737849	-0.186978974903553	0.167542524044381	-0.0160620599694752	0.142664230651859	-0.0141607988208134	-0.0292955216246357	0.00853113609400251	0.234703133407243	0.00366811147151178	0.00464118080861942	-0.0376093370764639	0.281357326026658	-0.0937048621516245	0.222439484566706	-0.109852125223753	-0.0217708656914395	0.935077772906408	0.214908477315704	-0.211584353872082	0.049143684235361	1	-0.125067419473699	0.493396096825621	0.0618438964810726	-0.207668750589043	0.241882238753879	0.146425922173518	-0.264162946452786	0.174910946543427	0.00151383613202892	0.175937820778077	0.000400883190875443	-0.0673537189328127	0.0126219719464662	0.52309817793979	-0.0188874449968471	-0.0347800375285422	-0.0413278935299858
GDD10_anomaly_2	0.17419340645141	0.614219840210001	0.219836533071059	0.149256937921321	-0.236209387511924	0.204456544871669	0.120798978246877	0.0106314942445072	0.217991093869491	0.351636897436217	0.0719606289560837	0.186640035706012	0.208423603823948	0.160673226953342	0.450414644777723	0.0759570215321748	0.280173847917468	0.413337211846221	0.137914842612951	0.135052536228089	0.21924041393574	0.647481151052519	0.288342204402381	0.148537945144625	0.269482049072872	-0.286859239292189	0.061141292501254	-0.294138106257546	0.322569691862075	-0.0460336482273786	0.178509047687944	-0.125067419473699	1	0.359459762122201	0.189902841023236	0.261343851515895	0.449895661198404	0.0897309756705167	0.212276580397402	0.216028351514501	0.196352615935644	0.512948726230416	0.0831899725936609	0.353562111643664	0.824047499617285	0.266908444692254	0.205043837661281	0.249309009115515	0.917036142991133
GDD10_anomaly_3	0.171815765377751	0.211834730974966	0.544803035176254	0.182124831077822	-0.024495506365236	0.0860364088306776	0.172223778217427	-0.0910059587521988	0.0550997512118956	0.174156401669886	0.280109397798074	0.0552618618585762	0.149690162379523	0.235052193803291	0.518943748102252	0.16222162711941	0.0600968952630586	0.13090037256454	0.386810524376445	0.128707544315235	0.0580226615035327	0.223497129510373	0.656112553151736	0.0827360458167251	0.21650895536499	-0.230161661719688	-0.106215070818166	0.399464538741102	0.161600279127502	-0.104430450628938	0.0343263723612756	0.493396096825621	0.359459762122201	1	0.254399730211121	0.0756664097219274	0.245378252253637	0.483315934802703	0.0678970313469021	0.158155006313977	0.301906329251189	0.607144741516856	0.178645390016041	0.0794360448791119	0.273597963494387	0.910688803808394	0.214067862865161	0.0814522817373142	0.339028399239355
GDD10_anomaly_4	0.0277708083202854	0.12441013471823	0.154212364514935	0.70279485748042	-0.0445212776789471	0.131715153124897	0.242407369075581	0.0586941774744444	0.0381719644484343	-0.0487680545351158	-0.0629494201977036	0.217738902512016	-0.17450634365755	0.0595051156119835	0.311227930491423	0.640354156184542	-0.0596118488159237	-0.011188975733202	0.0407998955470043	0.260981686820038	-0.0864690213525971	0.101402191402528	0.274628751866082	0.309229758667239	0.0711330863219833	-0.00446272370841797	-0.320440167787381	0.0458927570698562	0.00811187754026366	0.304378637980399	-0.269104697151539	0.0618438964810726	0.189902841023236	0.254399730211121	1	0.036806617248497	-0.0862674135044558	-0.132647257415008	0.262987589913705	-0.182056331979044	0.0654552553616702	0.351053527819499	0.688674624967334	-0.095702626278399	-0.0525407542638272	0.0624386331983546	0.444928580438536	-0.12606632839424	0.132577947239199
MIN_T_anomaly_1	0.0895739702814339	0.161990366853802	0.0306215378517199	0.01528196634564	-0.117979291790852	0.223768261662852	0.210493615625513	-0.0614179343161079	0.739001366793904	-0.0493459799172496	-0.0236062961411102	0.0765343177348363	0.227030906210104	0.343210438513832	0.397113319370101	0.178335744183618	0.57583193153896	0.0260983894391201	-0.0499415744400897	-0.118332971869699	0.605001826441043	0.223595317582118	0.128487737878453	-0.160452539115154	0.00571818023786403	0.041106220748088	-0.194029167335053	-0.174371784784471	0.0301134361604381	0.161876557349363	-0.154175223081756	-0.207668750589043	0.261343851515895	0.0756664097219274	0.036806617248497	1	-0.0507811993345668	-0.0292855113601222	0.103027952092634	0.23008986233767	0.422623957683767	0.46421060932501	0.187961178666429	0.79626695726053	0.0655054095997357	-0.0880559314703448	-0.192065486912992	0.784781856421232	0.314058456810836
MIN_T_anomaly_2	0.0601453883320778	0.284944597876349	0.153174935206462	-0.0491072283159657	-0.190206738809072	-0.0683429616019354	-0.0734222475237238	-0.0351568838927009	-0.0185374570199006	0.74705413717643	-0.0567298463137781	0.00667819102475947	0.223978144900478	0.0178116240791116	0.392897983670342	-0.194861755360196	0.208285691789585	0.342520795232691	0.151501704620912	0.086700935700569	0.156850479119083	0.330516952295731	0.12792424076861	0.0709408876723362	0.157748120861123	-0.0528487681407384	0.0652307810081403	0.109812082460045	0.267786837167727	-0.00849916212770681	-0.0117579799554049	0.241882238753879	0.449895661198404	0.245378252253637	-0.0862674135044558	-0.0507811993345668	1	-0.121807882394617	-0.00936827840821429	0.228631967143374	0.0122201874029619	0.444441332756899	-0.213393186126873	0.262672728460674	0.686070140887173	0.318891151121615	0.135388028292956	0.172060246163737	0.451726078625599
MIN_T_anomaly_3	0.0153423939877743	0.0298103350084146	0.234511577922519	-0.104551171026035	0.0926397035582989	0.0484922661217112	0.0428788352669228	-0.0844946989155203	-0.0440438330817313	-0.116384056124811	0.551978379736628	-0.0415889887750324	0.0475664158696636	0.093991514573911	0.0642454143023273	-0.0132346149343223	-0.125259515429146	-0.0267391164317082	0.178978439288885	0.00448708565319341	-0.103464530800817	0.0115943184584777	0.269864709318625	-0.044413676929153	0.144813252250724	-0.261786633997235	0.214149792520485	0.163097891358188	0.0532543284984423	-0.290977821502203	0.3557825891281	0.146425922173518	0.0897309756705167	0.483315934802703	-0.132647257415008	-0.0292855113601222	-0.121807882394617	1	-0.0335269920235942	0.0566375569354676	0.13487942426268	0.0930313852224159	-0.00386454436937417	-0.144997346492297	-0.00827685073447239	0.480980046799276	0.0278795120812611	-0.0945350960271332	0.0620987152704929
MIN_T_anomaly_4	0.0931486184780329	0.141936827534597	0.0645975501812033	0.20215971701196	0.231792627728939	-0.100509420177375	0.0732128097091924	0.0226133363349451	0.102252858500633	0.02474197099077	0.00445981162535595	0.815227204102112	-0.00587219478428765	-0.0452551326932133	0.205923474987621	0.0256948219266704	-0.0714373111586588	0.136081131530448	0.0270101210208215	0.445183919342646	0.0161831066126043	0.067746711688443	0.101866960800465	0.482406222710357	-0.0139335117574883	0.109183011261769	-0.0764327676854582	-0.319020313177305	0.0126276276091245	0.256934626444983	-0.0853234432624385	-0.264162946452786	0.212276580397402	0.0678970313469021	0.262987589913705	0.103027952092634	-0.00936827840821429	-0.0335269920235942	1	-0.00402212116718894	-0.0639335359156482	0.226038048767522	0.0312542982654597	-0.127876760555062	0.232838693493622	-0.00538478454758087	0.754332901910157	-0.0160321935439118	0.0792137209445799
MAX_T_anomaly_1	0.0979935821612039	0.144311516837129	0.101367510486669	-0.110452343558529	0.00474325445882999	-0.202203553606793	-0.179940759301065	-0.289985975560644	0.186533973941231	0.174425512927007	0.0507218965953045	0.0107706135005653	0.969005742921868	0.290962101977535	0.069069794112941	0.013856607117767	0.41005486140849	0.186738326401603	0.146762028317926	0.00504728428298616	0.46811880659102	0.0372672011370569	0.0242383527180606	-0.16333996080536	-0.123333532967593	0.0768247792570714	0.369189801799234	0.115856509006926	0.0449766015415754	-0.0319927513513929	0.30783282062193	0.174910946543427	0.216028351514501	0.158155006313977	-0.182056331979044	0.23008986233767	0.228631967143374	0.0566375569354676	-0.00402212116718894	1	0.363087791914267	0.0767467338149576	0.0103856366134928	0.537400107415768	0.356557448122093	0.304965164708017	-0.0240936357340624	0.582916436897444	0.0418108180479815
MAX_T_anomaly_2	0.07971127770271	0.115211453512653	0.144249942810622	0.0248864002718756	-0.12400601232919	0.102751076087064	0.0495523164628488	0.0141512165840976	0.293572313750518	-0.0118405480496676	0.0549602927660678	-0.068564120695402	0.35292867024394	0.809117123439744	0.243998954798899	0.170673420782305	0.369906737954174	0.0407986579773424	0.100727796345745	-0.178754986440516	0.368386194931882	0.135458434527973	0.175165103835199	-0.180189292681806	0.193291155741896	-0.16800799488696	0.114762550786324	0.0046330996226814	0.120126647255501	-0.119851429301288	0.0219759505345483	0.00151383613202892	0.196352615935644	0.301906329251189	0.0654552553616702	0.422623957683767	0.0122201874029619	0.13487942426268	-0.0639335359156482	0.363087791914267	1	0.284863951441868	0.180496184556924	0.532878637136793	0.121366794068495	0.303345781183312	-0.275347647488988	0.494892085786089	0.191244297687809
MAX_T_anomaly_3	0.133167414002858	0.31032216959263	0.324603516669459	0.232885945553578	-0.139088214647197	0.110200290702573	0.204873885384288	0.117083479170232	0.339003492746692	0.318752191558222	0.0427595994437433	0.173033018554676	0.0759608437271142	0.238859364744853	0.865071516804626	0.26560252433174	0.290860290037141	0.216073604641751	0.194001070548628	0.13414509163151	0.272194048879464	0.34134995404013	0.43761949866124	0.209495488809939	0.29599376062115	0.0537590014665193	-0.0951933663377499	0.0586193152958659	0.296468387042787	0.243701371947753	-0.0609228940824758	0.175937820778077	0.512948726230416	0.607144741516856	0.351053527819499	0.46421060932501	0.444441332756899	0.0930313852224159	0.226038048767522	0.0767467338149576	0.284863951441868	1	0.284706870121157	0.408564455344153	0.467010737888231	0.490139863628105	0.261897552550209	0.352582198173943	0.481194852317127
MAX_T_anomaly_4	-0.00169248224181977	0.0576497760017634	0.0973017575757626	0.476899027151043	0.00934542845394971	0.0620113572263513	0.177851100053696	0.0459297903952745	0.138965848577367	-0.158579464024625	0.00178264098903226	0.02545800484559	0.0136957595379689	0.14751496099746	0.244940722581797	0.930015774804121	0.0765705549759945	-0.0622105984033948	0.0169314647485569	0.0400426164084497	0.0909673656901013	-0.0170523780252453	0.184739434468955	0.068921073505875	-0.0545353725510535	0.239021064912304	-0.0308902618495885	0.025292329765368	-0.0862451134160002	0.438112141203154	0.0485932592309607	0.000400883190875443	0.0831899725936609	0.178645390016041	0.688674624967334	0.187961178666429	-0.213393186126873	-0.00386454436937417	0.0312542982654597	0.0103856366134928	0.180496184556924	0.284706870121157	1	0.105069095304126	-0.139747085880591	0.0393694463129144	0.0682216295268956	0.122749598424027	-0.0303799806876007
MEAN_MIN_T_anomaly_1	0.116491713226831	0.224505283959628	0.0435503293975527	-0.0671221509263385	-0.226989373392614	0.0782688168586436	0.0548028339509839	-0.153827974395276	0.594442862196948	0.186543765762162	-0.0799701167117553	-0.10069529562514	0.524693774684098	0.433136324052911	0.353361558421372	0.103672914229057	0.734280841634944	0.165782874993646	0.0159012096680515	-0.183097702254947	0.739315988675905	0.256457433838476	0.0706899285783062	-0.282465995287144	-0.110046807148286	0.0614213170870391	-0.00541961177708977	-0.0623959572514176	-0.022881199876592	0.0886246543765123	-0.0413492081370065	-0.0673537189328127	0.353562111643664	0.0794360448791119	-0.095702626278399	0.79626695726053	0.262672728460674	-0.144997346492297	-0.127876760555062	0.537400107415768	0.532878637136793	0.408564455344153	0.105069095304126	1	0.339475491647756	0.0413668486833356	-0.325108898041766	0.944921848304524	0.353051768113582
MEAN_MIN_T_anomaly_2	0.146209776188841	0.515878740547996	0.18395350508781	-0.00854959009726158	-0.181535046674746	-0.0993955818339066	-0.100721921200593	-0.018243747918361	0.0822881312128986	0.532898710632436	0.027076326691042	0.211899877456598	0.345437662813214	0.101903271802109	0.414397638904135	-0.129288766541261	0.28002847973354	0.507458773181596	0.186934074956267	0.198837297211742	0.242046853701499	0.491284010990136	0.148564294370522	0.198977130103571	0.128968862695394	-0.0565851178020769	0.297505613012263	-0.180703633609739	0.234559344711091	0.000749997731541074	0.296646509508763	0.0126219719464662	0.824047499617285	0.273597963494387	-0.0525407542638272	0.0655054095997357	0.686070140887173	-0.00827685073447239	0.232838693493622	0.356557448122093	0.121366794068495	0.467010737888231	-0.139747085880591	0.339475491647756	1	0.353894304253516	0.299123415147808	0.265408735567236	0.684400964995819
MEAN_MIN_T_anomaly_3	0.144977388212496	0.155543240575346	0.493978100980402	0.0484298242167936	-0.0463818123977063	-0.0813300927269982	-0.045883306928169	-0.0838831753472608	-0.0681499058597064	0.225260162788774	0.277700556916978	-0.00347919702580362	0.291862845814874	0.235471061042938	0.417023555592849	0.0333771066862759	0.0311106931658202	0.167598770105886	0.422646318761221	0.115490143163445	0.0158772399695614	0.120228299500167	0.50247728710038	0.07294672710172	0.17320650857142	-0.0908402896132923	0.164091262936097	0.412747197538471	0.160489415367821	-0.0866100450046985	0.222968795130482	0.52309817793979	0.266908444692254	0.910688803808394	0.0624386331983546	-0.0880559314703448	0.318891151121615	0.480980046799276	-0.00538478454758087	0.304965164708017	0.303345781183312	0.490139863628105	0.0393694463129144	0.0413668486833356	0.353894304253516	1	0.192148154954796	0.0298669744420716	0.19152677742916
MEAN_MIN_T_anomaly_4	0.043244563941747	0.130925601752769	0.137654518063496	0.327092487985582	0.226261819423273	-0.157779242991771	0.0237417458383932	0.0089571128145829	-0.125195542428876	0.120851539653969	0.0363630810149999	0.615045658813543	-0.0274006729542621	-0.217259676019164	0.234649298059787	0.0587149230651103	-0.221178178756691	0.161410443817103	0.104979101846251	0.581783493684033	-0.156357174768206	0.0469423351070672	0.156997634084786	0.618448754187796	-0.111195603410727	0.128654395002455	0.0209310451972883	-0.10671629010675	-0.0875756719597606	0.253756547057886	0.0266135963175026	-0.0188874449968471	0.205043837661281	0.214067862865161	0.444928580438536	-0.192065486912992	0.135388028292956	0.0278795120812611	0.754332901910157	-0.0240936357340624	-0.275347647488988	0.261897552550209	0.0682216295268956	-0.325108898041766	0.299123415147808	0.192148154954796	1	-0.223445434724106	0.064122019055401
MEAN_MAX_T_anomaly_1	0.114401567587646	0.163142646337081	0.0507010296746165	-0.0833649288068461	-0.0117041378944329	0.0220690716947645	0.0653757740579897	-0.213849541934656	0.592007364924105	0.127899024339298	-0.0464187015977299	-0.00719509819918512	0.567217295115903	0.402442651805716	0.307013361300203	0.118224727386337	0.699315952419871	0.135575582754813	0.0178942872827144	-0.120771193532267	0.790023109123503	0.173387960246609	0.082943351265212	-0.251679071188542	-0.2170368485431	0.138963265340461	0.0363939807913508	-0.00480878695949375	-0.123286049447904	0.142896499626308	0.0204204425201549	-0.0347800375285422	0.249309009115515	0.0814522817373142	-0.12606632839424	0.784781856421232	0.172060246163737	-0.0945350960271332	-0.0160321935439118	0.582916436897444	0.494892085786089	0.352582198173943	0.122749598424027	0.944921848304524	0.265408735567236	0.0298669744420716	-0.223445434724106	1	0.231767626814914
MEAN_MAX_T_anomaly_2	0.134865537929072	0.563974697094417	0.206895720195523	0.107336469578465	-0.265987909218569	0.360108059386925	0.186764247639433	0.0197230888972002	0.256514619637083	0.350891551430479	0.053829366978857	0.079537104999103	0.0403506486030142	0.157522421847136	0.423580799515529	-0.029487495241623	0.278000763206296	0.345450487437344	0.103755721022082	0.0530736523691397	0.204258592630378	0.705111087057887	0.304763343732266	0.0674144611827823	0.327782489417777	-0.452666573782857	-0.11177901316743	-0.18307562690502	0.333003375816344	-0.173729961171944	0.0161912419878181	-0.0413278935299858	0.917036142991133	0.339028399239355	0.132577947239199	0.314058456810836	0.451726078625599	0.0620987152704929	0.0792137209445799	0.0418108180479815	0.191244297687809	0.481194852317127	-0.0303799806876007	0.353051768113582	0.684400964995819	0.19152677742916	0.064122019055401	0.231767626814914	1
MEAN_MAX_T_anomaly_3	0.171430782642326	0.227689083139654	0.515143523994597	0.261596672117538	-0.00441477585285295	0.207342367464578	0.321940448503952	-0.0859697200894858	0.140545174073549	0.109430440395747	0.248206919351902	0.0916592962488772	0.0190261357973552	0.204825058466137	0.533392635589924	0.242314036579109	0.0716579473016619	0.0834849752776502	0.309185036859105	0.121185656405213	0.0796015907232106	0.274659322606265	0.693257520644632	0.0777366180685781	0.222661548117266	-0.309567577218192	-0.301738229351073	0.341024741699811	0.140393832603263	-0.106231519480949	-0.11570850776378	0.409138277548997	0.387628112066444	0.947655502588125	0.372623998038773	0.192143366184868	0.156476179109924	0.43153782200215	0.115986854524942	0.0231640926959453	0.263078849577136	0.623479404446513	0.265299459217571	0.0976481698759546	0.177553292582259	0.731278860408317	0.205848020775848	0.109381310867683	0.412005295867555
MEAN_MAX_T_anomaly_4	-0.00955324017153711	0.0974609256317464	0.066877822131426	0.288209872734234	0.116957624991725	-0.0948074119571135	0.0266432919309853	0.3613649750337	-0.155746168172667	0.0553869348666384	-0.0152233907480949	0.505789292963379	-0.245041958488874	-0.173762597170318	0.269588018053097	0.0950591364468767	-0.290841159680264	0.105335082158616	0.045567056829398	0.471713935439687	-0.281470575658728	0.037703205658314	0.0831130584098114	0.70739362678571	0.034267502977778	0.142506990321009	0.10384549032198	-0.302300358820501	-0.00270528042210311	0.289681850415139	0.0613589587547695	-0.176118636484029	0.175783340883258	0.123264029828513	0.417924276525693	-0.203898911275517	0.0695085854273391	-0.0195655854455139	0.641012817325992	-0.248005676489202	-0.219423820950094	0.309136847116851	0.107580551439111	-0.3920607766929	0.230696961724342	0.111812709720876	0.845943649511726	-0.359870924464898	0.063593337282475
DTR_anomaly_1	-0.0162596121825257	-0.214927053423033	-0.00148677619922012	-0.0406108857753122	0.639201646031597	-0.167655954780763	0.0286407476236476	-0.163633796797711	-0.12807718281892	-0.214401256120652	0.0965955108173286	0.270452530134583	0.0304129253520578	-0.164487481993666	-0.201440738440487	0.0285468852567522	-0.242872783773995	-0.123770829367917	-0.0117072504228567	0.200618657230761	-0.00751966561101312	-0.28610959460817	0.0111543853495813	0.11629379750426	-0.298695984738294	0.216993300175711	0.128176612550216	0.181744905134868	-0.310208304524508	0.133740521447426	0.181213611157848	0.102653472481096	-0.364041764647625	-0.00956397979122531	-0.0641876474830806	-0.175299723574981	-0.297875477623899	0.16266947616351	0.336164986197193	0.0309633862921524	-0.207004570725785	-0.235509043446812	0.0300195555861865	-0.334466962564763	-0.269990487885758	-0.0382922185733522	0.350299875271224	-0.012175267114307	-0.415069151305604
DTR_anomaly_2	0.030564436030614	0.219759614847637	0.0883805555539931	0.160114604528554	-0.17625603913477	0.588476492263308	0.355651948184696	0.0483638439526315	0.261949406526784	-0.0873280258438956	0.0461846623536276	-0.114620177270784	-0.310879713766436	0.104130249857295	0.133885162385425	0.0964639976580408	0.0849803227288121	-0.0654302687849759	-0.0535753554044961	-0.137554999067696	0.0225457442250159	0.435475711307027	0.256783016281658	-0.116863147496365	0.3113471282022	-0.556299947804848	-0.470984391830685	-0.0574188926302137	0.207854617017909	-0.233587544974315	-0.297057189745115	-0.0687573390987847	0.373773350002626	0.170508767911703	0.238770912333028	0.355493125079499	-0.114280570678362	0.0918525032142966	-0.139503026892821	-0.321668709776756	0.131846338717278	0.157518749786352	0.105172119764256	0.121054311820178	-0.126529402635696	-0.113638070885237	-0.235776601711472	0.032033989758698	0.631172682780498
DTR_anomaly_3	0.0799338036128455	0.158895645199231	0.192107421410183	0.32986289191013	0.0418185729906512	0.396034385977874	0.521919940523965	-0.0285155029240099	0.280901128598222	-0.0915357541809564	0.0439394653717557	0.138185730850509	-0.301815043566012	0.0325550817862904	0.309220727499596	0.315498460496181	0.0693439117789054	-0.0662608956673005	-0.0276814332633463	0.0456302475872641	0.0963962956911012	0.267776005416474	0.442458033679996	0.0315123292120562	0.131628754290943	-0.350038545218436	-0.62698218807187	0.0306987831524326	0.0250207022098382	-0.0560506520952759	-0.425546204560182	0.00514597492931642	0.267988288327119	0.35508695837828	0.480456881787051	0.377796248252475	-0.123167849495053	0.0818993839718833	0.175348728182132	-0.312702900571228	0.0413841893386649	0.359947209708864	0.341033028922704	0.0965790146267233	-0.134980885709677	-0.0600657627602509	0.0852460848796504	0.12390115114224	0.387459657821147
DTR_anomaly_4	-0.0799489134389733	0.00921285105720648	-0.0546459323647437	0.0597428579003316	-0.160689337519715	0.0388408618117991	-0.0255025189600836	0.641559771903627	-0.0573412621345758	-0.0570272757959592	-0.043237595464752	0.0159969210785511	-0.410812452083589	0.018175587523489	0.148438910993782	0.0926830245448887	-0.161084431283478	-0.0137439270375245	-0.0361772051553362	0.01020236677201	-0.250625565609662	0.0180177808553622	-0.0699707416701847	0.383894653783084	0.242882528277026	0.0671817729967738	0.161254984089592	-0.401611429687912	0.145071613923438	0.160133068810946	0.0853898221272969	-0.296800593584339	0.0141412224529592	-0.101408866714238	0.0853461411784975	-0.0775330301281333	-0.0790070908078953	-0.0780591900288371	0.0193608684891436	-0.426179150299104	0.0224813618902591	0.172046100257944	0.0998874479182991	-0.219907145086084	-0.0308771943059348	-0.0881249548422629	0.016642077585613	-0.319020650072466	0.0254351074760258
PCP_MEDIAN_anomaly_1	0.0429137670897637	0.158647582727655	0.117366168157144	0.0429587585575425	-0.193301603527319	0.194507978863343	0.0772667569586588	0.167909022448956	0.00217954513678459	0.112035855624103	0.0752333304015727	-0.0248928416521905	-0.123683337817315	0.162299612058915	0.261846946607112	-0.0520952467829435	-0.0835050089054971	0.0533030085807039	0.0688122055325608	-0.0770423680942431	-0.176140105524133	0.229195533999771	0.159435801031258	0.0164505067549403	0.964518526496584	-0.357420915923099	0.00776915688021745	0.086364909843176	0.83666960552665	-0.280143089907754	0.0331711874490641	0.193381317524538	0.274195746230943	0.22627710697209	0.0713286544031543	0.00975089368575406	0.160512594292873	0.146356476371826	-0.0254690537607299	-0.127293210343532	0.205111969551474	0.306754164137716	-0.054888329258437	-0.106292436862904	0.127513500937197	0.181159337001092	-0.125004523772599	-0.219379896209626	0.334784595723068
PCP_MEDIAN_anomaly_2	-0.0484185031980396	-0.173911148460373	-0.127023334202349	0.000107226225824659	0.13975142804919	-0.340397048773826	-0.192959673230119	0.0398865514199219	0.0299779102504382	-0.0333585089568426	-0.155147091410975	0.0884351367228538	0.0804157901683894	-0.146987450652351	0.0418403071991174	0.222441019819802	0.0473528834836636	-0.0227464089873405	-0.035837323609799	0.0789628225520451	0.11254516372102	-0.320842226047436	-0.222937195863246	0.106430766718352	-0.355951281336727	0.966295542812152	0.22923299839931	-0.0895414027559314	-0.222132487821966	0.81535257251709	0.143496558332942	-0.130352575704501	-0.297155358593426	-0.240971826735906	-0.00664128903959409	0.0350000829094422	-0.0509264386493693	-0.284062806327654	0.106734379323949	0.0826716156749831	-0.185428404819819	0.0465993130639661	0.239133279001227	0.0589950506615854	-0.0591931132669648	-0.098318938304595	0.131579369363493	0.139707350389148	-0.465812730087581
PCP_MEDIAN_anomaly_3	-0.0519060002008395	0.0426554585289763	-0.0571669580129231	-0.224666870140689	0.082768727153022	-0.287113099363431	-0.340066396413566	0.104590333487124	-0.155206367525815	0.0530478203123688	0.12187955005746	-0.0594126527556477	0.370342272702925	0.085343438462836	-0.0923439111828029	-0.034120395675882	-0.00580697906673381	0.151480328983653	0.0739362463036792	0.0163222946206144	0.0281746489462651	-0.0764267816914149	-0.21627373485662	0.0780360904706666	0.00833723457725716	0.229346217154269	0.965921818965638	-0.112312283172441	0.0520954734969617	0.0491599452894288	0.888445043046529	-0.0263461461305594	0.0670875021260028	-0.109371495683395	-0.329039451361695	-0.210374329264839	0.0697655138996622	0.209701046436118	-0.076996638297578	0.383678360273303	0.105928404637181	-0.108346248503151	-0.0373953440877744	-0.0108923286889009	0.31330545844062	0.168180264582819	0.0239921827608218	0.0339626955305405	-0.111985220149108
PCP_MEDIAN_anomaly_4	0.0406326617200592	-0.172907905684345	0.222618678520263	0.0388662148955829	0.11831810638347	-0.0358228717828014	0.0147931575006487	-0.267643271314841	-0.139364440296356	0.0941481834442014	0.0841341918613772	-0.251152541168741	0.112710305425559	0.00211216572131736	0.0523952805562951	0.0204023080379629	-0.0479896331134346	-0.080137278319159	0.17779518788599	-0.0549518827207511	-0.00483983425415848	-0.122225389650825	0.242611526092382	-0.213588294424816	0.0869375135590615	-0.0894858752812816	-0.112013416373253	0.970991805925114	0.0456534609958644	-0.215589413039569	-0.0617524286077184	0.930036401965846	-0.291042847589226	0.403878257779824	0.0536463480781758	-0.188319097673196	0.126967185399119	0.144745278410881	-0.3170090106168	0.11661143704846	0.00205645686613263	0.0600780534030833	0.0216376983336442	-0.0673201557597651	-0.173372774529801	0.41703193097322	-0.101473855790223	-0.00742310074069977	-0.177465674726817
PCP_INT_MEDIAN_anomaly_1	0.0540600563953434	0.195936981058603	0.0965469566129018	-0.0102943658484323	-0.215343413738424	0.143581972469671	0.0228710685623144	0.112364599642864	0.0305296931283052	0.197782637465737	0.0372863599742511	-0.0209549782465064	0.0479231640756534	0.119438173535003	0.283240936909494	-0.0818287237823251	-0.0156083709251124	0.101925702679386	0.0709467070582701	-0.0763143331125626	-0.108220229607681	0.24039256950622	0.112354891887229	-0.0150875543883404	0.902025527969907	-0.24124721067745	0.0555105477883006	0.0481585674236758	0.894079785172152	-0.189053302508621	0.0703385475168389	0.179098891664452	0.339395227557413	0.191816910479892	-0.00291303023138091	0.0497957349769988	0.280179319285196	0.0835360368041771	-0.0187168428305907	0.0509869668633627	0.152126871896851	0.332433843076953	-0.0865657409401675	-0.0117242317147638	0.234789197580307	0.19178187663668	-0.119861993621343	-0.131689394900624	0.352280201774979
PCP_INT_MEDIAN_anomaly_2	0.0143484624310916	-0.031665096956683	-0.0576066565687057	0.216745891380252	0.0857859679427642	-0.143681961059685	-0.0329344474932223	0.10373658135142	0.127828365367016	-0.00594893368731121	-0.169297072584907	0.199455656187043	-0.0347419693604033	-0.100269255366752	0.214430413927681	0.415764189738198	0.0689277663264456	-0.00278913893127626	-0.0357011012798208	0.145150345647897	0.114396357517873	-0.127676648718052	-0.0761656096322016	0.213333017612768	-0.2788067647832	0.817541216161332	0.0486573339792598	-0.217754245749736	-0.17316213205755	0.962811931554591	0.00240532891036975	-0.25202147455832	-0.0574231555843972	-0.110902367632421	0.309429683476683	0.167670122372836	-0.0115006135593347	-0.305461568746168	0.247677118870469	-0.0364978602391867	-0.126428729227869	0.247739771067397	0.448200150985378	0.0902581741367139	-0.0130716963138279	-0.0932513067661936	0.252832585948185	0.143243999089563	-0.186149485625715
PCP_INT_MEDIAN_anomaly_3	-0.0257167096316064	0.108703995467031	0.0208708175486901	-0.19019701883718	0.117273650551358	-0.180039661343371	-0.229972226664638	0.0541580911185566	-0.122537355679514	-0.00724213515631184	0.206652125330782	-0.0758391356361479	0.305073285168971	0.0160937823482975	-0.0599855011187738	0.0419349000817422	-0.0329432683646797	0.144736121927821	0.0990412271146143	0.0147827250687423	0.011825142525147	0.00868039755715933	-0.0830749160008113	0.0470811406138663	0.0351682742819253	0.14173781405159	0.883952334182345	-0.0620528517398137	0.0674962507348025	0.00218570821843329	0.970636002199642	0.0240024695798952	0.177812864514753	0.0341065162203419	-0.278558055202313	-0.166256385474565	-0.0123865615979674	0.360291540568584	-0.0972555239555141	0.316049412354799	0.0194179687730257	-0.0705989480429137	0.044797094314499	-0.0473267620102669	0.30003254455496	0.228913921222102	0.0220279005377323	0.0134687407942667	0.0109982957519657
PCP_INT_MEDIAN_anomaly_4	0.0413206329759823	-0.0529478439624052	0.283735840473415	0.0156365602375168	0.0244889207266027	-0.0155539546478577	0.00540279567147898	-0.116785474819713	-0.126182505867652	0.218411886715101	0.0604656931251785	-0.258797797205982	0.137468624404046	0.0237407472773566	0.2350791882845	0.00128503300807284	-0.0189441301413462	0.0193898169834932	0.23092149879589	-0.04558856348711	-0.011245419975489	0.00858492395755531	0.302453687921372	-0.115977592840688	0.246670577096802	-0.109988345221526	-0.00548065585873912	0.876576580463299	0.220332683684026	-0.208191014271928	0.0474647345122419	0.936163313609166	-0.0879988439001188	0.519321771923556	0.0228920686155631	-0.168540885169437	0.299418745169828	0.10717797380579	-0.324786922654562	0.142596589060887	0.0297623493448888	0.273068822692363	0.00142459078164382	-0.0255541284125578	0.0413227669375668	0.548764365519029	-0.080910807528434	-0.0141657418259714	0.0124996459246728
SOILM_anomaly_1	-0.101955462487546	0.051914693438042	-0.00351017905098587	0.0229808355799272	-0.178159402949472	0.0525242000551929	-0.0431894333686487	0.180631685762827	-0.274990101948537	0.175068662698051	0.0299404451438102	-0.0713890459512875	-0.179121113730973	-0.0719380202599416	0.0766804982040047	-0.240524978694721	-0.270723135128056	0.0508235056462748	0.0125797631007213	0.0193818420947023	-0.382596435389312	0.103342710408521	-0.0233580727459878	0.125487837652511	0.669883992674335	-0.277115099846351	0.115835517108904	0.0735682322940811	0.566052862208247	-0.274460345993601	0.0680939837272398	0.195247340976584	0.128709342837842	0.0496390146741582	0.0688600333242916	-0.340562702321164	0.271832855769889	0.0992283896136168	-0.0684270204789733	-0.181769414209885	-0.0737827611430862	0.106981785789216	-0.253539471731533	-0.338427993570386	0.170702593163967	0.104073185495761	0.0796316948250435	-0.459221980722758	0.177973716638266
SOILM_anomaly_2	-0.167716684075828	-0.276511628194546	-0.111447363190912	-0.0480620244576192	0.230206817005444	-0.170971860492951	-0.110281476924635	0.0818881827635203	-0.349391406151047	-0.104832470726345	0.0466906059771899	0.056113814411495	-0.316047910693814	-0.381379073504374	-0.259746620149096	-0.0276241591308422	-0.487006330626639	-0.170487707759842	-0.0520347402103729	0.104301290789243	-0.456877250847909	-0.342139698299112	-0.168064963629128	0.157567997692604	0.0289234955200206	0.350601603528931	0.154472906128912	0.0526599863137398	0.0227225174268722	0.241150606566527	0.143429130064604	0.0278884884614597	-0.444897760968608	-0.191126634885401	-0.060972732915741	-0.465892101775301	-0.14207415342691	0.0934973176732798	0.0728239620800359	-0.325900204227225	-0.469534946670936	-0.295599782103102	-0.0256236015600817	-0.658040225016062	-0.343112931951797	-0.109365467614268	0.195781490409257	-0.579906024091943	-0.482426016634338
SOILM_anomaly_3	-0.177514906810364	-0.158458810992435	-0.206190607441195	-0.264144440938112	0.0907628368445699	-0.331498366791912	-0.367538103814435	0.113991335442696	-0.170406606742324	0.00490506421565105	-0.0615594219672077	-0.122151626292171	0.247332293542608	-0.00148732642436768	-0.202435930192966	-0.171551998623527	-0.0428167671837753	0.0278282403029446	-0.0387929421000269	-0.0354902021997754	-0.0105371070516243	-0.255584979883962	-0.386673025363057	0.0288899753171665	-0.153737638171295	0.448065823833677	0.699132027296637	-0.0297872276543491	-0.0877654217944873	0.165110136532522	0.523399516568934	0.00621806006285025	-0.254959515784193	-0.354063685743907	-0.362886101609437	-0.212767915329654	0.0183381115401184	-0.0829703828749103	-0.140670966112045	0.255536631204969	-0.00631862117356885	-0.232944835195944	-0.185888716064209	-0.0413714144829862	0.0844312000536807	-0.0538742200078249	-0.0348613350703949	-0.00166839678064811	-0.367638370814772
SOILM_anomaly_4	-0.0563101106269103	-0.141990425252329	0.0624163118968931	-0.300353430326984	0.137231550612176	-0.166984203570048	-0.19123959859183	-0.128117019284657	-0.0453151911578993	0.0832366827250594	0.127374408429599	-0.257906069987618	0.365747971268481	0.0780845060718301	-0.0486659998298302	-0.238438603008381	0.0631983580854801	-0.00178598738238646	0.119262729123901	-0.0995209520595405	0.129498615472399	-0.146727028435452	-0.0215406148637417	-0.179416573508007	-0.0105144793440402	0.100300603958787	0.430696908492032	0.534663143261055	0.0163351482683751	-0.175916563549024	0.391703090396137	0.549565713106754	-0.222311632999741	0.13547875333516	-0.424885160101744	-0.0482940288598429	0.129279248325029	0.24031374616375	-0.315261233628013	0.379696311773458	0.100961765481686	-0.0514197673248456	-0.256804440038886	0.0970403924092515	0.0184946915718014	0.31003543541267	-0.16434466321146	0.177764261554539	-0.198730752970933
abundance	0.136128709699489	0.245406237063329	0.330854608053128	0.309611727609676	-0.238483453461133	-0.337378914655051	-0.324031751295431	-0.212160079087765	0.225651374631832	0.214126715035751	0.336508119302662	0.267902447584397	0.0990617222083083	0.0544216693647998	0.118974723514933	0.0357973072034853	0.265160667281821	0.354803617345279	0.386855349209524	0.366990598669889	0.201218866087763	0.111368429478973	0.201559986888929	0.263437475413614	-0.00883009366108813	-0.0266393910656808	-0.0557152219669283	-0.0474646047009128	0.0616453800518855	0.0696609728104404	0.0103703059444113	0.00816138990909242	0.031597039304181	0.0504888272915372	0.0286031850251527	-0.0287211821125304	0.0195951331348815	0.0217418679820995	0.0580535273528589	0.0714793881420715	0.0347252702265916	0.026115288729268	-0.00538599960739503	-0.00016918898174764	0.0665715420344051	0.0700505120417624	0.0615310353928072	0.00595827995712291	-0.00132343894392945
density	0.189234144202118	0.325713543779997	0.292317696748083	0.314453792843404	-0.432788173850127	-0.354784012367683	-0.310654744227299	-0.478426418190675	0.217689176601911	0.126750682389422	0.360547572443649	0.239380873402433	0.147559006818926	0.124399312122716	0.140068744351073	0.131428441530237	0.274122737849417	0.378800998932728	0.350253191609532	0.360138104592835	0.129768356250636	0.123592022866544	0.1666585633473	0.101350035104316	-0.0663649902545638	0.0899720062803044	0.0171225704795888	0.011937887999001	-0.118355592624827	0.118059482861519	0.024532975952387	-0.0102024879065402	0.000401029296463331	0.0281409668196307	0.0263421854314114	0.0354262830397166	0.000353769252037337	0.00376402012273973	0.0475681506850001	0.0770777552756969	0.0417519375301186	0.0363226609523506	0.0321810962205388	0.0629881592473041	0.0452600900898748	0.0413247521492477	0.0409896045338603	0.0654746564468723	-0.0390549497586756
TotalAbundance	0.15854900756781	0.293566656043494	0.189850789437776	0.277987499311751	-0.417643003373015	-0.215106045856156	-0.194472090334778	-0.546556484710577	0.0673296507930254	-0.0160642808027884	0.299778323480706	0.200578613801193	0.0278025667703954	0.0460996000536097	0.0736080685158018	0.136600953623023	0.0904786358499974	0.268313627853643	0.224842562895233	0.3041317581908	-0.0726239882606059	0.11890743371337	0.111520373819376	0.0026901005889805	-0.0622778800514807	0.0383828967807815	-0.0249917526338118	0.0209901285226753	-0.197476398925978	0.05487461592747	0.00205925222796768	-0.0497104937530208	0.0638329497159071	0.0583647744500693	0.0929954052021616	-0.0216529936122557	-0.0476516251251958	0.0551307845430581	0.101246997416335	-0.0326418646960036	-0.0426152423775402	0.00673896347841244	0.0584018886176028	-0.0502026548831511	0.0368756734513338	0.0403783217927761	0.108420252120509	-0.0513900291218522	0.0376359561574839
AMRO	-0.0758976829021521	-0.124173229651198	-0.0937041924954229	-0.234733471875123	0.400113549543362	0.198227261441628	0.217311636004542	0.37598389452662	0.0019000480846722	0.0825942022239026	-0.225750741357138	-0.0792171367687551	0.101631418680669	0.0198484628287016	0.0325443113765869	-0.0930096666129617	0.012569190431786	-0.131840603286789	-0.153936961141544	-0.247163837647353	0.182397526276452	0.0217526568986179	0.000752683131846154	-0.041849603718966	0.140091316911935	-0.108758706119283	0.0740396973675943	-0.0262797858935613	0.284539201889608	-0.106530242682068	0.123717907966363	0.0686241090049144	0.189716686758383	0.0893956569103107	-0.0574734801305992	0.0954547711331307	0.12639231880835	0.0313087797336488	0.03260019332783	0.165401747118833	0.124455596822421	0.113348544944314	-0.0120967968405825	0.169606012711219	0.203462243083148	0.0767207020476293	-0.0479289518221472	0.184154668633873	0.158345953378631
HOSP	-0.194769700309952	-0.336864702432124	-0.222074834375403	-0.259763859758962	0.462087869188172	0.241970557337527	0.227695607867307	0.526700373303069	-0.030349483434229	-0.067082493402534	-0.294565665012462	-0.218839758887056	-0.0754478936152045	-0.0909424952793573	-0.13942515217089	-0.0816816303359287	-0.10457924666757	-0.32874898942019	-0.263368428146198	-0.312986710789638	0.0752689778414435	-0.164395237646066	-0.130719164278485	-0.0235724283270515	0.0246862369335057	-0.0265736219069628	-0.0136431006817649	-0.0297605124887235	0.151006545102255	-0.0452675988313058	-0.00993467925627245	0.0144257992013151	-0.156403521890618	-0.132324019526748	-0.0816725763804597	0.0663320870702242	-0.0686609561364072	-0.0686859966598825	-0.130572259213875	-0.0187248947470942	-0.0189208674192992	-0.0879359571016679	-0.00289473976664148	0.0230092280288707	-0.190380111464867	-0.156850072943374	-0.144822425512388	0.0570328858311975	-0.109124479580975
NOCA	-0.110918064004741	-0.215096281147657	-0.152330163565315	-0.176247325610352	0.449472947863644	0.197801979031419	0.207273939023894	0.466698779279355	-0.12938841105431	0.0220256872616486	-0.299970606118923	-0.0356096186320541	-0.0976748251523678	-0.141100098737911	-0.0762225462723302	-0.118902559707859	-0.169053219025475	-0.204034517758846	-0.198411691742157	-0.188837114224189	-0.0033214073803073	-0.0607617208345914	-0.0657410211454753	0.0723918300782537	0.0683256769535878	-0.0496464756519242	-0.0470772455978684	-0.0609131935288967	0.220786324023792	-0.0263963629062712	-0.0110031643283187	0.0234482299865445	0.0656757493313147	-0.0166193485401386	0.0366201867164076	-0.0837747458642232	0.0303037295206242	-0.0790125519202642	0.0904898078571125	-0.0359889092235065	-0.0693999138624568	-0.0118445548806623	-0.0334030155312756	-0.0770385867133042	0.0740477451224651	-0.0206605887105945	0.0712216162913238	-0.0687627355912158	0.0467275845444606
BLJA	-0.159230459228456	-0.260414851278712	-0.195581308987504	-0.211401857124426	0.348864617397558	0.178608942953177	0.13414758627628	0.318846302752784	0.0710734752811883	-0.0793319873496123	-0.221823257815174	-0.254764723591169	0.0643634534864531	0.125807485917252	-0.199171416399234	-0.0564595951693623	0.0595995806317151	-0.249759392260584	-0.209057592932453	-0.344120370648109	0.214326384554051	-0.129420894209815	-0.146446180386512	-0.177280419336931	0.0283153899042736	-0.0745605266639091	0.017385403410268	0.024322760664382	0.0860445437386953	-0.112549120514423	-0.0110160885441355	0.0205867806865705	-0.178219052842489	-0.20345248628144	-0.134278216990658	0.147604041629803	-0.108378724666097	-0.123475239119714	-0.239358658851146	0.106523815693617	0.223069040050426	-0.186034937451684	-0.00427831151000845	0.170773407691596	-0.225097795142009	-0.231320714219438	-0.372719926615476	0.233330873404326	-0.103053881439389
AMCR	0.017143174325528	0.0335540726864508	0.041761976115588	-0.0603592590372646	0.277715846303084	0.116470809181024	0.172349532522418	0.21758789349728	-0.103339186614822	0.116050657700192	-0.136271240419534	0.155444211954875	-0.0117537045144821	-0.0854466784743057	0.114947463354564	-0.123799241603502	-0.107332659406188	0.0168860601949405	-0.0264141845392992	0.00352425054975541	-0.00532572422315273	0.120137877101411	0.123855827854081	0.130267141246503	0.12001821657175	-0.149787112061902	-0.0212640635301756	-0.0386370502503297	0.222050952565531	-0.101674888384228	0.0598745581235526	0.0689282675114444	0.342985525660368	0.250087029710422	0.103808860780272	-0.0845096016930426	0.155633895036799	0.0517750991282283	0.280514194354388	0.0345435083626572	-0.0272856030152276	0.188928175207224	-0.0650216643658756	-0.0486797968167731	0.367321956226796	0.228206161254055	0.26991418036749	-0.0521489092670186	0.27080885187783
HostCompetenceSum	0.0640179161738184	0.191515027614375	0.127399267538087	0.23088903208162	-0.262234029013633	-0.124924998005007	-0.11044486160796	-0.48393935169292	0.202614879266277	-0.0830061236301234	0.277747931020711	0.0908537922277519	0.0879054863511569	0.104585808249957	0.0151469983221357	0.167338868371953	0.175077603328362	0.150278891748046	0.143224015546684	0.199731477685731	0.0888388948401841	0.0627450953395742	0.0833440854342485	-0.0709358062573426	-0.0714234245933249	0.0109685592876891	-0.0416013113108319	0.0735971510326753	-0.201529554080593	0.00492464460175249	-0.00868257109827022	-0.0209890700968562	-0.0611518547546666	-0.030637473952728	0.0560240294008368	0.166774746222987	-0.141556560344768	0.0653739601036913	-0.0224112860622316	0.037649132711878	0.0401217522305423	-0.055686274993768	0.102220582384382	0.0803035435396039	-0.159316230664799	-0.107584226606482	-0.0330309656095322	0.14462816619176	-0.0294558659853261
PercentUrban	0.350058785060068	0.674747321258663	0.737360541012251	0.653699830999377	-0.521930059366536	-0.525196963469334	-0.5562132660007	-0.430548113141493	0.529646507533309	0.513997909080645	0.732611158211286	0.480219077772536	0.15680345932586	0.235308538470404	0.316166842626943	0.199856954017043	0.568587117771251	0.785094243525388	0.802857886407251	0.708460031622967	0.427044508444562	0.438226973955709	0.524813587797676	0.496351644566182	-0.0149989759938276	-0.0376785869451007	-0.0728517263776502	-0.0691202640334742	0.0731021919740087	0.123480966448847	0.0621078529117603	0.00670355493594655	0.0175952459299057	0.0129606143831049	0.00977429558030872	-0.00344870487842215	0.011565008020619	-0.00158162975651269	0.0143192739515316	0.0230111986350838	-0.0202925634753882	-0.0103011783474002	0.00740068565726322	0.00389837067999015	0.0298547326044536	0.0137978560845293	0.0210510286022446	0.00634876022702585	0.0182170224994937
PercentForest	-0.32715392124219	-0.429381203124041	-0.471434600491321	-0.470212349280687	0.592672650084539	0.445456181689238	0.431576006730809	0.538271642282207	-0.295016683624683	-0.228907476269411	-0.535685044638593	-0.267841449440544	-0.107426201836206	-0.138623438032807	-0.196437599836878	-0.170178837194968	-0.361017293803959	-0.50492859981954	-0.540094484941274	-0.516133384054823	-0.161368677025946	-0.188537263697333	-0.300464094427996	-0.230972744967851	0.0503817018522812	0.0348712560438071	0.0521688110278861	0.00932769796773509	0.13310186800065	-0.0217824434633808	0.0163996512026424	0.0287477342894336	0.00416412420230468	-0.0324258314002081	-0.00173884137621342	-0.0042454932683117	0.0114606742306073	-0.0414012470229032	0.0160520026158714	-0.0212221851050224	0.00663836549881983	0.00908006197204082	-0.0125901481219232	-0.00635692017284501	-0.00136889474599132	-0.0351719198637061	-0.0117908414675205	-0.00160607856447474	0.00262016150336466
PercentOpen	-0.170936198748392	-0.62497600221561	-0.722996053861433	-0.584891184374643	0.176100376283375	0.412399879102343	0.471958533842089	0.059683189412731	-0.596289934759626	-0.644360945402904	-0.642066471756872	-0.543529286733143	-0.126360849598963	-0.197828561524617	-0.298013522578608	-0.122016936474886	-0.580991896326225	-0.760484798349678	-0.761556753997048	-0.640859353619472	-0.586447515137384	-0.507965831160045	-0.548788054718271	-0.640796490739219	-0.0440089531685494	0.0411934652411302	0.094469164337908	0.110021458167869	-0.32768832902906	-0.188104197139868	-0.114741985276272	-0.0568689227024982	-0.03944405657615	0.0137610611417422	-0.0192073932927332	0.0154899215264045	-0.0381341283709082	0.0515666297540864	-0.0499552230684985	-0.0152971835854735	0.0287565113338838	0.00469903790098459	0.00565519481785144	0.00296798129948926	-0.056167802125405	0.0151926044570438	-0.0297141817531642	-0.0083761499047474	-0.0374807506350052
PercentWetland	-0.176667700286341	-0.380081472178773	-0.309176633043347	-0.246793088377543	0.202356826104031	0.100576020321463	0.138074411248306	0.239754134617046	-0.133248716985658	-0.133416698098804	-0.281151887778937	-0.134172851137926	-0.102522491657611	-0.241450868481838	-0.201915451691313	-0.111111712132108	-0.169928479787615	-0.335257048204743	-0.302539726767805	-0.222421373342002	-0.108143371373343	-0.294321365768191	-0.263285211187357	-0.0950026191104485	0.104449615014784	0.00432940674467376	-0.0305028912626464	0.0627958862995646	0.0757572165104257	-0.0610119717257854	-0.0596433395440132	0.032961434006486	-0.00313879124354237	-0.0129273616641295	-0.00113013806835225	-0.00345276980882517	0.00342871813704628	-0.00344711155441614	0.00131716907714873	-0.0160042408921846	-0.00584262032313223	0.000536958340397464	-0.0087276569688557	-0.0139655161994535	-0.00609078868097227	-0.0133836023612836	-0.00087493260039966	-0.0127233411385454	-0.00241731041355929
TOTAL_POPULATION	0.342653153542542	0.459063537144511	0.562572452499078	0.533065760997445	-0.525674735110517	-0.479677701310027	-0.499851241092348	-0.437061848178481	0.391554721823152	0.327970420444035	0.584016284853525	0.35008155010799	0.115792208065561	0.101803197825387	0.198396514963096	0.141236676465618	0.450329157994911	0.577683186074332	0.63928538589091	0.584860579083397	0.291042570767558	0.241667519337758	0.365709568474739	0.362280974287618	-0.04264842766197	-0.102149314402276	-0.10199011379229	-0.0456532695470006	-0.0290508400011443	0.0218859966980811	-0.0082347188623173	-0.0113165647614692	0.0028613737284841	0.0213463387874047	-0.00151613183283669	-0.00850281672267791	-0.000701979905683443	0.00897737706067367	-0.0133632590877216	0.0283348342580784	-0.0301609231573306	-0.0266391367674535	0.000399572858626	0.00262644640078773	0.0133657562930789	0.022209328607666	0.00335708561208515	0.00244984821391529	0.0046408846527432
POPDEN	0.341778039652661	0.635177290782118	0.669077316243636	0.607700120477455	-0.521572705525948	-0.500158559822214	-0.537469112121236	-0.468782835754306	0.490808155467245	0.477875460806139	0.705717922655436	0.449673462668625	0.13806370796999	0.217459490157923	0.279487032586909	0.183008407720406	0.519042182501661	0.730343754138968	0.740103384139316	0.662323856677302	0.370874925444988	0.397625347617137	0.461135920591192	0.425483113519309	0.0141255760828525	0.0145158753747789	-0.0324090975078146	-0.0344058200326119	0.0607490811523901	0.139821995196934	0.0921855203046363	0.0208015730247221	0.013815288014092	0.0133818864587332	0.0122508679476257	0.00211537404047451	-0.000275373589471935	0.00810339353004487	0.0169454154055492	0.0140811083600635	-0.0146658343280003	-0.00440345192418149	0.0125783955021875	0.00204583809483174	0.0208761198916823	0.0120307031916802	0.0239667178252533	0.00459326346912894	0.0130840645791566
Major_Wastewater_Count	0.228912618102554	0.261022112110379	0.234586066414514	0.169362382731414	-0.105765526557027	0.0237519771149322	0.020733760003555	0.0136416805858177	0.104876465211287	0.102676540449264	0.109925471667764	0.063933343395149	0.120682959415678	0.167144813476994	0.15844383920176	0.17577850993031	0.132769304718255	0.200197096722454	0.184996744792939	0.116709551363454	0.106486334011005	0.248375833416307	0.257331618876029	0.130953967023419	-0.0970590743183457	-0.144721532540466	-0.0480737432727444	-0.0744145489436173	-0.0669888895446663	-0.08797576482325	-0.0438656288368853	-0.0522006052190455	-0.00856106745382469	-0.0251223830797801	-0.00869724017037501	-0.00932480869081447	0.00983272162988872	-0.0603112354534273	-0.0306390823462207	0.00871101224079577	-0.032887102769635	-0.0361357289622002	-0.00687253698181203	-0.0031109677125866	-0.0066097081881097	-0.0265127331038897	-0.0322454737769138	-0.00801537409372425	-0.00232301211803252
TOTAL_WW	0.125107122817095	0.102897814457203	0.209284310269845	0.255932470817429	-0.392525483779712	-0.334188900815115	-0.320192793645634	-0.360483069093575	0.145889144306902	0.0289002883996703	0.292292674966546	0.13386873393258	0.0353200773046779	-0.0546311347869372	0.0289640177537337	0.0225921491938164	0.205466320488742	0.212394459646638	0.285513317906159	0.305144046412963	0.0686403982261291	-0.0479076597145064	0.0745142801376658	0.111980176322105	-0.0610102444027302	-0.0932591772422761	-0.0851603436792527	0.00560204946025917	-0.11839879859133	-0.0338779386861287	-0.057526578111992	-0.0105135166947542	-0.00663190204707309	0.0431041612639424	-0.00504961434000399	0.000412865303931765	-0.0080365171949737	0.0522427634297895	-0.0278640546891833	0.0354448316678162	-0.0045741596201874	-0.0107230247417885	0.00385872874181562	0.0147573696775944	0.00216654066002016	0.0490797321549615	0.000756275846944666	0.0102896059071922	-0.00639598860851536
[truncated: 35 more columns]
