# Supplementary material for: Seasonal temperatures and hydrological conditions improve the prediction of West Nile virus infection rates in Culex mosquitoes and human case counts in New York and Connecticut
Source: PLoS One. 2019 Jun 3;14(6):e0217854. doi: 10.1371/journal.pone.0217854 (PMC6546252; doi:10.1371/journal.pone.0217854)
Supplement: S7 File — (ZIP) [file pone.0217854.s007.zip › S7_2_county_annual_human.csv]

	Count	GDD10_2	GDD10_3	GDD10_4	DTR_1	DTR_2	DTR_3	DTR_4	MIN_T_1	MIN_T_2	MIN_T_3	MIN_T_4	MAX_T_1	MAX_T_2	MAX_T_3	MAX_T_4	MEAN_MIN_T_1	MEAN_MIN_T_2	MEAN_MIN_T_3	MEAN_MIN_T_4	MEAN_MAX_T_1	MEAN_MAX_T_2	MEAN_MAX_T_3	MEAN_MAX_T_4	PCP_MEDIAN_1	PCP_MEDIAN_2	PCP_MEDIAN_3	PCP_MEDIAN_4	PCP_INT_MEDIAN_1	PCP_INT_MEDIAN_2	PCP_INT_MEDIAN_3	PCP_INT_MEDIAN_4	GDD10_anomaly_2	GDD10_anomaly_3	GDD10_anomaly_4	MIN_T_anomaly_1	MIN_T_anomaly_2	MIN_T_anomaly_3	MIN_T_anomaly_4	MAX_T_anomaly_1	MAX_T_anomaly_2	MAX_T_anomaly_3	MAX_T_anomaly_4	MEAN_MIN_T_anomaly_1	MEAN_MIN_T_anomaly_2	MEAN_MIN_T_anomaly_3	MEAN_MIN_T_anomaly_4	MEAN_MAX_T_anomaly_1	MEAN_MAX_T_anomaly_2
Count	1	0.391274682515775	0.418857375478229	0.398759963943437	-0.244147417452065	-0.3051689293099	-0.312462306838801	-0.200118158231156	0.344465512507338	0.308333236353009	0.427533357379635	0.272430699344757	0.137157422226173	0.24235741304884	0.276835693045351	0.067291808368989	0.335353481766463	0.417760407276596	0.449585294563136	0.380679730306124	0.304986383479874	0.26248045430171	0.330128168013521	0.301810266105304	0.181618070501985	-0.0205958601469005	-0.0875424050537476	0.0161002711729508	0.264488794601538	0.0784645066619876	0.0214783611525129	0.152122536893497	0.0929097496538794	0.12196229858834	-0.0032362008580002	0.0792862352777412	0.0490774250857216	0.0331614415357305	0.0397922853295561	0.0623191460463311	0.113261544117403	0.10282731119194	-0.0415871185349181	0.056427862403566	0.0625768759421598	0.0950701335615715	-0.00321833390201645	0.0583494494669993	0.067872518720496
GDD10_2	0.391274682515775	1	0.861426406803848	0.668563369536827	-0.458696152107461	-0.232006919778318	-0.235142033055393	-0.130044042566665	0.665372426841945	0.76127217401452	0.722962078206182	0.593222433263141	0.292702099367854	0.551166197636895	0.731536755496964	0.352575875504083	0.686912901571495	0.924888686712142	0.815005122780615	0.729095970403839	0.643398875500846	0.912623876945341	0.831053423826257	0.695514431260734	0.0503711500167538	-0.231405675178374	-0.181083433110911	-0.211399112848474	0.309984835589717	-0.0238432949802521	0.0648576418097557	0.162787705002709	0.488919167072492	0.221526339273726	0.12184724310762	0.124568641841978	0.239294065068859	0.0320483352469223	0.118275297433456	0.0594776335791617	0.064562083645514	0.292868936586334	0.0370992444376184	0.184361693247323	0.381297827097231	0.128482342046913	0.0957757885100656	0.145281011818252	0.398216315170681
GDD10_3	0.418857375478229	0.861426406803848	1	0.729655142417579	-0.425296121146551	-0.401066258825283	-0.332910944007372	-0.0693946972132184	0.649921971201376	0.747905448975291	0.847570394846956	0.573734010830993	0.247719230635974	0.586536242617732	0.711396063458578	0.403256395902018	0.652581282960408	0.889281347824064	0.962739106935	0.796123152854354	0.615970555286979	0.744475465198981	0.942978534117651	0.793135298713921	0.0805851618341236	-0.237149679272253	-0.217175199748541	-0.0090397276217857	0.344001256624411	-0.02149006742491	0.0420372528059672	0.363187137699984	0.168905484510959	0.405257564659162	0.130798808726518	0.00101914899356303	0.130347337069719	0.142784366937876	0.0352925895905957	0.0207926289351244	0.129132232072019	0.248895442156212	0.10219400022572	0.0567932623337375	0.133566382321466	0.329537951801306	0.0914411187426254	0.0360686493533285	0.097758200654807
GDD10_4	0.398759963943437	0.668563369536827	0.729655142417579	1	-0.374895666659302	-0.316110977611049	-0.217757783426362	-0.179830904652365	0.570661202889622	0.449104321051093	0.575191961929257	0.481275867408676	0.103168879478845	0.422997164236548	0.546519654023344	0.686346570645918	0.506558182195555	0.630732707594071	0.693219657951324	0.707705504689866	0.457931635606231	0.504375227314573	0.694405500396098	0.650243416439377	0.162301252998632	-0.121347161283248	-0.30604140082627	0.0606849073655654	0.318583351655714	0.154144593003101	-0.0720817093646264	0.263811762196499	0.119013269149264	0.172049142135771	0.660505906358278	0.0474635012199165	-0.0987297563767192	-0.156823000226978	0.0436672366904683	-0.0823514753570939	0.116023327435779	0.208875129633087	0.494683010727231	-0.0163601059379228	-0.118503698693014	-0.0231299397297607	0.145689350452844	-0.0427120057872201	0.0126975431733185
DTR_1	-0.244147417452065	-0.458696152107461	-0.425296121146551	-0.374895666659302	1	0.476331513735134	0.55727539332939	0.521774201576649	-0.581708238995755	-0.486123503429424	-0.454404868668297	-0.207031723594793	-0.238448158722751	-0.172126638479771	-0.300432994851709	-0.148172975949271	-0.659027230153559	-0.560013545185106	-0.530881897479442	-0.382023767239447	-0.36451590276835	-0.301603812423019	-0.257608721071713	-0.153988905567156	-0.0146415264359675	0.282922684634295	0.18567443634986	0.187180026448578	-0.0287462451074943	0.187212966404246	0.143358246265907	0.102102298435978	-0.19214133408556	-0.0546923883047998	-0.0195646365366294	-0.273213048061428	-0.187275480485858	0.142439472360108	0.227104794207781	-0.115467959244382	-0.16161244494439	-0.190420403393515	0.00103905641066975	-0.385100727539657	-0.179810053339239	-0.0618922574049697	0.286559170006193	-0.219648209791383	-0.200452299590383
DTR_2	-0.3051689293099	-0.232006919778318	-0.401066258825283	-0.316110977611049	0.476331513735134	1	0.852699621648878	0.411509863293041	-0.312129915395805	-0.33027413603366	-0.532357086503702	-0.36777905495247	-0.130212429805881	0.0904622828713065	-0.101710249027494	-0.055635491517239	-0.345868570801787	-0.534030160213363	-0.590924423694636	-0.57359767250457	-0.213191522881628	0.120244166834291	-0.123576809577599	-0.403741374415809	0.0777156339150406	-0.195666975258974	-0.0813530525564156	0.0761530380482636	0.00288684179874456	-0.179869766159609	-0.120099947304595	-0.0259884628568929	0.180949177698719	0.0399154335828839	0.154981164177555	0.120010367799044	0.0456270232853485	0.00098304793734435	-0.0643936775857072	-0.0840293903256412	0.105749645529475	0.00733778483433075	0.0109199182255708	0.0368031414569685	-0.0899813737871329	-0.0860476122645086	-0.116566205447723	0.0205044524925746	0.374204122563515
DTR_3	-0.312462306838801	-0.235142033055393	-0.332910944007372	-0.217757783426362	0.55727539332939	0.852699621648878	1	0.45037280846317	-0.381342405263246	-0.348936534791693	-0.524708276135623	-0.236616926806595	-0.101679453951641	0.13639667171357	0.0407732206000839	0.128451224982603	-0.382262932940102	-0.522014035361947	-0.574996065461512	-0.479998839469978	-0.221711267370563	0.0242756683240216	-0.000687541205264505	-0.288680741117316	0.0207427907474415	-0.0655608846913174	-0.117103810817262	0.136846564491046	-0.0686830566567277	-0.068506285738679	-0.160866297579977	0.00621341876316547	0.201576719533847	0.211627089568008	0.325742408409831	0.0274179074995266	0.0219005024126626	0.0518777301518453	0.130466140100537	-0.0469697614234517	0.152674203538289	0.174291063724926	0.214636514392629	0.00250926735525712	-0.0321208361775166	-0.005401121291552	0.0961253600294483	0.0222925262462416	0.220227529727547
DTR_4	-0.200118158231156	-0.130044042566665	-0.0693946972132184	-0.179830904652365	0.521774201576649	0.411509863293041	0.45037280846317	1	-0.197571683092448	-0.205604759526139	-0.211463800398257	-0.22301203365966	-0.117613778894104	0.157688926977783	0.0703856282928839	0.0653109536833114	-0.229599349417686	-0.218535448074646	-0.189541666523886	-0.301416742403679	-0.0487248878712348	0.0509179758239533	0.0845407884139947	0.151421670613745	0.162988788961454	0.228968405054613	0.259594033963979	0.0881703984730432	0.238315927995221	0.198886259019375	0.268498213718874	0.260711933588081	-0.100209389270258	0.0777427092140037	-0.0482688430806653	-0.0978137769238394	-0.152608953428042	0.102180304929036	-0.108299785744375	-0.112180706641334	-0.00979105352552069	0.00182971301978582	0.0777225731728348	-0.119663550202209	-0.0421255719141255	0.12233550426755	-0.0808883328943453	-0.145754107412754	-0.121038337250673
MIN_T_1	0.344465512507338	0.665372426841945	0.649921971201376	0.570661202889622	-0.581708238995755	-0.312129915395805	-0.381342405263246	-0.197571683092448	1	0.643311811880533	0.59372669079506	0.579194332657867	0.489493547370924	0.489406186051145	0.557716880231179	0.193188325822251	0.880715844138503	0.72530134563568	0.673560749503869	0.64096352253435	0.827815259684701	0.618392647134494	0.555523242759331	0.572823290243169	0.115562640824717	-0.211681712152623	-0.197938981450242	-0.137082912135406	0.3496679515933	-0.00758451547111604	-0.05110913432281	0.157852993337095	0.0712203258479536	-0.0799702603514643	0.0171519776810632	0.601733439398781	0.0861732460705842	-0.224204155192714	0.0380653138545039	0.289314780033315	0.187534945296863	0.198142456015962	-0.0744550073259631	0.426922555421393	0.0368031730511758	-0.144780707316976	-0.0954161739987839	0.408285318926296	0.112204450563238
MIN_T_2	0.308333236353009	0.76127217401452	0.747905448975291	0.449104321051093	-0.486123503429424	-0.33027413603366	-0.348936534791693	-0.205604759526139	0.643311811880533	1	0.601092974507794	0.458503212193837	0.314606627385861	0.419099139544074	0.67774094225352	0.0428267336613812	0.72951575629314	0.833678598476192	0.748290324855603	0.622854896469073	0.683764010446832	0.732089863170111	0.66961462955241	0.550323883602756	0.102300849409928	-0.159608783859446	-0.159796871443499	-0.0786744461569481	0.356217185692234	0.0263112085925592	0.0138026479969761	0.264200100115322	0.333031846987483	0.238596713982924	-0.0789823355825605	0.176021640267468	0.666732746378852	-0.058611992275599	-0.00407173671223738	0.147814065589859	0.0839047176133516	0.375693423895618	-0.204282071637843	0.333642829941549	0.442264801995093	0.21885568912855	0.0340729743603441	0.298090655729127	0.361212414198077
MIN_T_3	0.427533357379635	0.722962078206182	0.847570394846956	0.575191961929257	-0.454404868668297	-0.532357086503702	-0.524708276135623	-0.211463800398257	0.59372669079506	0.601092974507794	1	0.615725217557783	0.174137569557472	0.340147178067818	0.42439890350055	0.227168029697813	0.533215961931208	0.813156179933577	0.888085516666436	0.789818076662788	0.455044184945447	0.556975544937479	0.717070113774847	0.720693757116034	0.0242879424303359	-0.261392157677853	-0.107119953815605	-0.113961859595913	0.224147640239064	-0.128698723647491	0.135663870823775	0.183268508663084	0.0598964176297873	0.231073675947135	-0.0674727658815259	-0.108200001754919	-0.0284768067350424	0.441619740335009	0.08238093516895	-0.03121228960672	-0.0204789500906411	0.00971449152165951	-0.0398662237402471	-0.108708329386199	0.047936143387639	0.215821955322359	0.0745553116317649	-0.101115056011944	-0.00569639336075528
MIN_T_4	0.272430699344757	0.593222433263141	0.573734010830993	0.481275867408676	-0.207031723594793	-0.36777905495247	-0.236616926806595	-0.22301203365966	0.579194332657867	0.458503212193837	0.615725217557783	1	0.168736768381214	0.2236882085754	0.47841770611978	0.213505124715128	0.394060520128846	0.637135241619774	0.56664870167311	0.832388313824705	0.394426383685942	0.473281434530236	0.526461710601439	0.759468418924137	0.0177894409100225	-0.00988929551550616	-0.139234725053664	-0.226961134959092	0.169882321743062	0.110530034307405	0.0147698307044249	0.0145105370759017	0.175377172805102	0.0757111790873229	0.0679538114825813	0.0978750180712256	-0.0109147150483328	0.0981747236110119	0.743301015000142	-0.00569500381527074	-0.0706931164876412	0.209916108323544	0.0039968452107144	-0.111838109982843	0.171114619500272	-0.0269960565043582	0.545863795323012	-0.0327960457421305	0.0532551943050788
MAX_T_1	0.137157422226173	0.292702099367854	0.247719230635974	0.103168879478845	-0.238448158722751	-0.130212429805881	-0.101679453951641	-0.117613778894104	0.489493547370924	0.314606627385861	0.174137569557472	0.168736768381214	1	0.465355481221659	0.332517934382079	0.0251297910840303	0.666774816703155	0.302722586151347	0.242642644049531	0.194811938052703	0.717891275388923	0.258148482927975	0.225182571235877	0.147397712750586	-0.0436653912473638	-0.214287724582642	0.117270084368059	0.0455386529591381	0.0889425588538601	-0.166120460706627	0.0902840503259218	0.155586555028275	0.0928409510993893	0.0285033478920828	-0.125998604974917	0.507008479401564	0.193181061012017	-0.078009591394103	-0.0081245250869341	0.9428028335139	0.390847307578893	0.199928073833095	-0.116512148057313	0.703041859173238	0.177087046119929	0.063840163323591	-0.0401785101025635	0.762363500475024	0.0189238358295399
MAX_T_2	0.24235741304884	0.551166197636895	0.586536242617732	0.422997164236548	-0.172126638479771	0.0904622828713065	0.13639667171357	0.157688926977783	0.489406186051145	0.419099139544074	0.340147178067818	0.2236882085754	0.465355481221659	1	0.63144408747231	0.408000054708433	0.552150420130559	0.451491918414438	0.469658914378326	0.278386926158132	0.605914187957305	0.597743806444381	0.669810516193733	0.361750073013611	0.141881012518465	-0.275109443354902	-0.0412416593733818	0.0460983017696958	0.282484441100139	-0.128192882559098	0.0208807852807305	0.245104325577984	0.114296366712641	0.275714569769232	0.176870056157017	0.296702092966718	0.105969984097664	-0.0210519766599536	-0.0654591661402943	0.315341475445573	0.722847689721261	0.286672926468262	0.18178364820843	0.372783913727677	0.0476960790171023	0.203476953989724	-0.111032169108776	0.36384136160375	0.101033171715458
MAX_T_3	0.276835693045351	0.731536755496964	0.711396063458578	0.546519654023344	-0.300432994851709	-0.101710249027494	0.0407732206000839	0.0703856282928839	0.557716880231179	0.67774094225352	0.42439890350055	0.47841770611978	0.332517934382079	0.63144408747231	1	0.377406124427589	0.59572781518316	0.661690742760301	0.603791003960978	0.549593692244953	0.60194665269384	0.70094812823087	0.766616914514648	0.602405875652396	0.150359552425512	-0.0399120153716788	-0.140251032975953	0.00206616437211498	0.346183168155645	0.147878524910455	-0.0065569510172316	0.317785492703887	0.429505114299848	0.449091712988771	0.26081032543007	0.297192551085636	0.404986444771613	-0.0269092612991633	0.200524478897267	0.170788596327507	0.28728878083616	0.775491401252155	0.151706063102819	0.339511938760836	0.414160435224856	0.343782417428244	0.245285560147242	0.303524122208607	0.321531798023775
MAX_T_4	0.067291808368989	0.352575875504083	0.403256395902018	0.686346570645918	-0.148172975949271	-0.055635491517239	0.128451224982603	0.0653109536833114	0.193188325822251	0.0428267336613812	0.227168029697813	0.213505124715128	0.0251297910840303	0.408000054708433	0.377406124427589	1	0.157020665255759	0.23653791283688	0.313420943921889	0.334787808309495	0.127518078665378	0.236165999117672	0.473268500417241	0.377366196472637	0.0745859941862362	-0.0152617465660014	-0.0661804026450454	0.0715960074279059	0.0919777351533018	0.136839547351967	0.0386552460426975	0.121105531642693	0.0847499393686081	0.243728907855732	0.712510910368535	-0.105299418032546	-0.270027597504025	-0.0763987464471158	0.00452164562486411	-0.114122894182665	0.24544380176991	0.19383247624163	0.909473147696845	-0.111599744868646	-0.158275599061975	0.0835574633833106	0.127000738670658	-0.138663027565579	-0.12233407778185
MEAN_MIN_T_1	0.335353481766463	0.686912901571495	0.652581282960408	0.506558182195555	-0.659027230153559	-0.345868570801787	-0.382262932940102	-0.229599349417686	0.880715844138503	0.72951575629314	0.533215961931208	0.394060520128846	0.666774816703155	0.552150420130559	0.59572781518316	0.157020665255759	1	0.746237194794826	0.675197202742851	0.52858263545672	0.940597059021896	0.617762539710768	0.556877105300579	0.441462478032819	0.097887103499219	-0.240098096702632	-0.146088557479241	-0.0630897708305803	0.312794709673765	-0.0544992864219654	-0.0251759945711404	0.204287430799345	0.20971016571969	0.0468969449240395	-0.0235839144232992	0.545443382313481	0.294335512212813	-0.220017804238007	-0.118980289907978	0.501980251335569	0.317490436840187	0.292264791169923	-0.088759508072119	0.693933565925501	0.232509756030178	0.0123846741275829	-0.202263833728361	0.656262387353755	0.207186030491982
MEAN_MIN_T_2	0.417760407276596	0.924888686712142	0.889281347824064	0.630732707594071	-0.560013545185106	-0.534030160213363	-0.522014035361947	-0.218535448074646	0.72530134563568	0.833678598476192	0.813156179933577	0.637135241619774	0.302722586151347	0.451491918414438	0.661690742760301	0.23653791283688	0.746237194794826	1	0.921555921367239	0.82448991491236	0.671111021293251	0.775117012184861	0.759871304838612	0.753356951394102	0.0326371934187246	-0.148418880560344	-0.124144934349272	-0.20535452214685	0.301180181332855	0.0214144762816934	0.0958359664574095	0.181500602260062	0.293560071302497	0.139255680947821	-0.0444449237993167	0.0942772277353748	0.240860727046504	0.00275922132031946	0.0898333206511706	0.0799696656049466	0.00582788786540145	0.221625054595231	-0.0726182461487676	0.165806750213542	0.358455491959119	0.131553742022568	0.0827306645155747	0.136681320626111	0.210440226413312
MEAN_MIN_T_3	0.449585294563136	0.815005122780615	0.962739106935	0.693219657951324	-0.530881897479442	-0.590924423694636	-0.574996065461512	-0.189541666523886	0.673560749503869	0.748290324855603	0.888085516666436	0.56664870167311	0.242642644049531	0.469658914378326	0.603791003960978	0.313420943921889	0.675197202742851	0.921555921367239	1	0.828033023219772	0.596307283185467	0.64049090532546	0.818551313897131	0.770480107405895	0.0610783900304894	-0.191792904824089	-0.155618479355341	-0.0509388555647404	0.314795170715064	-0.00422663025521162	0.0814081533088162	0.308704904768392	0.0882129305341412	0.288964291225083	0.0190651261807843	-0.00875736748946578	0.103472552930303	0.111609491143511	-0.00771319673170415	0.0297383074172401	0.0677781423746965	0.163306780642286	0.0271572107375047	0.046716415264288	0.123492458492809	0.28596963574719	0.04957476701315	0.0230281923463876	0.0218205090954241
MEAN_MIN_T_4	0.380679730306124	0.729095970403839	0.796123152854354	0.707705504689866	-0.382023767239447	-0.57359767250457	-0.479998839469978	-0.301416742403679	0.64096352253435	0.622854896469073	0.789818076662788	0.832388313824705	0.194811938052703	0.278386926158132	0.549593692244953	0.334787808309495	0.52858263545672	0.82448991491236	0.828033023219772	1	0.481982269467664	0.539464443058806	0.675061159939771	0.896856998980237	-0.0290241724416195	-0.0437379545042346	-0.160377593705233	-0.177705433139268	0.171959540762947	0.117595211550824	0.0598074888926647	0.115692790731451	0.0933375802208938	0.125364792243486	0.138670414111708	-0.0235981531024087	0.0172476588681853	0.0433004175988528	0.372438251577662	-0.0197805383264361	-0.0967742822476169	0.171902340367002	0.0700288720287965	-0.121045702203571	0.108604514527114	0.067759955583499	0.486003232825215	-0.0680006767967483	-0.0263068874408159
MEAN_MAX_T_1	0.304986383479874	0.643398875500846	0.615970555286979	0.457931635606231	-0.36451590276835	-0.213191522881628	-0.221711267370563	-0.0487248878712348	0.827815259684701	0.683764010446832	0.455044184945447	0.394426383685942	0.717891275388923	0.605914187957305	0.60194665269384	0.127518078665378	0.940597059021896	0.671111021293251	0.596307283185467	0.481982269467664	1	0.628699266437572	0.573177587785923	0.477059478707226	0.114584288981717	-0.169546774691941	-0.0970539822455888	0.00638631350062194	0.374293761851067	0.0170370453651268	0.0335450639674337	0.299019340179316	0.172904455535846	0.0333735360373109	-0.0380311531420264	0.551977343378309	0.279875496861307	-0.208102956920521	-0.0447886137161997	0.569375711589518	0.320128484829582	0.275892046173174	-0.109423918103204	0.685313918423528	0.206699225059056	-0.0126062357701164	-0.121062649303917	0.713362613254993	0.166027555830514
MEAN_MAX_T_2	0.26248045430171	0.912623876945341	0.744475465198981	0.504375227314573	-0.301603812423019	0.120244166834291	0.0242756683240216	0.0509179758239533	0.618392647134494	0.732089863170111	0.556975544937479	0.473281434530236	0.258148482927975	0.597743806444381	0.70094812823087	0.236165999117672	0.617762539710768	0.775117012184861	0.64049090532546	0.539464443058806	0.628699266437572	1	0.799890693158063	0.582874106506334	0.0963995693802459	-0.320495500155645	-0.206566082588503	-0.184217708027086	0.355802698664763	-0.109272124382804	0.0227795718888932	0.193696537761627	0.479921453418161	0.193342699522579	0.0636305110617315	0.200384137818893	0.31691548610767	0.00397450724698295	0.0573606607027993	0.0311049698956977	0.0858699826169659	0.265715374727234	-0.0771077723998167	0.222193107699956	0.353654719275121	0.0901667012920689	0.0100321153942282	0.175814030944786	0.526741984511138
MEAN_MAX_T_3	0.330128168013521	0.831053423826257	0.942978534117651	0.694405500396098	-0.257608721071713	-0.123576809577599	-0.000687541205264505	0.0845407884139947	0.555523242759331	0.66961462955241	0.717070113774847	0.526461710601439	0.225182571235877	0.669810516193733	0.766616914514648	0.473268500417241	0.556877105300579	0.759871304838612	0.818551313897131	0.675061159939771	0.573177587785923	0.799890693158063	1	0.739042350527503	0.0892173524163765	-0.280451617463916	-0.272425719555874	0.0338204324853512	0.33653874706324	-0.0532648047083466	-0.0134434509168215	0.381680218470405	0.249347642051663	0.501774486980109	0.252008665163775	0.00854653060106125	0.141846890056004	0.172839576243794	0.0821736942730773	0.00337013896873724	0.190036199963674	0.321974411680544	0.183891040315229	0.0588613919661911	0.128387649083397	0.345737149800419	0.128083582739745	0.0437981891456479	0.181293694692019
MEAN_MAX_T_4	0.301810266105304	0.695514431260734	0.793135298713921	0.650243416439377	-0.153988905567156	-0.403741374415809	-0.288680741117316	0.151421670613745	0.572823290243169	0.550323883602756	0.720693757116034	0.759468418924137	0.147397712750586	0.361750073013611	0.602405875652396	0.377366196472637	0.441462478032819	0.753356951394102	0.770480107405895	0.896856998980237	0.477059478707226	0.582874106506334	0.739042350527503	1	0.045520859952059	0.060874963812104	-0.0458362593296242	-0.143322336995114	0.288821115019824	0.214171315930312	0.186556431623981	0.240879743826866	0.0502748060406271	0.166027992978513	0.121365545529791	-0.0698391424801892	-0.0529142127634191	0.0922897523628316	0.335860570949479	-0.07254623696348	-0.104866255306015	0.179056992001175	0.108652856112183	-0.180997344376469	0.0930465791485155	0.126996434908999	0.466307473842635	-0.138109764468135	-0.0834210032225758
PCP_MEDIAN_1	0.181618070501985	0.0503711500167538	0.0805851618341236	0.162301252998632	-0.0146415264359675	0.0777156339150406	0.0207427907474415	0.162988788961454	0.115562640824717	0.102300849409928	0.0242879424303359	0.0177894409100225	-0.0436653912473638	0.141881012518465	0.150359552425512	0.0745859941862362	0.097887103499219	0.0326371934187246	0.0610783900304894	-0.0290241724416195	0.114584288981717	0.0963995693802459	0.0892173524163765	0.045520859952059	1	0.0146188430714716	0.132704846271221	0.454122207531365	0.856240223891385	0.0443875526589877	0.161308149531904	0.49543693164882	0.0916982470727442	0.127486160063198	0.119710198295014	0.0856458922698894	0.0863416901004085	-0.0503963857771632	-0.0357592161884713	-0.0433173598062623	0.198608783735035	0.186362503738433	0.107754545977407	0.0576974828757712	0.0240362677908903	0.0656149892770225	-0.134688606974194	-0.000379684012096865	0.166258064779799
PCP_MEDIAN_2	-0.0205958601469005	-0.231405675178374	-0.237149679272253	-0.121347161283248	0.282922684634295	-0.195666975258974	-0.0655608846913174	0.228968405054613	-0.211681712152623	-0.159608783859446	-0.261392157677853	-0.00988929551550616	-0.214287724582642	-0.275109443354902	-0.0399120153716788	-0.0152617465660014	-0.240098096702632	-0.148418880560344	-0.191792904824089	-0.0437379545042346	-0.169546774691941	-0.320495500155645	-0.280451617463916	0.060874963812104	0.0146188430714716	1	0.367213228467223	0.0992353065628424	0.0157819622783679	0.887575802484438	0.303127856437139	0.070960625920653	-0.0869838540305042	-0.0822516819000083	-0.0328100636375148	-0.108649739268927	0.0108971919262386	-0.14691423921349	0.180252127795285	-0.155723980434489	-0.247905329044347	0.103294973710687	0.0871523853529889	-0.141958644968512	0.169293451581144	0.0476942670346939	0.302677068754185	-0.125957008909287	-0.262657534402904
PCP_MEDIAN_3	-0.0875424050537476	-0.181083433110911	-0.217175199748541	-0.30604140082627	0.18567443634986	-0.0813530525564156	-0.117103810817262	0.259594033963979	-0.197938981450242	-0.159796871443499	-0.107119953815605	-0.139234725053664	0.117270084368059	-0.0412416593733818	-0.140251032975953	-0.0661804026450454	-0.146088557479241	-0.124144934349272	-0.155618479355341	-0.160377593705233	-0.0970539822455888	-0.206566082588503	-0.272425719555874	-0.0458362593296242	0.132704846271221	0.367213228467223	1	0.0776323040040223	0.0711277782692989	0.211168789216675	0.890135352866294	0.0779000035980593	-0.0398671031531811	-0.0376949501748682	-0.269233799598715	-0.153746887947737	-0.0128696898415514	0.146784464914058	-0.0507649123206275	0.152093047368223	0.0274275008162893	-0.0636061662097536	-0.0121467889731352	-0.0336304980063952	0.210810379355718	0.21287339153806	0.0483745387096973	-0.0234003962735299	-0.177398151741077
PCP_MEDIAN_4	0.0161002711729508	-0.211399112848474	-0.0090397276217857	0.0606849073655654	0.187180026448578	0.0761530380482636	0.136846564491046	0.0881703984730432	-0.137082912135406	-0.0786744461569481	-0.113961859595913	-0.226961134959092	0.0455386529591381	0.0460983017696958	0.00206616437211498	0.0715960074279059	-0.0630897708305803	-0.20535452214685	-0.0509388555647404	-0.177705433139268	0.00638631350062194	-0.184217708027086	0.0338204324853512	-0.143322336995114	0.454122207531365	0.0992353065628424	0.0776323040040223	1	0.333922829385393	0.080435637574989	0.0503826131660765	0.809640300746071	-0.122051124324384	0.334701024512999	0.192958195247295	-0.00409510344197045	0.0605087279374262	0.0464182250091223	-0.145274824404458	0.110879420097691	0.179551152610969	0.128152883989683	0.17137031195573	0.0727570176144885	-0.116486578212612	0.287817207931667	-0.0572908309468929	0.0796629544514394	-0.0769635836784444
PCP_INT_MEDIAN_1	0.264488794601538	0.309984835589717	0.344001256624411	0.318583351655714	-0.0287462451074943	0.00288684179874456	-0.0686830566567277	0.238315927995221	0.3496679515933	0.356217185692234	0.224147640239064	0.169882321743062	0.0889425588538601	0.282484441100139	0.346183168155645	0.0919777351533018	0.312794709673765	0.301180181332855	0.314795170715064	0.171959540762947	0.374293761851067	0.355802698664763	0.33653874706324	0.288821115019824	0.856240223891385	0.0157819622783679	0.0711277782692989	0.333922829385393	1	0.145051528106163	0.207887897536679	0.599306726432178	0.106133008170008	0.0933097378860301	0.0632723294684218	0.142427495620517	0.137554170785459	-0.086036425522091	-0.0480230905139598	0.0247893766415687	0.115629561823366	0.193429122902175	0.0245758951395699	0.102637712286983	0.0623217696263294	0.051213176097401	-0.142519020567288	0.047395965502013	0.150845793375945
PCP_INT_MEDIAN_2	0.0784645066619876	-0.0238432949802521	-0.02149006742491	0.154144593003101	0.187212966404246	-0.179869766159609	-0.068506285738679	0.198886259019375	-0.00758451547111604	0.0263112085925592	-0.128698723647491	0.110530034307405	-0.166120460706627	-0.128192882559098	0.147878524910455	0.136839547351967	-0.0544992864219654	0.0214144762816934	-0.00422663025521162	0.117595211550824	0.0170370453651268	-0.109272124382804	-0.0532648047083466	0.214171315930312	0.0443875526589877	0.887575802484438	0.211168789216675	0.080435637574989	0.145051528106163	1	0.243286856059804	0.151321274895193	0.00878066153213324	0.00598421277592296	0.171015560065138	-0.0071432665938276	0.0678728601215696	-0.221819839728718	0.179552478185268	-0.150267938826525	-0.17651816212873	0.214030580899311	0.193544338310703	-0.0693262776018575	0.147353654362812	0.0501053208483187	0.303334257468267	-0.0581528382942807	-0.138854033444697
PCP_INT_MEDIAN_3	0.0214783611525129	0.0648576418097557	0.0420372528059672	-0.0720817093646264	0.143358246265907	-0.120099947304595	-0.160866297579977	0.268498213718874	-0.05110913432281	0.0138026479969761	0.135663870823775	0.0147698307044249	0.0902840503259218	0.0208807852807305	-0.0065569510172316	0.0386552460426975	-0.0251759945711404	0.0958359664574095	0.0814081533088162	0.0598074888926647	0.0335450639674337	0.0227795718888932	-0.0134434509168215	0.186556431623981	0.161308149531904	0.303127856437139	0.890135352866294	0.0503826131660765	0.207887897536679	0.243286856059804	1	0.196074593077643	0.0656580553682739	0.0596499294789027	-0.184672335842545	-0.210893102330099	-0.0207559044580233	0.223399037606493	-0.0402389906098959	0.0673366008222797	-0.0428652236867773	-0.052182774455479	0.0325434874450785	-0.101752383302901	0.222184731936663	0.243970364917509	0.0951447303282258	-0.0905027786079158	-0.0804281829863999
PCP_INT_MEDIAN_4	0.152122536893497	0.162787705002709	0.363187137699984	0.263811762196499	0.102102298435978	-0.0259884628568929	0.00621341876316547	0.260711933588081	0.157852993337095	0.264200100115322	0.183268508663084	0.0145105370759017	0.155586555028275	0.245104325577984	0.317785492703887	0.121105531642693	0.204287430799345	0.181500602260062	0.308704904768392	0.115692790731451	0.299019340179316	0.193696537761627	0.381680218470405	0.240879743826866	0.49543693164882	0.070960625920653	0.0779000035980593	0.809640300746071	0.599306726432178	0.151321274895193	0.196074593077643	1	-0.0234046467728525	0.390765131506058	0.106035179955374	0.0129296941260787	0.146958137098333	0.0467626714776745	-0.127195225526642	0.12702640731671	0.121514033646642	0.232892362112061	0.0928508729056937	0.092089282207052	0.0241801527333423	0.363395901859121	-0.0338825131515629	0.0804297672870112	0.00414357835534265
GDD10_anomaly_2	0.0929097496538794	0.488919167072492	0.168905484510959	0.119013269149264	-0.19214133408556	0.180949177698719	0.201576719533847	-0.100209389270258	0.0712203258479536	0.333031846987483	0.0598964176297873	0.175377172805102	0.0928409510993893	0.114296366712641	0.429505114299848	0.0847499393686081	0.20971016571969	0.293560071302497	0.0882129305341412	0.0933375802208938	0.172904455535846	0.479921453418161	0.249347642051663	0.0502748060406271	0.0916982470727442	-0.0869838540305042	-0.0398671031531811	-0.122051124324384	0.106133008170008	0.00878066153213324	0.0656580553682739	-0.0234046467728525	1	0.44724190990815	0.207092093054566	0.168224357767663	0.510280159002777	0.157860988591103	0.256446085327485	0.103132495964631	0.163620056647897	0.568836121787269	0.0976169896755409	0.334998437845461	0.803954214048418	0.317462287467325	0.218917577185017	0.273659953451894	0.871721989861565
GDD10_anomaly_3	0.12196229858834	0.221526339273726	0.405257564659162	0.172049142135771	-0.0546923883047998	0.0399154335828839	0.211627089568008	0.0777427092140037	-0.0799702603514643	0.238596713982924	0.231073675947135	0.0757111790873229	0.0285033478920828	0.275714569769232	0.449091712988771	0.243728907855732	0.0468969449240395	0.139255680947821	0.288964291225083	0.125364792243486	0.0333735360373109	0.193342699522579	0.501774486980109	0.166027992978513	0.127486160063198	-0.0822516819000083	-0.0376949501748682	0.334701024512999	0.0933097378860301	0.00598421277592296	0.0596499294789027	0.390765131506058	0.44724190990815	1	0.270363180457327	-0.123715037222425	0.362522435651776	0.486448805722485	0.114731147783527	0.0342821649610388	0.370797411054376	0.584944285085776	0.271611593228524	0.0833551613798412	0.385281628163301	0.900121977885754	0.271651591485182	0.0507935371131573	0.342468722703135
GDD10_anomaly_4	-0.0032362008580002	0.12184724310762	0.130798808726518	0.660505906358278	-0.0195646365366294	0.154981164177555	0.325742408409831	-0.0482688430806653	0.0171519776810632	-0.0789823355825605	-0.0674727658815259	0.0679538114825813	-0.125998604974917	0.176870056157017	0.26081032543007	0.712510910368535	-0.0235839144232992	-0.0444449237993167	0.0190651261807843	0.138670414111708	-0.0380311531420264	0.0636305110617315	0.252008665163775	0.121365545529791	0.119710198295014	-0.0328100636375148	-0.269233799598715	0.192958195247295	0.0632723294684218	0.171015560065138	-0.184672335842545	0.106035179955374	0.207092093054566	0.270363180457327	1	0.00558021710365855	-0.135965336223237	-0.165945961242607	0.0769831053551966	-0.137351969567213	0.219415318516833	0.319473728860798	0.776640250028703	-0.0541664160761793	-0.157506482717995	0.00748802678584401	0.248333998152486	-0.0859193127328724	0.0759527768830212
MIN_T_anomaly_1	0.0792862352777412	0.124568641841978	0.00101914899356303	0.0474635012199165	-0.273213048061428	0.120010367799044	0.0274179074995266	-0.0978137769238394	0.601733439398781	0.176021640267468	-0.108200001754919	0.0978750180712256	0.507008479401564	0.296702092966718	0.297192551085636	-0.105299418032546	0.545443382313481	0.0942772277353748	-0.00875736748946578	-0.0235981531024087	0.551977343378309	0.200384137818893	0.00854653060106125	-0.0698391424801892	0.0856458922698894	-0.108649739268927	-0.153746887947737	-0.00409510344197045	0.142427495620517	-0.0071432665938276	-0.210893102330099	0.0129296941260787	0.168224357767663	-0.123715037222425	0.00558021710365855	1	0.18963284609626	-0.313623608269625	0.0814122107979593	0.524442973540842	0.372878717958133	0.347292415879384	-0.130336584350662	0.741024999264897	0.117363474587633	-0.189714257363958	-0.137100762949458	0.719381795581745	0.289060325221337
MIN_T_anomaly_2	0.0490774250857216	0.239294065068859	0.130347337069719	-0.0987297563767192	-0.187275480485858	0.0456270232853485	0.0219005024126626	-0.152608953428042	0.0861732460705842	0.666732746378852	-0.0284768067350424	-0.0109147150483328	0.193181061012017	0.105969984097664	0.404986444771613	-0.270027597504025	0.294335512212813	0.240860727046504	0.103472552930303	0.0172476588681853	0.279875496861307	0.31691548610767	0.141846890056004	-0.0529142127634191	0.0863416901004085	0.0108971919262386	-0.0128696898415514	0.0605087279374262	0.137554170785459	0.0678728601215696	-0.0207559044580233	0.146958137098333	0.510280159002777	0.362522435651776	-0.135965336223237	0.18963284609626	1	-0.0144287899899961	0.00906604742599855	0.211765027144943	0.151345856609774	0.538158315694496	-0.287277975366154	0.459536073276861	0.681615191651482	0.377182808134057	0.0786912268237175	0.415393075497594	0.585389331548778
MIN_T_anomaly_3	0.0331614415357305	0.0320483352469223	0.142784366937876	-0.156823000226978	0.142439472360108	0.00098304793734435	0.0518777301518453	0.102180304929036	-0.224204155192714	-0.058611992275599	0.441619740335009	0.0981747236110119	-0.078009591394103	-0.0210519766599536	-0.0269092612991633	-0.0763987464471158	-0.220017804238007	0.00275922132031946	0.111609491143511	0.0433004175988528	-0.208102956920521	0.00397450724698295	0.172839576243794	0.0922897523628316	-0.0503963857771632	-0.14691423921349	0.146784464914058	0.0464182250091223	-0.086036425522091	-0.221819839728718	0.223399037606493	0.0467626714776745	0.157860988591103	0.486448805722485	-0.165945961242607	-0.313623608269625	-0.0144287899899961	1	0.183210034179562	-0.0664951235239778	0.00690410923522997	0.00809374140894144	-0.0655596323346877	-0.25504146980587	0.152592064729228	0.519310478726094	0.190446074851277	-0.224607935147792	0.0799485202108353
MIN_T_anomaly_4	0.0397922853295561	0.118275297433456	0.0352925895905957	0.0436672366904683	0.227104794207781	-0.0643936775857072	0.130466140100537	-0.108299785744375	0.0380653138545039	-0.00407173671223738	0.08238093516895	0.743301015000142	-0.0081245250869341	-0.0654591661402943	0.200524478897267	0.00452164562486411	-0.118980289907978	0.0898333206511706	-0.00771319673170415	0.372438251577662	-0.0447886137161997	0.0573606607027993	0.0821736942730773	0.335860570949479	-0.0357592161884713	0.180252127795285	-0.0507649123206275	-0.145274824404458	-0.0480230905139598	0.179552478185268	-0.0402389906098959	-0.127195225526642	0.256446085327485	0.114731147783527	0.0769831053551966	0.0814122107979593	0.00906604742599855	0.183210034179562	1	-0.00581026917047832	-0.0765174659373783	0.273321776359889	0.00982798840059169	-0.166006349785696	0.260616158011521	0.00894139532063133	0.749634624224136	-0.0534211734278753	0.12221765916868
MAX_T_anomaly_1	0.0623191460463311	0.0594776335791617	0.0207926289351244	-0.0823514753570939	-0.115467959244382	-0.0840293903256412	-0.0469697614234517	-0.112180706641334	0.289314780033315	0.147814065589859	-0.03121228960672	-0.00569500381527074	0.9428028335139	0.315341475445573	0.170788596327507	-0.114122894182665	0.501980251335569	0.0799696656049466	0.0297383074172401	-0.0197805383264361	0.569375711589518	0.0311049698956977	0.00337013896873724	-0.07254623696348	-0.0433173598062623	-0.155723980434489	0.152093047368223	0.110879420097691	0.0247893766415687	-0.150267938826525	0.0673366008222797	0.12702640731671	0.103132495964631	0.0342821649610388	-0.137351969567213	0.524442973540842	0.211765027144943	-0.0664951235239778	-0.00581026917047832	1	0.415009957557213	0.210437820026958	-0.125137791825548	0.741060822929465	0.197641691713405	0.0809500800176822	-0.0359328536995467	0.806796308442879	0.035162122272949
MAX_T_anomaly_2	0.113261544117403	0.064562083645514	0.129132232072019	0.116023327435779	-0.16161244494439	0.105749645529475	0.152674203538289	-0.00979105352552069	0.187534945296863	0.0839047176133516	-0.0204789500906411	-0.0706931164876412	0.390847307578893	0.722847689721261	0.28728878083616	0.24544380176991	0.317490436840187	0.00582788786540145	0.0677781423746965	-0.0967742822476169	0.320128484829582	0.0858699826169659	0.190036199963674	-0.104866255306015	0.198608783735035	-0.247905329044347	0.0274275008162893	0.179551152610969	0.115629561823366	-0.17651816212873	-0.0428652236867773	0.121514033646642	0.163620056647897	0.370797411054376	0.219415318516833	0.372878717958133	0.151345856609774	0.00690410923522997	-0.0765174659373783	0.415009957557213	1	0.382103439467143	0.270849590059672	0.496133284891299	0.0783422939122711	0.294146005634597	-0.14711590631122	0.491391672269361	0.167246666797767
MAX_T_anomaly_3	0.10282731119194	0.292868936586334	0.248895442156212	0.208875129633087	-0.190420403393515	0.00733778483433075	0.174291063724926	0.00182971301978582	0.198142456015962	0.375693423895618	0.00971449152165951	0.209916108323544	0.199928073833095	0.286672926468262	0.775491401252155	0.19383247624163	0.292264791169923	0.221625054595231	0.163306780642286	0.171902340367002	0.275892046173174	0.265715374727234	0.321974411680544	0.179056992001175	0.186362503738433	0.103294973710687	-0.0636061662097536	0.128152883989683	0.193429122902175	0.214030580899311	-0.052182774455479	0.232892362112061	0.568836121787269	0.584944285085776	0.319473728860798	0.347292415879384	0.538158315694496	0.00809374140894144	0.273321776359889	0.210437820026958	0.382103439467143	1	0.210403131590382	0.424429079662683	0.557188943377199	0.474006813793626	0.331639832362479	0.38465651185835	0.451572720987622
MAX_T_anomaly_4	-0.0415871185349181	0.0370992444376184	0.10219400022572	0.494683010727231	0.00103905641066975	0.0109199182255708	0.214636514392629	0.0777225731728348	-0.0744550073259631	-0.204282071637843	-0.0398662237402471	0.0039968452107144	-0.116512148057313	0.18178364820843	0.151706063102819	0.909473147696845	-0.088759508072119	-0.0726182461487676	0.0271572107375047	0.0700288720287965	-0.109423918103204	-0.0771077723998167	0.183891040315229	0.108652856112183	0.107754545977407	0.0871523853529889	-0.0121467889731352	0.17137031195573	0.0245758951395699	0.193544338310703	0.0325434874450785	0.0928508729056937	0.0976169896755409	0.271611593228524	0.776640250028703	-0.130336584350662	-0.287277975366154	-0.0655596323346877	0.00982798840059169	-0.125137791825548	0.270849590059672	0.210403131590382	1	-0.127308855306387	-0.161827642600393	0.107208007402082	0.146823816013269	-0.152838482239883	-0.117140946287456
MEAN_MIN_T_anomaly_1	0.056427862403566	0.184361693247323	0.0567932623337375	-0.0163601059379228	-0.385100727539657	0.0368031414569685	0.00250926735525712	-0.119663550202209	0.426922555421393	0.333642829941549	-0.108708329386199	-0.111838109982843	0.703041859173238	0.372783913727677	0.339511938760836	-0.111599744868646	0.693933565925501	0.165806750213542	0.046716415264288	-0.121045702203571	0.685313918423528	0.222193107699956	0.0588613919661911	-0.180997344376469	0.0576974828757712	-0.141958644968512	-0.0336304980063952	0.0727570176144885	0.102637712286983	-0.0693262776018575	-0.101752383302901	0.092089282207052	0.334998437845461	0.0833551613798412	-0.0541664160761793	0.741024999264897	0.459536073276861	-0.25504146980587	-0.166006349785696	0.741060822929465	0.496133284891299	0.424429079662683	-0.127308855306387	1	0.378393440718061	0.0714020173838626	-0.272353269537744	0.952779377059754	0.365686782440268
MEAN_MIN_T_anomaly_2	0.0625768759421598	0.381297827097231	0.133566382321466	-0.118503698693014	-0.179810053339239	-0.0899813737871329	-0.0321208361775166	-0.0421255719141255	0.0368031730511758	0.442264801995093	0.047936143387639	0.171114619500272	0.177087046119929	0.0476960790171023	0.414160435224856	-0.158275599061975	0.232509756030178	0.358455491959119	0.123492458492809	0.108604514527114	0.206699225059056	0.353654719275121	0.128387649083397	0.0930465791485155	0.0240362677908903	0.169293451581144	0.210810379355718	-0.116486578212612	0.0623217696263294	0.147353654362812	0.222184731936663	0.0241801527333423	0.803954214048418	0.385281628163301	-0.157506482717995	0.117363474587633	0.681615191651482	0.152592064729228	0.260616158011521	0.197641691713405	0.0783422939122711	0.557188943377199	-0.161827642600393	0.378393440718061	1	0.453339622558053	0.269529707577051	0.323738555706368	0.662396214781191
MEAN_MIN_T_anomaly_3	0.0950701335615715	0.128482342046913	0.329537951801306	-0.0231299397297607	-0.0618922574049697	-0.0860476122645086	-0.005401121291552	0.12233550426755	-0.144780707316976	0.21885568912855	0.215821955322359	-0.0269960565043582	0.063840163323591	0.203476953989724	0.343782417428244	0.0835574633833106	0.0123846741275829	0.131553742022568	0.28596963574719	0.067759955583499	-0.0126062357701164	0.0901667012920689	0.345737149800419	0.126996434908999	0.0656149892770225	0.0476942670346939	0.21287339153806	0.287817207931667	0.051213176097401	0.0501053208483187	0.243970364917509	0.363395901859121	0.317462287467325	0.900121977885754	0.00748802678584401	-0.189714257363958	0.377182808134057	0.519310478726094	0.00894139532063133	0.0809500800176822	0.294146005634597	0.474006813793626	0.107208007402082	0.0714020173838626	0.453339622558053	1	0.219989990744237	0.0224532638431335	0.203010412491702
MEAN_MIN_T_anomaly_4	-0.00321833390201645	0.0957757885100656	0.0914411187426254	0.145689350452844	0.286559170006193	-0.116566205447723	0.0961253600294483	-0.0808883328943453	-0.0954161739987839	0.0340729743603441	0.0745553116317649	0.545863795323012	-0.0401785101025635	-0.111032169108776	0.245285560147242	0.127000738670658	-0.202263833728361	0.0827306645155747	0.04957476701315	0.486003232825215	-0.121062649303917	0.0100321153942282	0.128083582739745	0.466307473842635	-0.134688606974194	0.302677068754185	0.0483745387096973	-0.0572908309468929	-0.142519020567288	0.303334257468267	0.0951447303282258	-0.0338825131515629	0.218917577185017	0.271651591485182	0.248333998152486	-0.137100762949458	0.0786912268237175	0.190446074851277	0.749634624224136	-0.0359328536995467	-0.14711590631122	0.331639832362479	0.146823816013269	-0.272353269537744	0.269529707577051	0.219989990744237	1	-0.154144437665334	0.0359829418228626
MEAN_MAX_T_anomaly_1	0.0583494494669993	0.145281011818252	0.0360686493533285	-0.0427120057872201	-0.219648209791383	0.0205044524925746	0.0222925262462416	-0.145754107412754	0.408285318926296	0.298090655729127	-0.101115056011944	-0.0327960457421305	0.762363500475024	0.36384136160375	0.303524122208607	-0.138663027565579	0.656262387353755	0.136681320626111	0.0230281923463876	-0.0680006767967483	0.713362613254993	0.175814030944786	0.0437981891456479	-0.138109764468135	-0.000379684012096865	-0.125957008909287	-0.0234003962735299	0.0796629544514394	0.047395965502013	-0.0581528382942807	-0.0905027786079158	0.0804297672870112	0.273659953451894	0.0507935371131573	-0.0859193127328724	0.719381795581745	0.415393075497594	-0.224607935147792	-0.0534211734278753	0.806796308442879	0.491391672269361	0.38465651185835	-0.152838482239883	0.952779377059754	0.323738555706368	0.0224532638431335	-0.154144437665334	1	0.29676116913543
MEAN_MAX_T_anomaly_2	0.067872518720496	0.398216315170681	0.097758200654807	0.0126975431733185	-0.200452299590383	0.374204122563515	0.220227529727547	-0.121038337250673	0.112204450563238	0.361212414198077	-0.00569639336075528	0.0532551943050788	0.0189238358295399	0.101033171715458	0.321531798023775	-0.12233407778185	0.207186030491982	0.210440226413312	0.0218205090954241	-0.0263068874408159	0.166027555830514	0.526741984511138	0.181293694692019	-0.0834210032225758	0.166258064779799	-0.262657534402904	-0.177398151741077	-0.0769635836784444	0.150845793375945	-0.138854033444697	-0.0804281829863999	0.00414357835534265	0.871721989861565	0.342468722703135	0.0759527768830212	0.289060325221337	0.585389331548778	0.0799485202108353	0.12221765916868	0.035162122272949	0.167246666797767	0.451572720987622	-0.117140946287456	0.365686782440268	0.662396214781191	0.203010412491702	0.0359829418228626	0.29676116913543	1
MEAN_MAX_T_anomaly_3	0.121562325958319	0.253219147816572	0.397692203970889	0.289189538201332	-0.0336384705537024	0.14034915475607	0.354384865780503	0.0418132048531751	-0.034028773992783	0.205007666451962	0.208197696218171	0.133538529948838	-0.0122933413880152	0.286328397524976	0.455762188252082	0.33164175248257	0.0534694739719795	0.114054208643217	0.24188287219682	0.138550225759866	0.0510152240929437	0.238805450818061	0.544460015621999	0.163029579637879	0.157959108331531	-0.17208652043437	-0.220721938487884	0.328139608858421	0.109420487336256	-0.0316610123019865	-0.0865315322073266	0.356398256070151	0.488101320150607	0.943077525082645	0.433189430778183	-0.0648976329039102	0.292756069787232	0.410942271929594	0.177455893556106	-0.0129549109818553	0.378414004441881	0.583032893037338	0.363665310422002	0.0743293594386276	0.279709592967467	0.705941191966044	0.267826263077439	0.0585125335721055	0.407829678742267
MEAN_MAX_T_anomaly_4	-0.0212121006948108	0.0502813472937038	0.109679637890167	0.100370763042104	0.246875031180379	-0.168943650687468	0.0438127893891237	0.229882254879403	-0.139262465280235	-0.0612649325304586	0.121001978736537	0.449671357982351	-0.136028708115846	-0.112724093809641	0.222758156288157	0.17931497192781	-0.259514327332418	0.0657855211491169	0.081839720233195	0.424417085014532	-0.209858763079193	-0.0490066000547371	0.130790715123967	0.546627164339802	-0.106175231318063	0.344484153264551	0.148619203945193	-0.105239606410552	-0.149177661251768	0.319967285051697	0.187503737946696	-0.0286370013635177	0.123813395239823	0.303707765438364	0.173885835964909	-0.227861783957174	-0.0680602631454739	0.271042703172177	0.613530040426265	-0.141941180355596	-0.142536301439317	0.302030450178534	0.199938120017893	-0.36578434667014	0.207515134921692	0.292263499007411	0.859879738860069	-0.279535598193503	-0.0645717603283324
DTR_anomaly_1	-0.0114492490752686	-0.165686741547294	-0.0517948547657386	-0.0327279682739732	0.608300805516177	-0.0733613188971568	0.0336675131838569	-0.00404665986044996	-0.242361185770073	-0.240807316005388	0.102822206024327	0.278685812920302	-0.206670660884115	-0.198338501675285	-0.247537240384353	0.000829829037811975	-0.433562082015632	-0.129621017828564	-0.0537327665323143	0.224232357923352	-0.262190526347477	-0.207023856565925	-0.042037217847595	0.23058059903551	-0.175361649114934	0.110258292904012	0.0384419364280923	-0.0265320958666257	-0.179809354729149	0.0666856755653384	0.0844916289697708	-0.0683209512930932	-0.330667320273131	-0.125521458707306	-0.0509254401739026	-0.438800903675887	-0.351383500278086	0.207900554293806	0.371781569465954	-0.218897912612827	-0.272474211183519	-0.321861695603738	0.000910586872064238	-0.639701662057827	-0.335868763662209	-0.161276828454511	0.441776153216259	-0.376707250740936	-0.367358731912975
DTR_anomaly_2	0.0416528674143239	0.14750525473235	0.0181512402231932	0.172954123481322	-0.077807461849284	0.573540741700472	0.3074470293794	-0.102543492585962	0.143968160820838	0.0340338742680181	-0.0298198387425116	-0.0859380340247011	-0.152710878450272	0.096911548976371	0.00416733375171617	0.0154637200025225	0.0562157727684089	-0.0719206253903386	-0.070697913868344	-0.120488437699847	0.0344764498392318	0.34415884299154	0.129449551056805	-0.172477724991515	0.216020748098491	-0.516800409432017	-0.451697620510013	0.0314248055264259	0.168654873884629	-0.322395585780008	-0.324337718589505	0.00845153253334194	0.294381951797805	0.0439882218377132	0.269120181511189	0.260658176360399	0.0496619257062857	-0.0602938511505288	-0.114645699370774	-0.161745964204007	0.133136085474685	0.00541770065404215	0.0169664849857354	0.0829434831598354	-0.186358517604912	-0.212197997603479	-0.237382884164752	0.0495346810854196	0.610699353242647
DTR_anomaly_3	0.0475159917310228	0.176168221135451	0.152039835769178	0.387959440040654	0.0380106912060532	0.327273553080464	0.538795132097076	-0.0804627052198848	0.0572469335129153	0.0069195875414764	0.0157371919864352	0.182489960235016	-0.0998445089569447	0.161424467074186	0.242091032620083	0.362816768714111	0.0164855637100705	-0.0342418492929887	-0.0229340206507853	0.0748593643576891	0.0375696985846785	0.204365333808065	0.350260648084332	0.0402791500771892	0.135749485735341	-0.289104268968231	-0.528601023993129	0.154766514066681	0.0558294741093741	-0.109910480748336	-0.393812065075564	0.080830610311864	0.351585861959754	0.368459951380119	0.603672919878817	0.103646797656815	0.0100969267447738	0.0318198908343025	0.243451354278533	-0.10575191766759	0.221762629276572	0.314780547702712	0.39806161166786	0.0243235324331104	-0.0887265921445371	-0.0688357163382964	0.147485695214054	0.0539788617913306	0.362640441434595
DTR_anomaly_4	-0.0252838489945549	-0.0781878282312482	0.0426786806768617	-0.0701835797816672	-0.00394464589079584	-0.0942465168527408	-0.0694722273230823	0.624032301227685	-0.108234348914693	-0.186619684931607	0.0912877314447971	-0.12424258837452	-0.196448268965355	-0.00904170223460475	-0.00998403311647381	0.109251242835386	-0.147787807420829	-0.0316349594493577	0.0592469233222142	-0.0692699652745757	-0.18475650514758	-0.107576303729482	0.0236382016728869	0.217674620202866	0.0589071606665104	0.145672061158621	0.219708682672751	-0.075463957861054	-0.00767337911109152	0.096886890479392	0.211575159807863	0.0349816230233936	-0.156042945840779	0.103429550674853	-0.109207135022289	-0.195961213012867	-0.272313854763346	0.184578522420583	-0.165746217258209	-0.208070711087163	-0.0124209775400209	-0.0129816264585376	0.119863677112451	-0.218053789364846	-0.0819710900924741	0.177827158541992	-0.136473749405094	-0.265452218544456	-0.190890470056786
PCP_MEDIAN_anomaly_1	0.0793404062417917	0.0616067271402625	0.0579065151100212	0.0790392621371962	-0.128524614351693	0.149277047335361	0.0881241930505234	0.0442902832081986	0.0368609533140578	0.0631191126781082	-0.0141865048892183	-0.0339307020560418	-0.0594040940914434	0.197683165360562	0.169091326275546	0.115037730103846	0.035270719715595	0.0101138940320851	0.0246561315417083	-0.0836125500285041	-0.0143505407530286	0.123430704412639	0.0920088476379097	-0.0661336405824195	0.829978233751883	-0.238104332554027	-0.0198038575061693	0.217242066548654	0.648051663898462	-0.234737995871007	-0.0413156990467939	0.233474669167317	0.122950797995648	0.140332539141281	0.122986709173113	0.0667374523003451	0.0921026230751242	-0.0286842172437714	-0.0452652671762417	-0.0629185306874885	0.271575576653637	0.219862305179753	0.126212122465218	0.0520403142208962	0.0262071868421028	0.0740038591593938	-0.164730987874038	-0.0206183188281775	0.21902351600953
PCP_MEDIAN_anomaly_2	-0.0586784557286206	-0.0506688733254288	-0.0477947326651039	-0.0316505713414666	0.0777712240079143	-0.343697522152614	-0.180620668939248	0.105407767197687	-0.0734792523313978	-0.00622643297586242	-0.0839755590269975	0.152045925760298	-0.180732398783688	-0.196938838103299	0.0921666811827957	0.0920645190124381	-0.114881187873401	0.0690121994010867	0.00895527677198882	0.17078641423096	-0.107126344319124	-0.175811695460674	-0.11586940951508	0.225949494655059	-0.229151803433957	0.862403919237835	0.21577119225178	-0.179683645356955	-0.165519548640819	0.759325628456537	0.169502541398412	-0.140945796198235	-0.101121874439931	-0.115827318963604	-0.049248964456131	-0.133035845657958	-0.00908545758647686	-0.16979377202722	0.202837207897624	-0.191425149032488	-0.270552255308082	0.119841736743773	0.101007462078949	-0.169501920118492	0.178822591609282	0.0268777320661502	0.336478420286263	-0.153915829323178	-0.311971995059045
PCP_MEDIAN_anomaly_3	-0.059321984370186	-0.0224963964969111	-0.0236618240682112	-0.197842559243836	0.0262822008800658	-0.291172368385009	-0.320103001238239	0.15409635749313	-0.0920603897984358	-0.0195321072438101	0.0758872122280258	-0.0466871598438	0.155310009329534	0.0231821781575801	-0.0567281580480449	-0.0125222223056518	-0.0225199999342247	0.0877579855664158	0.0713855962645691	0.0204780083230233	-0.0160175405453291	-0.114548284873175	-0.13749487430063	0.0927137621094139	-0.0184737294297463	0.209142485725007	0.889737545250496	-0.123393698907454	-0.0115689603993976	0.0733907077923448	0.813523944538295	-0.0438313757457882	-0.0448970455486331	-0.0573429846238818	-0.307847156190641	-0.166677863345892	-0.0285010700734648	0.153439270305752	-0.0622832452600455	0.164498749497024	0.0318487556890417	-0.0737603993589611	-0.0137390074018972	-0.0332266567158256	0.227396646429169	0.214262023091817	0.0403451095283712	-0.0230134465020422	-0.203262040130434
PCP_MEDIAN_anomaly_4	-0.0273280077814514	-0.07577089867712	0.159948956249877	0.142437444689441	-0.019810019697221	0.0221223790982051	0.102351832348856	-0.0578018325011155	-0.00802152187474908	0.0368052559421526	0.0307216106450847	-0.137451928207269	0.117281113810738	0.179891463570454	0.119549165077789	0.190900119178288	0.0559859718058134	-0.0617524958829333	0.108474402183799	-0.0432503044336501	0.0603733955994134	-0.0559776057967768	0.204445916728617	-0.0716508397464242	0.221312317777048	-0.190201627742223	-0.134756542120407	0.814713742559524	0.142815698947719	-0.195394888717905	-0.158738568198495	0.668649477861604	-0.151218612919556	0.387627511405446	0.22163586919793	-0.014523179181279	0.0537056908357019	0.0621173695824714	-0.183368165829738	0.124219938364196	0.247133790138423	0.155443994178461	0.209444871356848	0.0826047219669575	-0.160010375353343	0.325583358348806	-0.0852103979942285	0.0867426590941101	-0.0993305966600881
PCP_INT_MEDIAN_anomaly_1	0.107498852380709	0.0867064710524642	0.0477285363695442	0.0307827104511641	-0.1538280568731	0.136040446884981	0.0423050371132131	-0.00673439530819034	0.0652171024342007	0.12453224479636	-0.0231078582131759	-0.0463380136076977	0.0116189228121957	0.155284142938139	0.200210666026817	0.0313944459526544	0.07083231808058	0.0360165384659349	0.0289547448046162	-0.0974443121796883	0.0182556127591912	0.14395382071706	0.0650929083511089	-0.104142894670308	0.756451717418992	-0.200754317877155	-0.0144764185752134	0.16363864390805	0.711041779662579	-0.17470374790447	-0.0292469180610844	0.230558380594427	0.173043334581892	0.11566655188088	0.0478984216578961	0.11807687702049	0.181716027703522	-0.0467227077054599	-0.061817282995363	0.012306582478033	0.213328834285254	0.260325377413482	0.0344433089396976	0.104509858697625	0.0933252843684527	0.0869062836555913	-0.191981907255016	0.0262291730254299	0.255440541150948
PCP_INT_MEDIAN_anomaly_2	-0.035496403961217	0.00796407513986646	-0.00539647018983102	0.117139273143801	0.0474254717877738	-0.216179283775933	-0.0692346472740183	0.0706859014992072	-0.0196815463587052	0.0412692852571855	-0.118673176810724	0.154753312028343	-0.178846479568423	-0.130108691328559	0.191468566085824	0.20801816096245	-0.0641021367550987	0.061929402480479	0.0138171308217851	0.175597799902374	-0.0579557140301347	-0.0888337158964414	-0.0317220208561007	0.214830067877716	-0.227777493018819	0.765595713087612	0.0763420304661134	-0.186113961856274	-0.145230574411173	0.855340993639696	0.065465411638999	-0.149823854541414	0.0158941483821617	-0.0130772088636716	0.182271163729064	-0.0356335151713977	0.0602197893028025	-0.239950259994284	0.206449120827318	-0.189427573385041	-0.178741619608461	0.248959492295304	0.22822513389484	-0.0945797453808135	0.160469991876458	0.041469950707601	0.345957711218908	-0.0832690269104845	-0.157631690207295
PCP_INT_MEDIAN_anomaly_3	-0.0581580943592821	0.0402177939979786	0.0214820873882341	-0.14288297650583	0.0577578359041965	-0.209045377592156	-0.238446810908083	0.148371533566464	-0.141343668979143	-0.0238406403339061	0.130689852953563	-0.0352112912850501	0.0615077216336997	-0.0253455912530377	-0.0486942168729495	0.0338319449155883	-0.0820783882908813	0.0950209123085429	0.0874582964090611	0.0506486523431949	-0.0755477944245694	-0.0446465304462234	-0.0605184454643623	0.121335430917574	-0.038535468745094	0.164272842992488	0.813412974072028	-0.145333702753231	-0.0233697499740702	0.0629259857447117	0.889858928352807	-0.0413032233837199	0.0802641050507946	0.0520604197335209	-0.22232904461114	-0.25590656919518	-0.0347879907849786	0.264247053549845	-0.046973827249516	0.065146742284176	-0.0348180712409807	-0.0633141869391582	0.0371176351557576	-0.121102344101507	0.246216163817941	0.262504056617324	0.0997864902250329	-0.108544700215926	-0.079222937253551
PCP_INT_MEDIAN_anomaly_4	-0.00572959839973853	-0.00952702957031393	0.202428465865111	0.0671433265005654	-0.0548093784242024	0.0063926705258948	0.0574357242545353	0.02878920062105	-0.0220997588937595	0.120226767154912	0.0550652045701258	-0.123559133239493	0.135920054750508	0.148253205392001	0.229309018003147	0.114837182876139	0.0629526419218467	0.00997553690607577	0.157823599089125	-0.0243243479316714	0.0531992509268293	0.0164905150282666	0.233227551217423	-0.0118614602351937	0.255557747953879	-0.160304394986744	-0.0514315484816298	0.718432767910784	0.216201455588676	-0.169006276425408	-0.0484716372100781	0.758258730532663	-0.0190130736889781	0.490574561947031	0.10447668639942	-0.0400124938736724	0.175433463148877	0.11133868325606	-0.164834444837376	0.143961702264803	0.20366990871853	0.298160191268347	0.125992387974336	0.0928838030326505	0.0258487305634246	0.473703606428772	-0.0479229791664649	0.0764350899797717	0.0292608048319425
SOILM_anomaly_1	0.00637834066851099	-0.0298281736469162	-0.0135785089508145	-0.052467234980781	-0.0848658878531194	0.0758166531848754	-0.0472058584466441	-0.064624309772144	-0.00769465518015463	0.110229474326441	-0.0394592930137947	-0.18225215718289	-0.00110193382829906	-0.005615693638638	-0.0147674298569905	-0.151087797145932	0.00322967619583275	-0.00639938412938739	0.000499130239442205	-0.0717704239594593	-0.0343118787030947	0.0491437619760008	-0.0325335102697078	-0.104382071255696	0.30601849568274	-0.165929097262758	-0.00185070980832273	0.0906699137957869	0.285875038170329	-0.154322632643173	-0.0349886344433771	0.118771876714222	-0.0877497309914261	-0.0532784173098654	-0.0980353311486727	-0.0332634452659604	0.157219417706116	-0.100572112489776	-0.252852676211456	-0.00927988322705159	-0.0177049377945844	-0.0296843081529271	-0.177287554480043	-0.00756321919119813	-0.045752907076772	-0.0258745525938086	-0.163371010340588	-0.0540073645187139	0.0714055437146363
SOILM_anomaly_2	-0.0448087141957407	-0.0927411749556399	-0.0158351970646831	0.064013293848644	0.149003886707292	-0.157220254330382	-0.101333078813019	-0.000492021373593775	-0.247133748288853	-0.0806674487568502	0.0222061480118686	0.0338064866281479	-0.494903376298078	-0.272544684867792	-0.137784389863624	0.189324248648244	-0.383180920402308	-0.0329305052935265	0.0148487738521384	0.122952635201531	-0.407151555327761	-0.156157909850083	-0.0529976273568746	0.127234633864377	0.0523079539328304	0.370292382436013	0.109644329488688	-0.0455776518175153	0.0512515150703877	0.301631871631036	0.12044781326517	-0.0619309660875686	-0.239565032889971	-0.106237726940198	0.0586841432205932	-0.497163288157621	-0.149296871062252	-0.0123871562086396	0.0163792114989836	-0.536685180152984	-0.391361012403896	-0.200247131836141	0.192568317839624	-0.602205420327874	-0.161340792075948	-0.0457613476945486	0.184668524304645	-0.618553274982888	-0.317392061696505
SOILM_anomaly_3	-0.142952209235917	-0.212590106311198	-0.192285794329757	-0.262869230482253	0.0595215183919867	-0.240977945142313	-0.372189052108555	0.0912063063689076	-0.130848235438435	-0.145599188152567	-0.0706151681942945	-0.152339152201118	-0.112433790421719	-0.166968622397689	-0.300756966072646	-0.137517928789313	-0.183750573685409	-0.0547669646356059	-0.0590573067687486	-0.0597789582638009	-0.200631759185498	-0.244390511140873	-0.333500044629128	-0.0196616474940151	-0.138580949917332	0.309270839879294	0.564165026084499	-0.155932900847494	-0.119090579078219	0.135946411348589	0.451153629169269	-0.141368600226512	-0.386832233437572	-0.405138067003698	-0.371276386586148	-0.205060827094958	-0.182593757389888	-0.102662506468658	-0.186097274274458	-0.115753279709148	-0.207893560234265	-0.36913737670284	-0.148025707799102	-0.245274862850795	-0.0859129534704483	-0.104101561099765	-0.0811306958043382	-0.250050170334263	-0.399302718541145
SOILM_anomaly_4	-0.0445000917295602	-0.106467733398077	0.0689963452900439	-0.233917558709095	-0.0165897439513689	-0.154264574154329	-0.209491865861161	0.00458951981568059	-0.0319248286614226	0.0738427565731991	0.095045373673676	-0.1419727565802	0.15995549596026	0.0838359327304463	-0.0194261378416726	-0.158412287938246	0.0163641049237535	0.0127020026646906	0.119943408039451	-0.0457755995594437	0.0127713507394784	-0.100367496738852	-0.000483707053297736	-0.0453257197177537	0.0220536949863214	-0.00120527323445021	0.329562308966411	0.327943359500709	0.0232274683398376	-0.133652439829767	0.281325618416136	0.345244396467244	-0.217186697960026	0.174175054006632	-0.353714038529323	-0.0577350259001908	0.112235507020693	0.188015982229521	-0.191677676968973	0.165750103793307	0.118513618124925	-0.0194891797580041	-0.180660156558416	0.0256028724562647	0.0298861804502401	0.361259386156904	-0.0945282493650824	0.0368500404754228	-0.171374488491546
TotalAbundance	-0.0140723762721134	-0.105984097323824	-0.276630466957804	-0.103022645090626	0.104163273931563	0.19354486079678	0.22897354827745	-0.302324702925941	-0.369566428098818	-0.29652762856076	-0.178741612322598	0.0363012691507991	-0.287026248831938	-0.218731107900791	-0.142121821121414	-0.00887929585505303	-0.434693152400518	-0.230231843182632	-0.304749462884972	-0.0731440401689688	-0.49117089689875	-0.125701521456593	-0.211719155184386	-0.216074151336831	-0.237205742990056	0.0702696804955182	-0.0490749018979195	-0.126809416682503	-0.403488628867255	-0.00474078680605533	-0.105705029331163	-0.332666420888519	0.170889242663068	0.0264371558690899	0.170663868555758	-0.20358126607294	-0.0371057153623449	0.100462061057118	0.308894777910602	-0.242764704971563	-0.13694397386954	0.0200897297414297	0.0587810813760131	-0.300583224240313	0.0630903567492571	-0.0288843904781366	0.326786270834306	-0.281106121555686	0.140881481004151
AMRO	0.0571737482647144	0.251177430597172	0.34068966704309	0.161817241384772	-0.0609282213074037	-0.130670109586816	-0.121804507031926	0.152530103335645	0.343272364268642	0.378670745108471	0.253153995516507	0.140547578773412	0.288210751770712	0.212641298794498	0.227329977551725	0.015619733199121	0.414898620604506	0.30242768461509	0.329505722368813	0.144781544186335	0.486180684454706	0.257460185091668	0.317221911968226	0.220850519981546	0.2451636805884	-0.158292870122516	-0.00913184644011576	0.0990037301176699	0.443397333521551	-0.0522803278357608	0.117402716281531	0.330969293302883	0.119069857963752	0.129154878849025	-0.0790128324973024	0.156207334058292	0.157165844213818	0.0502262466927469	-0.0728387748039995	0.244049942673197	0.128659859409783	0.0908051992884143	-0.0513524745330312	0.27154747949903	0.124310214434125	0.103632514586509	-0.185412796192724	0.274148405180486	0.0931012780237837
HOSP	-0.0100713123154475	0.0486584171695001	0.260435880384614	0.167355427920595	0.0320206486668091	-0.155422720991638	-0.191702983651571	0.284429558933926	0.303886813064517	0.18601923561752	0.192789744303026	0.00192886402449293	0.201650262650561	0.155235276375243	0.0339459339273231	0.103998063019301	0.284530972456888	0.152601395839078	0.280393203940116	0.137531277551335	0.366732144003421	0.0630366943553	0.208117403315605	0.274521820143962	0.1924838174056	-0.0940064506770399	0.0122878279489918	0.145366012086661	0.360738787195947	-0.0110195132963219	0.0967946474667397	0.329864306452225	-0.282786314569222	-0.0611103143534109	-0.0683884292781227	0.0877223931822542	-0.12155058960482	-0.0690260936914237	-0.256184167477231	0.152739554193857	0.0507880827289162	-0.159401761991347	0.0460276191390789	0.0812622968526298	-0.259913652083267	-0.0384067689927358	-0.196841734023777	0.105103203561756	-0.249690467711726
NOCA	0.0146026336552232	0.2313258776001	0.322606359988521	0.283037457090227	0.0221216987543969	-0.165027426745773	-0.126180606554364	0.242638830529712	0.335411969141652	0.303412675285219	0.215942893494759	0.267255485015623	0.0120192190497557	0.0861523519431204	0.216806051742184	0.116281149929355	0.273463404803961	0.298354758871593	0.314792374803141	0.283071057493074	0.348560782357213	0.227002481430383	0.296165880825972	0.406013885393316	0.218416640306261	0.037230812138311	-0.0909989380087055	0.0277739141104012	0.414538313024471	0.143860354895605	0.0669549997258333	0.259830932315144	0.0230007350868673	-0.0175360568719958	0.0607506348892697	0.0732549207231905	-0.0110459586032281	-0.0931930910245461	0.057746237284518	-0.0575226916578343	-0.0692519065410729	0.0468766071283629	0.0489719915334756	0.0125590413543645	0.016378047020179	-0.0712935280348213	0.0175279361051136	0.013742022394128	-0.0146684245465893
BLJA	-0.010879388748104	0.0414596603603441	0.155725077673298	0.188348426300849	0.11328769240713	0.0566465631599216	0.00978383836950276	0.188067883095556	0.246830895805478	0.110238399375519	0.109808237478879	0.0186653357004312	-0.00246645589664377	0.199138980351644	-0.0466475433534318	0.130383798733935	0.158663730471225	0.0581007133227612	0.132614777223037	0.0444949111406633	0.247582085957231	0.11055384827522	0.168959074048811	0.133370900088282	0.226397614867945	-0.186036508989052	-0.150863939420758	0.114428270475015	0.294405902546765	-0.10055772803271	-0.0497780871745981	0.212161986964457	-0.193766772024228	-0.126476222323913	0.0537570252404082	0.110280041034937	-0.125180111919294	-0.111940649102011	-0.163437588201096	-0.0468960802370347	0.155318188810314	-0.208802425154859	0.0935023843377684	-0.0123153236194631	-0.326437232777708	-0.242473550835989	-0.252830137384196	0.0487038639892496	-0.0669805320680565
AMCR	0.0575956190295939	0.331729769790242	0.331779706543924	0.186079321042907	-0.0357135940155927	-0.0652482440264067	0.00472650894968283	0.116168751598575	0.20934993288019	0.423857788019478	0.224237465499446	0.336466990211862	0.0243068319575739	0.121831433191405	0.409945598699795	-0.00613280454029892	0.215210800492763	0.332137211301786	0.285509580409484	0.263630804890953	0.250330083069576	0.341234938815433	0.352285525468273	0.32719164530238	0.25454709130182	-0.0267116298130364	-0.076124173713664	0.0385140472387725	0.3622244849056	0.0617253171659538	0.0689641189997456	0.244480857068269	0.397668266862026	0.322288766333786	0.0607263037287705	0.0571877221240339	0.345000256276426	0.134081451969893	0.268790131899464	-0.0165955771017124	0.0543028563258146	0.391387258644071	-0.05410404042561	0.0819290836251287	0.404563661128967	0.244538793776421	0.193844130216785	0.0661222010401043	0.353901473734423
HostCompetenceSum	-0.0299600421850284	-0.100183832707656	-0.223301302002653	-0.0552670658812127	0.234990493112488	0.254264993505275	0.233043530343308	-0.283624519558765	-0.290686936673213	-0.221794681317243	-0.105473226013452	0.0643660662019175	-0.172515451521299	-0.145530229371828	-0.182660787602979	-0.00232466653883108	-0.389852624271445	-0.225213911398722	-0.25921439024866	0.00208437539708933	-0.376595324636488	-0.0744332174201331	-0.153205882170556	-0.129411222363569	-0.137803816114897	-0.0846647979472027	-0.0878251286616677	-0.0593018331831435	-0.283731251392969	-0.129735591688823	-0.108670907114786	-0.220319949504007	0.0897285125045739	-0.0133111553005875	0.164709788942273	-0.173662119276901	-0.0239886666362986	0.136599827560289	0.283169252195904	-0.136331120068477	-0.0760421938764043	-0.0823080264710179	0.0493555076944522	-0.317067055862007	-0.0838800463962369	-0.107029477452883	0.360803689571838	-0.219454862871546	0.143596139472442
PercentUrban	0.617287938203047	0.655878923679797	0.709898730496016	0.680126816225063	-0.349322495445604	-0.470770009192869	-0.479378086194248	-0.151760355548868	0.59504960331948	0.536977581667004	0.678463487494103	0.458870559773124	0.193517185141694	0.359333834130429	0.421696991584754	0.225374871716199	0.561483555981631	0.722416156652588	0.749451902924165	0.665552869949338	0.537478987659074	0.496452858228744	0.579450416165286	0.619566299188929	0.175112687893831	-0.0163858788040408	-0.0983487536330462	0.0114421979839329	0.380455716316429	0.15485691263899	0.114078364186567	0.307884558702018	-0.0162493268260726	0.0101931159371782	0.0270041894702995	0.0485458851276913	-0.00457926293949571	-0.0562488456165927	-0.00332551470200812	0.0173456568400707	-0.0319228893883658	0.00562186580257447	-0.0101661511996054	0.0206297243764239	-0.0120564826972274	-0.0179537235938777	-0.00839321842598403	0.01491191222257	-0.0381833112388334
PercentForest	-0.322907697668979	-0.511682229973373	-0.527803777313843	-0.428614351037167	0.623940934846025	0.506035286532878	0.507544509118237	0.509234423546806	-0.429612953723811	-0.391720135089931	-0.579163960063633	-0.383774893158106	-0.155131008783142	-0.218924697694475	-0.275152474090046	-0.224493949994263	-0.419143149877624	-0.592784687614034	-0.605197111390445	-0.577097984699172	-0.237278138271248	-0.317885964603743	-0.383357668785006	-0.362036131583071	0.215412130417668	0.303640194629225	0.262183113320816	0.300539909784287	0.163138110039978	0.225655881440978	0.183864746478381	0.213087338886642	0.00200482254069967	0.0197625583895165	0.013949649601898	0.00322025706400378	0.0302820253055561	0.00809588708159841	0.00457306287807367	0.0132768661570693	-0.00302980678078612	0.00639576126204554	0.00919224332732251	0.00787238192451491	0.0232962546728918	0.0357149388748608	0.0177994285157403	0.0136610535607403	0.0143339198723772
PercentOpen	-0.263116175192184	-0.119034431644496	-0.179364404975171	-0.249466148796395	-0.22450374645123	0.0741690715267222	0.0791490501991017	-0.272346595740036	-0.138361945671784	-0.138102292644064	-0.109442470374555	-0.051792052514816	-0.0088570294592328	-0.0756509747448152	-0.101122635021876	0.0244781805396154	-0.127616033449495	-0.136319967664669	-0.171791239459132	-0.093938121462429	-0.259347636000476	-0.104640050022876	-0.154402476964025	-0.223724316852761	-0.377394823326455	-0.283629146346741	-0.110671683198155	-0.330541100907941	-0.523673885913307	-0.387337666047655	-0.247014215533444	-0.514658186690436	0.010859955774902	-0.0256454396968526	-0.0353723336874136	-0.0543200925247612	-0.0239056529308768	0.0517740078389453	-0.00115473119523876	-0.0275300054112498	0.0422968879490495	-0.0082254166956791	-0.00105492508009318	-0.0300484254672305	-0.0112636249946347	-0.00980062349456589	-0.00388342437824101	-0.0318276363850478	0.0167286129259033
PercentWetland	-0.0596890593157597	0.12096803981946	0.209234975789589	0.0946775626205819	-0.147350291262452	-0.310534172154187	-0.278213527224972	-0.139142968412208	0.0540170902710888	0.160199326747899	0.166293446523136	0.043311614536619	-0.0292358357840149	-0.0199139124423391	0.0385390596607082	0.00959822801257069	0.0858751510829935	0.213664909486398	0.261768647536702	0.155030506516226	0.0398043365177349	0.0188223450863781	0.12461366523128	0.0961696994582306	-0.110446912326031	-0.168260501921002	-0.251445812035954	-0.0856450723336913	-0.0258664934684208	-0.115115304916755	-0.194963255106587	-0.0377587153375058	0.00264534237592456	-0.0206476405465989	-0.0119670577235197	0.0194165492363248	-0.0132946957872673	-0.0214252072064604	-0.0084978621163764	-0.00715900469451613	-0.0207158633927494	-0.00375002741478602	0.00269345749209045	0.0104704603993085	-0.0107475681434371	-0.0414433907290524	-0.0249455051090111	0.013881831255898	0.00426216453119045
TOTAL_POPULATION	0.662926901734568	0.427549887004188	0.454207269440894	0.486818049331583	-0.277476966048305	-0.369441732211124	-0.373409415788875	-0.19574255403706	0.368235600246996	0.332958173499914	0.469994973426156	0.289778015141456	0.120918013107747	0.212678347357685	0.259601704392317	0.139554563238785	0.3603870771592	0.475356080673612	0.497899539139928	0.450752050038487	0.32093465677247	0.282078043538494	0.346389338860871	0.376482855507862	0.132577073345869	0.0344490609195784	-0.0311292095129741	0.0491592252946391	0.221200974999508	0.127499619313181	0.0959613154402653	0.187821604639048	-0.00718622525007501	0.0115007089971487	0.0172966340481467	0.0208698327397942	0.000369781755783396	-0.0310228713928776	0.00043279475435058	0.0141508340548258	-0.0133236970508819	0.0056767346311902	-0.00701813908959407	0.00785671610731026	-0.00669494992330021	-0.00335803058110498	-0.00162366305931345	0.00442808798388552	-0.019438323941875
POPDEN	0.650931238541762	0.391009420279402	0.405818477047705	0.445128313589016	-0.256375685535129	-0.342243726899654	-0.347332787117548	-0.200827898831304	0.32931132831496	0.299950874615217	0.430914626190269	0.25959266860603	0.107967774294911	0.194376903040483	0.231026636913025	0.119649015359414	0.321024757311478	0.431266735853622	0.448568746543151	0.406412759177822	0.281725878855868	0.25063350941055	0.304402863395476	0.328158008859864	0.121462304479014	0.0476398111044404	-0.0149172099373027	0.0485921347097564	0.195953928117679	0.126362316300247	0.0970870364575185	0.1708903006568	-0.00509781048505404	0.0132140381088416	0.016198422816086	0.0159285235445257	0.00255173238191689	-0.0269993119742064	0.000862170331583914	0.0146107858819968	-0.0085855585918981	0.00643521922309788	-0.00855918796632037	0.0050448917545149	-0.00469146173350381	0.00130924242356492	0.0010488396092435	0.00161328393070251	-0.015555083418837
Major_Wastewater_Count	0.389115924693803	0.476483993779608	0.548054298676385	0.480458658259192	-0.238014690807802	-0.306395274975522	-0.28287563010161	-0.0359530478221082	0.432354967866305	0.409175461799963	0.483021802483397	0.328406291261381	0.15302749552224	0.281276048740481	0.343914315777599	0.211775249747146	0.417508454050028	0.523594849149669	0.554266856930086	0.479148342177392	0.409470756756262	0.385834661068515	0.478849301257929	0.480046390602176	0.103645317901261	-0.0710410577656723	-0.106701840343325	0.00650346125158824	0.273567187547027	0.0638429667285729	0.0582346779991896	0.219996853854224	-0.0134699084653778	-0.0103631766138524	0.0143256030288888	0.0528081595356204	-0.00926842735908576	-0.0559135525321655	-0.004736773949698	0.00304295462884153	-0.0277625948314537	0.00655314607273286	0.0111391414074421	0.0236459943818096	-0.0178410421264147	-0.0400875242805024	-0.0225231438046524	0.0239323857455924	-0.0302159558649607
TOTAL_WW	0.412457028305085	0.392802064350097	0.436537643484278	0.431390625869712	-0.314444290228164	-0.34705723620018	-0.347104709763984	-0.214000067878972	0.326084893785873	0.299820741368169	0.444346354439019	0.280660963830748	0.128352665049035	0.178728579645401	0.239837090298065	0.141365708331644	0.335463978674807	0.451545952832329	0.476721729294902	0.444530433717443	0.273389464225406	0.270848194807342	0.338973269702478	0.361563439604063	0.0699036477835617	-0.0487971135990799	-0.0683147764383556	0.0291598809460838	0.146201173810576	0.0486194094761324	0.0477469668149097	0.137100641030752	-0.00176390423870201	0.0167917065313494	0.0149482973642827	0.0017701304165633	-0.00552636437891937	-0.00599557047034671	0.00106060086523478	0.0136730707132429	-0.0166499778006547	-0.00328098053528298	-0.0104579862497542	0.00033182985040026	-0.00126373302304446	0.00688410017671654	0.00694798159887263	-0.00713494843042464	-0.0165849790470064
[truncated: 33 more columns]
