# Supplementary material for: Seasonal temperatures and hydrological conditions improve the prediction of West Nile virus infection rates in Culex mosquitoes and human case counts in New York and Connecticut
Source: PLoS One. 2019 Jun 3;14(6):e0217854. doi: 10.1371/journal.pone.0217854 (PMC6546252; doi:10.1371/journal.pone.0217854)
Supplement: S7 File — (ZIP) [file pone.0217854.s007.zip › S7_3_county_annual_human_subset.csv]

	IR	Count	GDD10_2	GDD10_3	GDD10_4	DTR_1	DTR_2	DTR_3	DTR_4	MIN_T_1	MIN_T_2	MIN_T_3	MIN_T_4	MAX_T_1	MAX_T_2	MAX_T_3	MAX_T_4	MEAN_MIN_T_1	MEAN_MIN_T_2	MEAN_MIN_T_3	MEAN_MIN_T_4	MEAN_MAX_T_1	MEAN_MAX_T_2	MEAN_MAX_T_3	MEAN_MAX_T_4	PCP_MEDIAN_1	PCP_MEDIAN_2	PCP_MEDIAN_3	PCP_MEDIAN_4	PCP_INT_MEDIAN_1	PCP_INT_MEDIAN_2	PCP_INT_MEDIAN_3	PCP_INT_MEDIAN_4	GDD10_anomaly_2	GDD10_anomaly_3	GDD10_anomaly_4	MIN_T_anomaly_1	MIN_T_anomaly_2	MIN_T_anomaly_3	MIN_T_anomaly_4	MAX_T_anomaly_1	MAX_T_anomaly_2	MAX_T_anomaly_3	MAX_T_anomaly_4	MEAN_MIN_T_anomaly_1	MEAN_MIN_T_anomaly_2	MEAN_MIN_T_anomaly_3	MEAN_MIN_T_anomaly_4	MEAN_MAX_T_anomaly_1
IR	1	0.634574641570746	0.469957597269887	0.479879598561938	0.318221885466469	-0.295932018850822	-0.219333279459497	-0.192691099329264	-0.325126499785811	0.28553453616794	0.30372587747832	0.390616693430674	0.373113345842669	0.291714001675406	0.244131842461289	0.303935608075623	0.100581232957339	0.381168367346202	0.467201399654451	0.470758733895445	0.390248097895375	0.311446226630938	0.323138513075654	0.408567648436798	0.21867013416408	0.0397825235885543	-0.140311985104878	-0.0459327304450954	-0.042974697546008	0.0563119044538018	-0.0124319384069703	-0.0040463613989221	0.0328903531650434	0.221674653116304	0.249031271574519	0.0300388758478365	0.0855303464188003	0.134395785139764	0.0269366044055074	0.213359240682749	0.224250025033646	0.144402383776943	0.17277859016034	-0.0160273595988228	0.181113876655336	0.213031347504765	0.220899530447389	0.113925888106639	0.196454117517272
Count	0.634574641570746	1	0.400752044687939	0.482876412596243	0.296881019857394	-0.358646373852576	-0.263868283394024	-0.300999460797483	-0.314649565573931	0.3645390394459	0.351921724513505	0.480887826862363	0.301962013409071	0.16594337646774	0.239423878037269	0.288727463698864	-0.0172005319381349	0.380038111505087	0.448211423580935	0.512203137487914	0.364814404088384	0.282739472750263	0.26443717293102	0.363474634626955	0.197995610146521	0.16804738205455	-0.125909822767351	-0.115893502932919	-0.0474457331333245	0.203150943768967	-0.00453842334330576	-0.054444588267776	0.0555295527895304	0.190409992351367	0.240798686858613	-0.0575910757193307	0.12085977015348	0.148592783601372	0.0890568897758602	0.0727824700238701	0.131290570864419	0.220269049283053	0.193938312363781	-0.0835073258022259	0.121331063670274	0.150154220876401	0.214091157551374	-0.0404189466236829	0.111014752101222
GDD10_2	0.469957597269887	0.400752044687939	1	0.726294600786101	0.537469396328036	-0.398755429396057	-0.0527762010869641	-0.107876631108544	-0.144307566943905	0.540684684421399	0.62995142425285	0.513866887602647	0.423683326692491	0.35462060460044	0.445345670385746	0.622981778321509	0.28700021044506	0.607004422091357	0.875750770651987	0.646521413389035	0.514801006148788	0.527653268743339	0.911213835636228	0.700223111814422	0.45909603745637	0.115925736714892	-0.200842090829147	-0.0068027619629681	-0.272347381605272	0.276117782180387	0.0567121613633698	0.135755350233292	0.0585607569026222	0.624356962299227	0.212016543538671	0.124248206322454	0.197754317734225	0.315482447970036	-0.0649559065353082	0.118923796292772	0.200438987300491	0.129708395388815	0.312276653655061	0.0561409774101403	0.275731161966543	0.530968107013897	0.141462164322492	0.0942392757722824	0.208021764410469
GDD10_3	0.479879598561938	0.482876412596243	0.726294600786101	1	0.683462144362106	-0.345142016715769	-0.34115610751959	-0.28236086822774	-0.173174469046747	0.514311354430521	0.652879943407962	0.741815154470648	0.474695855075738	0.238995855206453	0.400011861181733	0.610313379625745	0.278434092631679	0.55264693007172	0.793241678856216	0.938412911575378	0.682645914639819	0.488224256546899	0.575276478282552	0.904738030906325	0.619681189288072	0.129136552635036	-0.187321682247414	-0.173350379227177	0.0834019993969728	0.278765727486352	0.0357752104522559	0.00616319339978722	0.40356414749606	0.20654873201758	0.535501006896575	0.181226137172929	0.0152445480133081	0.198967255362103	0.107878778531729	0.0684882152744403	0.118827865576058	0.170902737845796	0.316899831248729	0.088155009014008	0.0485567281835809	0.189434425627693	0.476813433291216	0.126334868746583	0.0350579860802608
GDD10_4	0.318221885466469	0.296881019857394	0.537469396328036	0.683462144362106	1	-0.354176115355065	-0.313524571451988	-0.232943397740241	-0.234074066320253	0.469818723423231	0.361205983746951	0.506774252108559	0.531445740983647	0.0178963482391851	0.186189312035653	0.411887502639443	0.609913852191191	0.424370197993602	0.565947557081679	0.655873001795245	0.735883274703615	0.335952988445057	0.350657051560023	0.600747412717039	0.639591225497892	0.0139660595621453	-0.00777614261981774	-0.331344169234166	-0.0253665519834123	0.099134325547496	0.340801887635691	-0.175722037006801	0.129179693949449	0.132970174317572	0.196964750156611	0.725835495905306	0.0369939459401246	-0.0782340821456944	-0.195738457645457	0.189483008337337	-0.0632558241150618	0.0595871489674687	0.218253387210782	0.523403777715525	-0.0408582894104796	-0.0371458216582425	0.0365167471302822	0.311009032096319	-0.0477873061384533
DTR_1	-0.295932018850822	-0.358646373852576	-0.398755429396057	-0.345142016715769	-0.354176115355065	1	0.391201478789549	0.591561899540949	0.483538437197204	-0.369962528019157	-0.370235838846286	-0.447035547077767	-0.0555332430074348	-0.076116260947625	-0.0331978553440289	-0.09949764052274	0.00391976652338624	-0.522460529436073	-0.50053279810324	-0.501760803351362	-0.308196617985407	-0.167213224959927	-0.213011904607512	-0.0927630263761071	-0.0367250051721729	-0.16456405613471	0.185771654204785	0.164977819056091	0.126135242566057	-0.142917355841614	0.0735009220216824	0.143080390898326	0.036506439643628	-0.239952545313605	-0.0322139931675824	0.016675145269413	-0.107310871120648	-0.195383735112518	0.136504166737989	0.280683770332656	-0.0722933167450685	-0.143777959400871	-0.105907746827593	0.0273769846206758	-0.257610461844684	-0.18193031499314	-0.0665923021031292	0.321700696518366	-0.0488230217991031
DTR_2	-0.219333279459497	-0.263868283394024	-0.0527762010869641	-0.34115610751959	-0.313524571451988	0.391201478789549	1	0.890919660719778	0.495216279628038	-0.188550233434205	-0.388450992504804	-0.563253096990617	-0.447402853642138	-0.162357886428218	0.218573492876381	0.103167548237466	0.108260376074919	-0.331139359080982	-0.49362224669617	-0.606402309647164	-0.674676640989177	-0.211975346624807	0.313543241338935	0.0440698396819473	-0.418143312611503	0.185436321028552	-0.287651539460465	-0.157705955062289	0.0136185748179391	0.0838355349388392	-0.179999920386924	-0.16637280963864	-0.0459684263034639	0.245228992679984	0.0921314544138004	0.146937105387517	0.256191372921168	-0.0667455392459022	0.0435400224106662	-0.11840984486619	-0.209848335771664	0.0966357010957992	0.113958402913673	0.075063879909541	0.103329285457079	-0.0796737679294959	-0.0974331140436074	-0.193275288079497	0.0437954405053106
DTR_3	-0.192691099329264	-0.300999460797483	-0.107876631108544	-0.28236086822774	-0.232943397740241	0.591561899540949	0.890919660719778	1	0.520565936213972	-0.261524478474844	-0.383031634052492	-0.59709328076124	-0.29667514537353	-0.12329620533181	0.207421051889382	0.205952183820723	0.239826756465986	-0.395792929949484	-0.501388754034249	-0.596419128520429	-0.564102363745556	-0.199195880847077	0.212070623778058	0.15316236231546	-0.285749980022477	0.0596077778442016	-0.17150504589772	-0.209814919523046	0.0834363228951037	-0.0212209109829262	-0.0880351192035805	-0.226289500358254	-0.00760544021184137	0.165823399476779	0.188106936727999	0.272179405367137	0.178074398547982	-0.0639545946239464	0.0433979793300324	0.0908158895530684	-0.170638896600367	0.0456870437109452	0.19924771828628	0.198629652017446	0.0299993588221399	-0.0708268252562418	-0.0414718705143622	0.0413232022135787	0.0463414472969912
DTR_4	-0.325126499785811	-0.314649565573931	-0.144307566943905	-0.173174469046747	-0.234074066320253	0.483538437197204	0.495216279628038	0.520565936213972	1	-0.19000930625122	-0.198151518530711	-0.408782955224985	-0.204670405581441	-0.2469107933318	0.161636200433833	0.218439950385305	0.116162569309852	-0.319883307842012	-0.313124201518676	-0.332142420635203	-0.379886410925705	-0.158618207356341	0.0802881427176184	0.053056128054033	0.196956043551905	0.164737452415556	0.114689213079202	0.150038264566337	-0.207098184699445	0.202560255225885	0.149434274767623	0.111125918181866	0.000747165378830289	0.0103167107752557	0.0219927169663575	0.044908887628205	0.00473831162564143	-0.100358285634785	0.0235001455373898	0.0116141304312951	-0.278793159736084	0.0306459758227657	0.171339280993397	0.0881511737709887	-0.122852666858579	-0.0457638581687925	0.0188762801310845	0.00352636780982641	-0.169531607382724
MIN_T_1	0.28553453616794	0.3645390394459	0.540684684421399	0.514311354430521	0.469818723423231	-0.369962528019157	-0.188550233434205	-0.261524478474844	-0.19000930625122	1	0.429709132489555	0.450451961068111	0.462167226604587	0.283239465257745	0.376384425774899	0.464032191342274	0.152526713301869	0.877883074896317	0.574171149101205	0.524347813679202	0.424178508515076	0.853445400795603	0.466178614717232	0.413457933564998	0.335646134705731	0.0446327091740737	-0.0317093433406878	-0.261581567516817	-0.256026370496471	0.231484294104047	0.209307757647431	-0.140162842908352	-0.0262425044549072	0.266501797541424	0.023161783080867	0.0816607399284137	0.768077374967533	0.0373253360193786	-0.154066721552513	0.14085824135786	0.238494227163844	0.356371530984016	0.33706335534494	0.076845910701631	0.617599990357239	0.134428899005055	-0.0876582247538803	-0.110511062066671	0.60851483642784
MIN_T_2	0.30372587747832	0.351921724513505	0.62995142425285	0.652879943407962	0.361205983746951	-0.370235838846286	-0.388450992504804	-0.383031634052492	-0.198151518530711	0.429709132489555	1	0.464922528497451	0.344929642072403	0.253990968313746	0.124788664072424	0.527014428582108	-0.0385582011540748	0.601073926825183	0.797963626761976	0.684117578503836	0.535192419563962	0.533256123619654	0.540112646245576	0.502326619071697	0.448424191740237	0.104223066211037	-0.041965567881045	-0.0648849256342787	0.0314435589805727	0.347459459141486	0.105347102483398	0.0211498474591464	0.365915223226088	0.355758886891729	0.2383774679295	-0.0746816182922931	0.0165833968376469	0.773678606841938	-0.126988644194223	-0.00128279501887859	0.195919546773398	-0.00995193041675268	0.374821157394073	-0.148937491328228	0.249616788261373	0.540983386293434	0.269544566857459	0.0972505225498388	0.194510778393339
MIN_T_3	0.390616693430674	0.480887826862363	0.513866887602647	0.741815154470648	0.506774252108559	-0.447035547077767	-0.563253096990617	-0.59709328076124	-0.408782955224985	0.450451961068111	0.464922528497451	1	0.431130381609982	0.141320523208768	0.154297401339571	0.165332962108233	0.0605489189732964	0.457620397615856	0.682773425521308	0.835963914213624	0.658403822131236	0.333829427252269	0.265318505064827	0.499304257613725	0.452720427499463	0.110160799335426	-0.197126917610056	0.0251788831524044	-0.0379268857035672	0.188973167359222	-0.0854671031437023	0.209399928674531	0.137265575184249	0.0319242839929271	0.197456783228467	-0.0781000127015535	-0.0746972110078735	-0.013992296098564	0.461698867712456	-0.0188027385351258	0.0815750523440093	0.0800093926596847	-0.0376885678321492	-0.0428848508862034	-0.0919496942601637	0.017241422496809	0.210940283744574	-0.0303456835688524	-0.0765896870139762
MIN_T_4	0.373113345842669	0.301962013409071	0.423683326692491	0.474695855075738	0.531445740983647	-0.0555332430074348	-0.447402853642138	-0.29667514537353	-0.204670405581441	0.462167226604587	0.344929642072403	0.431130381609982	1	0.120241923694043	0.010122707863621	0.288450433015465	0.094685968480114	0.333587724324088	0.54765271002743	0.50399586006862	0.803436239457621	0.361459567445673	0.216548239607839	0.357207902221132	0.728818399442459	-0.0257907327804826	0.109589013199524	-0.151697516813704	-0.323283602278454	0.107699847720392	0.32908666002728	-0.0647515025853674	-0.161512991310544	0.164698208896861	0.0654573209481492	0.218800325561875	0.119884297897088	-0.00848680655163479	-0.11902368995919	0.836436501262573	0.0814966827072639	-0.0551509270556929	0.181895924700389	0.0373556927113019	-0.0506047177214282	0.190342756410674	-0.0108127949086208	0.622701345913014	0.058801494529697
MAX_T_1	0.291714001675406	0.16594337646774	0.35462060460044	0.238995855206453	0.0178963482391851	-0.076116260947625	-0.162357886428218	-0.12329620533181	-0.2469107933318	0.283239465257745	0.253990968313746	0.141320523208768	0.120241923694043	1	0.445128386939847	0.255621423479243	0.147333082667571	0.487387686381094	0.344177580955016	0.243988757659787	0.105069714487693	0.530303229413034	0.237384812558613	0.190966177424259	-0.0366841104837627	-0.148338422557566	0.0337732189805587	0.363121955525735	0.0427328512961489	0.021426629074916	-0.0493350857340083	0.297499748141971	0.111093376776967	0.243069562389588	0.16453497928783	-0.111531396343757	0.289201235992692	0.256365725437029	0.0645233400378032	0.0811287381379684	0.966642064429992	0.363350373457311	0.145826752863528	0.0420545107799306	0.552891351148373	0.388499580978792	0.308069529314412	0.0503233311157703	0.584785834158764
MAX_T_2	0.244131842461289	0.239423878037269	0.445345670385746	0.400011861181733	0.186189312035653	-0.0331978553440289	0.218573492876381	0.207421051889382	0.161636200433833	0.376384425774899	0.124788664072424	0.154297401339571	0.010122707863621	0.445128386939847	1	0.495774616870081	0.333212112807014	0.424947601848006	0.273301227424794	0.25980639958921	-0.0804051569097191	0.476855807274506	0.484746641472152	0.503930372669952	0.0116958827826082	0.131567415623888	-0.120267450887392	0.11327452463452	-0.0485086875012315	0.1491388245863	-0.052999079061158	0.0327877617861793	0.0662796172535449	0.138830497798878	0.24062593319346	0.0744583994384855	0.379003471811001	0.00503701644658255	0.0826756348171212	-0.0556741849996824	0.319292720436499	0.81212973842113	0.234303548378073	0.138799110612544	0.445548574221391	0.0828546546823693	0.243682699546945	-0.247979989537077	0.418518938481131
MAX_T_3	0.303935608075623	0.288727463698864	0.622981778321509	0.610313379625745	0.411887502639443	-0.09949764052274	0.103167548237466	0.205952183820723	0.218439950385305	0.464032191342274	0.527014428582108	0.165332962108233	0.288450433015465	0.255621423479243	0.495774616870081	1	0.39286477119583	0.449722318750061	0.508119195369882	0.436177209926321	0.276057858219823	0.476536075639294	0.642752154916643	0.719763562942409	0.423558041302328	0.262488988168783	0.0627205783792023	-0.0818656718964648	-0.00337956992602259	0.382550847443258	0.281821842814336	-0.0335566059023563	0.323471564203814	0.454980614748858	0.519343856507243	0.298690721632512	0.385723478816964	0.438461851403065	-0.0592225145025415	0.202730869801241	0.149933973570499	0.268080608332309	0.852338169686548	0.238936900844532	0.370363759351788	0.442283793740661	0.425144646738269	0.205331468780011	0.331847231115108
MAX_T_4	0.100581232957339	-0.0172005319381349	0.28700021044506	0.278434092631679	0.609913852191191	0.00391976652338624	0.108260376074919	0.239826756465986	0.116162569309852	0.152526713301869	-0.0385582011540748	0.0605489189732964	0.094685968480114	0.147333082667571	0.333212112807014	0.39286477119583	1	0.130098545588695	0.111701451961018	0.146851633922732	0.144294500861086	0.152143353010543	0.21425707417328	0.393625524709239	0.222582371572976	-0.0730208501290587	0.205955455357551	-0.0211723647978553	0.00398468711078808	-0.0606431805132212	0.415276004882034	0.0386240362774728	0.0346669818121358	0.110606926667931	0.1784778231499	0.714559302302752	0.109574468718937	-0.159307382156861	-0.0561374739679652	0.0555452805836113	0.0605655251105335	0.180059043406285	0.262101760187368	0.926323565021135	0.0687443584474024	-0.0855618430622171	0.055481948610353	0.126722131723456	0.0770539556537864
MEAN_MIN_T_1	0.381168367346202	0.380038111505087	0.607004422091357	0.55264693007172	0.424370197993602	-0.522460529436073	-0.331139359080982	-0.395792929949484	-0.319883307842012	0.877883074896317	0.601073926825183	0.457620397615856	0.333587724324088	0.487387686381094	0.424947601848006	0.449722318750061	0.130098545588695	1	0.705011579008784	0.604853737111069	0.410353827087451	0.928020924340581	0.487480071552603	0.393417094784113	0.243123278097911	-0.0651525125374201	-0.039348400517483	-0.120500138487894	-0.158951844684275	0.137923925806412	0.124084843248323	-0.0497819297463054	0.0645040711993285	0.331817348112395	0.0569322191942342	-0.0184723772379491	0.603264981494166	0.269527675415146	-0.195857442830193	-0.0273146765621853	0.445435788139024	0.41162547677894	0.311548731814778	0.0355993586131527	0.760070159749619	0.340431711883134	0.038091541785361	-0.191552490309808	0.716477417734293
MEAN_MIN_T_2	0.467201399654451	0.448211423580935	0.875750770651987	0.793241678856216	0.565947557081679	-0.50053279810324	-0.49362224669617	-0.501388754034249	-0.313124201518676	0.574171149101205	0.797963626761976	0.682773425521308	0.54765271002743	0.344177580955016	0.273301227424794	0.508119195369882	0.111701451961018	0.705011579008784	1	0.844285542622504	0.739945897212677	0.596510872427476	0.671050132040514	0.594480998632106	0.596499774560727	0.0299826004465774	-0.0661144206794271	0.0405637516964062	-0.197224458113184	0.232878971284469	0.100644245405211	0.168933155608337	0.146877970310458	0.419536333755526	0.142512540441869	-0.0193599055703357	0.0617620679972295	0.379023335501958	-0.105865317076785	0.119453310199484	0.235618192669726	0.0560198057439212	0.233720058699188	-0.0722446178303862	0.217274701671934	0.528514989639519	0.172370124381983	0.145293784322489	0.18178659437481
MEAN_MIN_T_3	0.470758733895445	0.512203137487914	0.646521413389035	0.938412911575378	0.655873001795245	-0.501760803351362	-0.606402309647164	-0.596419128520429	-0.332142420635203	0.524347813679202	0.684117578503836	0.835963914213624	0.50399586006862	0.243988757659787	0.25980639958921	0.436177209926321	0.146851633922732	0.604853737111069	0.844285542622504	1	0.774230765519096	0.48016349155449	0.404883461247185	0.70185350007692	0.621434140378414	0.0865735951294419	-0.0948673623091938	-0.0695242948303287	0.0398399456468213	0.241010465791626	0.0616399692365265	0.0867871187311738	0.340435317211955	0.11322042805289	0.380288908319855	0.0537916900260498	-0.0517531176161682	0.189188235753869	0.0750596160173329	0.0244616372643659	0.160518812050608	0.126436326483397	0.193107812601749	0.00257391528416004	0.0295931701488771	0.184034222976569	0.413862116539604	0.0905811709399339	0.012321495880443
MEAN_MIN_T_4	0.390248097895375	0.364814404088384	0.514801006148788	0.682645914639819	0.735883274703615	-0.308196617985407	-0.674676640989177	-0.564102363745556	-0.379886410925705	0.424178508515076	0.535192419563962	0.658403822131236	0.803436239457621	0.105069714487693	-0.0804051569097191	0.276057858219823	0.144294500861086	0.410353827087451	0.739945897212677	0.774230765519096	1	0.339834499250679	0.23275321853931	0.452579601487002	0.832092964716403	-0.0974835520584424	0.0783690218687835	-0.123376135358737	-0.146249075234443	0.0416953339143844	0.280015510175066	0.0123919163721127	0.0562773746605575	0.094124682910455	0.109992335611048	0.256423864015723	-0.115506053439479	0.0784127449911489	-0.124217193325461	0.438084674190479	0.0535774222265365	-0.178972539290708	0.110072743791432	0.0583023705956034	-0.158831105403596	0.173048648542057	0.0840658959338222	0.580605651252216	-0.0833032026483916
MEAN_MAX_T_1	0.311446226630938	0.282739472750263	0.527653268743339	0.488224256546899	0.335952988445057	-0.167213224959927	-0.211975346624807	-0.199195880847077	-0.158618207356341	0.853445400795603	0.533256123619654	0.333829427252269	0.361459567445673	0.530303229413034	0.476855807274506	0.476536075639294	0.152143353010543	0.928020924340581	0.596510872427476	0.48016349155449	0.339834499250679	1	0.470600442351424	0.414373618872077	0.265074321176042	-0.147232699787564	0.0356655964486619	-0.067253636200209	-0.128685006398997	0.0970386759495802	0.17558976578625	0.00494969516343981	0.0905346350696968	0.278839846948651	0.0517555182538603	-0.0140739469103753	0.650661337756866	0.226287404152397	-0.166828167215445	0.0910470304944015	0.483465180695216	0.413139283282903	0.313967657352553	0.0531239385430108	0.766306802320366	0.314150365832372	0.0149504936434836	-0.0809381876574347	0.807120317121768
MEAN_MAX_T_2	0.323138513075654	0.26443717293102	0.911213835636228	0.575276478282552	0.350657051560023	-0.213011904607512	0.313543241338935	0.212070623778058	0.0802881427176184	0.466178614717232	0.540112646245576	0.265318505064827	0.216548239607839	0.237384812558613	0.484746641472152	0.642752154916643	0.21425707417328	0.487480071552603	0.671050132040514	0.404883461247185	0.23275321853931	0.470600442351424	1	0.686666381466178	0.294827092784261	0.190824312303518	-0.317415558006373	-0.0901562940472124	-0.203733507841837	0.325744680727189	-0.0435621169240417	0.0426178342397421	0.121182943565291	0.667140629163927	0.234148645389611	0.104127542349314	0.285843096999549	0.356942796096468	-0.0784726924891481	0.0294813916559145	0.0783657235810834	0.143549727142248	0.352343228444527	-0.0148886933543994	0.325325550821041	0.509146799450259	0.1051426660428	-0.00612805473957634	0.235823656679026
MEAN_MAX_T_3	0.408567648436798	0.363474634626955	0.700223111814422	0.904738030906325	0.600747412717039	-0.0927630263761071	0.0440698396819473	0.15316236231546	0.053056128054033	0.413457933564998	0.502326619071697	0.499304257613725	0.357207902221132	0.190966177424259	0.503930372669952	0.719763562942409	0.393625524709239	0.393417094784113	0.594480998632106	0.70185350007692	0.452579601487002	0.414373618872077	0.686666381466178	1	0.511485960582026	0.159482105364316	-0.268994572031007	-0.271791344472919	0.123092873491352	0.277884813456922	-0.00223828441162009	-0.0939706440457018	0.412373338870454	0.286547620016069	0.635120859183973	0.307766854196878	0.0943144841627054	0.176161100498379	0.130921650175275	0.110708956897959	0.0461895745501477	0.196204843508972	0.414561928519686	0.179440009547448	0.0630557816536564	0.163717135122023	0.472717524429428	0.148189585824172	0.0562945386434646
MEAN_MAX_T_4	0.21867013416408	0.197995610146521	0.45909603745637	0.619681189288072	0.639591225497892	-0.0367250051721729	-0.418143312611503	-0.285749980022477	0.196956043551905	0.335646134705731	0.448424191740237	0.452720427499463	0.728818399442459	-0.0366841104837627	0.0116958827826082	0.423558041302328	0.222582371572976	0.243123278097911	0.596499774560727	0.621434140378414	0.832092964716403	0.265074321176042	0.294827092784261	0.511485960582026	1	-0.0045454838747402	0.151826713785743	-0.0408016001089031	-0.279177610400549	0.165643650221967	0.386377844859571	0.0797632424565614	0.060094534828087	0.10594541463422	0.129763780393422	0.298701956501707	-0.119580060040421	0.0229337561399607	-0.117563393782146	0.471275253462522	-0.110375299109194	-0.171312256849865	0.219394992423511	0.114646911860168	-0.242000525950455	0.155969260568646	0.100416627022292	0.617479264670973	-0.189938978497064
PCP_MEDIAN_1	0.0397825235885543	0.16804738205455	0.115925736714892	0.129136552635036	0.0139660595621453	-0.16456405613471	0.185436321028552	0.0596077778442016	0.164737452415556	0.0446327091740737	0.104223066211037	0.110160799335426	-0.0257907327804826	-0.148338422557566	0.131567415623888	0.262488988168783	-0.0730208501290587	-0.0651525125374201	0.0299826004465774	0.0865735951294419	-0.0974835520584424	-0.147232699787564	0.190824312303518	0.159482105364316	-0.0045454838747402	1	-0.313360561503119	0.0129536958661582	0.153396059468552	0.889818467175902	-0.232960120877808	0.0678085440905823	0.299829941160252	0.273896802414784	0.299255154104588	0.0426857731921057	0.0515020280204116	0.132171290990697	0.224866062764502	-0.0327337799538464	-0.135239553868686	0.220480362426551	0.347667381517707	-0.038316312395881	-0.0802444415045634	0.12219628833673	0.242635180567898	-0.157385345958317	-0.189481391251772
PCP_MEDIAN_2	-0.140311985104878	-0.125909822767351	-0.200842090829147	-0.187321682247414	-0.00777614261981774	0.185771654204785	-0.287651539460465	-0.17150504589772	0.114689213079202	-0.0317093433406878	-0.041965567881045	-0.197126917610056	0.109589013199524	0.0337732189805587	-0.120267450887392	0.0627205783792023	0.205955455357551	-0.039348400517483	-0.0661144206794271	-0.0948673623091938	0.0783690218687835	0.0356655964486619	-0.317415558006373	-0.268994572031007	0.151826713785743	-0.313360561503119	1	0.274926573841863	-0.0856050422762829	-0.216417197164197	0.821192327875829	0.174280872796737	-0.104287156327399	-0.297684199869576	-0.261516269939788	0.0447395951074322	-0.00270986552253207	-0.0259749582215727	-0.277947655202732	0.167641720801087	0.0329513925438694	-0.173224445199339	0.077797552387944	0.235286467337835	0.0013224179912343	-0.0590914421486913	-0.0986838077358813	0.235714199678013	0.0745102982580491
PCP_MEDIAN_3	-0.0459327304450954	-0.115893502932919	-0.0068027619629681	-0.173350379227177	-0.331344169234166	0.164977819056091	-0.157705955062289	-0.209814919523046	0.150038264566337	-0.261581567516817	-0.0648849256342787	0.0251788831524044	-0.151697516813704	0.363121955525735	0.11327452463452	-0.0818656718964648	-0.0211723647978553	-0.120500138487894	0.0405637516964062	-0.0695242948303287	-0.123376135358737	-0.067253636200209	-0.0901562940472124	-0.271791344472919	-0.0408016001089031	0.0129536958661582	0.274926573841863	1	-0.0882595327479476	0.00231764067091987	0.0447455162473041	0.908415298112634	-0.0211872107263735	0.0547303497041033	-0.0950380352946614	-0.313734113348001	-0.198063153719218	0.0569382698312255	0.283417014582301	-0.0762790819223641	0.370276780944282	0.105118189289453	-0.0750802428797377	-0.0207490696913333	-0.00433186498911289	0.301250709220177	0.192632009230751	0.035884232261907	0.0413389398133984
PCP_MEDIAN_4	-0.042974697546008	-0.0474457331333245	-0.272347381605272	0.0834019993969728	-0.0253665519834123	0.126135242566057	0.0136185748179391	0.0834363228951037	-0.207098184699445	-0.256026370496471	0.0314435589805727	-0.0379268857035672	-0.323283602278454	0.0427328512961489	-0.0485086875012315	-0.00337956992602259	0.00398468711078808	-0.158951844684275	-0.197224458113184	0.0398399456468213	-0.146249075234443	-0.128685006398997	-0.203733507841837	0.123092873491352	-0.279177610400549	0.153396059468552	-0.0856050422762829	-0.0882595327479476	1	0.055265742242543	-0.25529506442003	-0.0817933495041022	0.833458127081725	-0.291965882138583	0.375467445815816	0.0876565641738364	-0.227683748194943	0.158403205401083	0.123627837988572	-0.315551919987637	0.054690129714519	-0.0189964777524602	0.0583473318674352	0.0302179632949187	-0.0968465924632487	-0.165689665846493	0.383702404662888	-0.0855990655534356	-0.05832087668983
PCP_INT_MEDIAN_1	0.0563119044538018	0.203150943768967	0.276117782180387	0.278765727486352	0.099134325547496	-0.142917355841614	0.0838355349388392	-0.0212209109829262	0.202560255225885	0.231484294104047	0.347459459141486	0.188973167359222	0.107699847720392	0.021426629074916	0.1491388245863	0.382550847443258	-0.0606431805132212	0.137923925806412	0.232878971284469	0.241010465791626	0.0416953339143844	0.0970386759495802	0.325744680727189	0.277884813456922	0.165643650221967	0.889818467175902	-0.216417197164197	0.00231764067091987	0.055265742242543	1	-0.101140193347244	0.103600795601035	0.345830242002696	0.335873462287754	0.258601503857811	0.00833257085591559	0.119335155225378	0.253956400527188	0.131665266996808	0.00587789245402831	0.0200040453818471	0.154896810347102	0.383574843140867	-0.059665882939157	0.0258289184636948	0.228363079103312	0.229449662370781	-0.114080256202166	-0.0854079120887485
PCP_INT_MEDIAN_2	-0.0124319384069703	-0.00453842334330576	0.0567121613633698	0.0357752104522559	0.340801887635691	0.0735009220216824	-0.179999920386924	-0.0880351192035805	0.149434274767623	0.209307757647431	0.105347102483398	-0.0854671031437023	0.32908666002728	-0.0493350857340083	-0.052999079061158	0.281821842814336	0.415276004882034	0.124084843248323	0.100644245405211	0.0616399692365265	0.280015510175066	0.17558976578625	-0.0435621169240417	-0.00223828441162009	0.386377844859571	-0.232960120877808	0.821192327875829	0.0447455162473041	-0.25529506442003	-0.101140193347244	1	0.0282289739514412	-0.165935318122183	-0.0392278634663962	-0.116242654251669	0.372316008531349	0.156429138988782	0.0148626943222858	-0.344018660007567	0.314050986098518	-0.0674747221326571	-0.11272768673971	0.277677219945327	0.438391288896835	0.059818141959187	-0.00285963172539927	-0.10726593843695	0.348927889506962	0.109157865357913
PCP_INT_MEDIAN_3	-0.0040463613989221	-0.054444588267776	0.135755350233292	0.00616319339978722	-0.175722037006801	0.143080390898326	-0.16637280963864	-0.226289500358254	0.111125918181866	-0.140162842908352	0.0211498474591464	0.209399928674531	-0.0647515025853674	0.297499748141971	0.0327877617861793	-0.0335566059023563	0.0386240362774728	-0.0497819297463054	0.168933155608337	0.0867871187311738	0.0123919163721127	0.00494969516343981	0.0426178342397421	-0.0939706440457018	0.0797632424565614	0.0678085440905823	0.174280872796737	0.908415298112634	-0.0817933495041022	0.103600795601035	0.0282289739514412	1	0.0689138436732365	0.177318448679212	0.0128318596141555	-0.237249296280473	-0.193483836017309	0.0186402053009346	0.37259020401823	-0.0880583926954129	0.300375770338645	0.00844763149220405	-0.0493279905157735	0.0454359844586647	-0.0573402258897758	0.323186405179305	0.222941808596685	0.0551586520970452	-0.00790840687611901
PCP_INT_MEDIAN_4	0.0328903531650434	0.0555295527895304	0.0585607569026222	0.40356414749606	0.129179693949449	0.036506439643628	-0.0459684263034639	-0.00760544021184137	0.000747165378830289	-0.0262425044549072	0.365915223226088	0.137265575184249	-0.161512991310544	0.111093376776967	0.0662796172535449	0.323471564203814	0.0346669818121358	0.0645040711993285	0.146877970310458	0.340435317211955	0.0562773746605575	0.0905346350696968	0.121182943565291	0.412373338870454	0.060094534828087	0.299829941160252	-0.104287156327399	-0.0211872107263735	0.833458127081725	0.345830242002696	-0.165935318122183	0.0689138436732365	1	-0.0627331026087029	0.517651779571385	0.0723377972469259	-0.173220505338428	0.33217452135867	0.0690248136418746	-0.297512136602414	0.089946055669105	0.0058891826148165	0.299629128848674	0.0118154843504696	-0.0327005399215099	0.0720671055892357	0.533347411912304	-0.0398799575865193	-0.0410897678870513
GDD10_anomaly_2	0.221674653116304	0.190409992351367	0.624356962299227	0.20654873201758	0.132970174317572	-0.239952545313605	0.245228992679984	0.165823399476779	0.0103167107752557	0.266501797541424	0.355758886891729	0.0319242839929271	0.164698208896861	0.243069562389588	0.138830497798878	0.454980614748858	0.110606926667931	0.331817348112395	0.419536333755526	0.11322042805289	0.094124682910455	0.278839846948651	0.667140629163927	0.286547620016069	0.10594541463422	0.273896802414784	-0.297684199869576	0.0547303497041033	-0.291965882138583	0.335873462287754	-0.0392278634663962	0.177318448679212	-0.0627331026087029	1	0.367564228809832	0.182445966457922	0.325826008229184	0.455937600913747	0.0447164870035259	0.18610236754281	0.254667672524179	0.183612914860809	0.53345577066636	0.123730412390457	0.423548511133783	0.823464931267702	0.243803350787482	0.155607779986137	0.325926866235071
GDD10_anomaly_3	0.249031271574519	0.240798686858613	0.212016543538671	0.535501006896575	0.196964750156611	-0.0322139931675824	0.0921314544138004	0.188106936727999	0.0219927169663575	0.023161783080867	0.2383774679295	0.197456783228467	0.0654573209481492	0.16453497928783	0.24062593319346	0.519343856507243	0.1784778231499	0.0569322191942342	0.142512540441869	0.380288908319855	0.109992335611048	0.0517555182538603	0.234148645389611	0.635120859183973	0.129763780393422	0.299255154104588	-0.261516269939788	-0.0950380352946614	0.375467445815816	0.258601503857811	-0.116242654251669	0.0128318596141555	0.517651779571385	0.367564228809832	1	0.285350883774318	0.0301442753612888	0.316408299738485	0.370304144007456	0.0817718657221441	0.179762400220615	0.314528053885629	0.612533826382453	0.203326916248577	0.0785584292678483	0.305079241650585	0.904766866239177	0.203811389688511	0.0612010189082523
GDD10_anomaly_4	0.0300388758478365	-0.0575910757193307	0.124248206322454	0.181226137172929	0.725835495905306	0.016675145269413	0.146937105387517	0.272179405367137	0.044908887628205	0.0816607399284137	-0.0746816182922931	-0.0781000127015535	0.218800325561875	-0.111531396343757	0.0744583994384855	0.298690721632512	0.714559302302752	-0.0184723772379491	-0.0193599055703357	0.0537916900260498	0.256423864015723	-0.0140739469103753	0.104127542349314	0.307766854196878	0.298701956501707	0.0426857731921057	0.0447395951074322	-0.313734113348001	0.0876565641738364	0.00833257085591559	0.372316008531349	-0.237249296280473	0.0723377972469259	0.182445966457922	0.285350883774318	1	0.0679146896837536	-0.137212256501544	-0.180585805738312	0.24142457233699	-0.118000633642345	0.0910521022342186	0.337888461371835	0.769156136284655	-0.056436716324461	-0.0790475602624331	0.0627899202354455	0.41924532033908	-0.0603211725744955
MIN_T_anomaly_1	0.0855303464188003	0.12085977015348	0.197754317734225	0.0152445480133081	0.0369939459401246	-0.107310871120648	0.256191372921168	0.178074398547982	0.00473831162564143	0.768077374967533	0.0165833968376469	-0.0746972110078735	0.119884297897088	0.289201235992692	0.379003471811001	0.385723478816964	0.109574468718937	0.603264981494166	0.0617620679972295	-0.0517531176161682	-0.115506053439479	0.650661337756866	0.285843096999549	0.0943144841627054	-0.119580060040421	0.0515020280204116	-0.00270986552253207	-0.198063153719218	-0.227683748194943	0.119335155225378	0.156429138988782	-0.193483836017309	-0.173220505338428	0.325826008229184	0.0301442753612888	0.0679146896837536	1	0.00910731597315927	-0.109438875743181	0.147610655234109	0.303633627537495	0.473698050473016	0.447212105701644	0.121491041824516	0.799783973578853	0.137699639436741	-0.103520560454184	-0.179666413469098	0.793243844467898
MIN_T_anomaly_2	0.134395785139764	0.148592783601372	0.315482447970036	0.198967255362103	-0.0782340821456944	-0.195383735112518	-0.0667455392459022	-0.0639545946239464	-0.100358285634785	0.0373253360193786	0.773678606841938	-0.013992296098564	-0.00848680655163479	0.256365725437029	0.00503701644658255	0.438461851403065	-0.159307382156861	0.269527675415146	0.379023335501958	0.189188235753869	0.0784127449911489	0.226287404152397	0.356942796096468	0.176161100498379	0.0229337561399607	0.132171290990697	-0.0259749582215727	0.0569382698312255	0.158403205401083	0.253956400527188	0.0148626943222858	0.0186402053009346	0.33217452135867	0.455937600913747	0.316408299738485	-0.137212256501544	0.00910731597315927	1	-0.0812117183273907	-0.0418573431981866	0.260179844774252	-0.00525064523169379	0.498703076745336	-0.177445626697527	0.324873567990782	0.688246833674135	0.375120562241866	0.097865906920821	0.253629253797515
MIN_T_anomaly_3	0.0269366044055074	0.0890568897758602	-0.0649559065353082	0.107878778531729	-0.195738457645457	0.136504166737989	0.0435400224106662	0.0433979793300324	0.0235001455373898	-0.154066721552513	-0.126988644194223	0.461698867712456	-0.11902368995919	0.0645233400378032	0.0826756348171212	-0.0592225145025415	-0.0561374739679652	-0.195857442830193	-0.105865317076785	0.0750596160173329	-0.124217193325461	-0.166828167215445	-0.0784726924891481	0.130921650175275	-0.117563393782146	0.224866062764502	-0.277947655202732	0.283417014582301	0.123627837988572	0.131665266996808	-0.344018660007567	0.37259020401823	0.0690248136418746	0.0447164870035259	0.370304144007456	-0.180585805738312	-0.109438875743181	-0.0812117183273907	1	-0.0724955053945142	0.0936799613312018	0.152603028146406	-0.0193915852556747	-0.0277564312587505	-0.169431826297889	-0.0181119260296549	0.396203986330944	-0.0873768065503163	-0.130033660054593
MIN_T_anomaly_4	0.213359240682749	0.0727824700238701	0.118923796292772	0.0684882152744403	0.189483008337337	0.280683770332656	-0.11840984486619	0.0908158895530684	0.0116141304312951	0.14085824135786	-0.00128279501887859	-0.0188027385351258	0.836436501262573	0.0811287381379684	-0.0556741849996824	0.202730869801241	0.0555452805836113	-0.0273146765621853	0.119453310199484	0.0244616372643659	0.438084674190479	0.0910470304944015	0.0294813916559145	0.110708956897959	0.471275253462522	-0.0327337799538464	0.167641720801087	-0.0762790819223641	-0.315551919987637	0.00587789245402831	0.314050986098518	-0.0880583926954129	-0.297512136602414	0.18610236754281	0.0817718657221441	0.24142457233699	0.147610655234109	-0.0418573431981866	-0.0724955053945142	1	0.0859982083010845	-0.0631722418041212	0.232685960791108	0.0638354537105851	-0.068593537786823	0.204214816959036	-0.00644749987242261	0.739230579553068	0.0705547871282253
MAX_T_anomaly_1	0.224250025033646	0.131290570864419	0.200438987300491	0.118827865576058	-0.0632558241150618	-0.0722933167450685	-0.209848335771664	-0.170638896600367	-0.278793159736084	0.238494227163844	0.195919546773398	0.0815750523440093	0.0814966827072639	0.966642064429992	0.319292720436499	0.149933973570499	0.0605655251105335	0.445435788139024	0.235618192669726	0.160518812050608	0.0535774222265365	0.483465180695216	0.0783657235810834	0.0461895745501477	-0.110375299109194	-0.135239553868686	0.0329513925438694	0.370276780944282	0.054690129714519	0.0200040453818471	-0.0674747221326571	0.300375770338645	0.089946055669105	0.254667672524179	0.179762400220615	-0.118000633642345	0.303633627537495	0.260179844774252	0.0936799613312018	0.0859982083010845	1	0.374346875551522	0.156631106533161	0.0468219240783447	0.574358053958412	0.404281306062017	0.326609647860222	0.0569589849766275	0.609853792196545
MAX_T_anomaly_2	0.144402383776943	0.220269049283053	0.129708395388815	0.170902737845796	0.0595871489674687	-0.143777959400871	0.0966357010957992	0.0456870437109452	0.0306459758227657	0.356371530984016	-0.00995193041675268	0.0800093926596847	-0.0551509270556929	0.363350373457311	0.81212973842113	0.268080608332309	0.180059043406285	0.41162547677894	0.0560198057439212	0.126436326483397	-0.178972539290708	0.413139283282903	0.143549727142248	0.196204843508972	-0.171312256849865	0.220480362426551	-0.173224445199339	0.105118189289453	-0.0189964777524602	0.154896810347102	-0.11272768673971	0.00844763149220405	0.0058891826148165	0.183612914860809	0.314528053885629	0.0910521022342186	0.473698050473016	-0.00525064523169379	0.152603028146406	-0.0631722418041212	0.374346875551522	1	0.300933294439392	0.185415379490425	0.55263193212571	0.10504593856205	0.312372146374458	-0.301809886813327	0.522114720959751
MAX_T_anomaly_3	0.17277859016034	0.193938312363781	0.312276653655061	0.316899831248729	0.218253387210782	-0.105907746827593	0.113958402913673	0.19924771828628	0.171339280993397	0.33706335534494	0.374821157394073	-0.0376885678321492	0.181895924700389	0.145826752863528	0.234303548378073	0.852338169686548	0.262101760187368	0.311548731814778	0.233720058699188	0.193107812601749	0.110072743791432	0.313967657352553	0.352343228444527	0.414561928519686	0.219394992423511	0.347667381517707	0.077797552387944	-0.0750802428797377	0.0583473318674352	0.383574843140867	0.277677219945327	-0.0493279905157735	0.299629128848674	0.53345577066636	0.612533826382453	0.337888461371835	0.447212105701644	0.498703076745336	-0.0193915852556747	0.232685960791108	0.156631106533161	0.300933294439392	1	0.290508206344247	0.426704865080915	0.50974383428094	0.503068076702761	0.239182741896419	0.384484253395132
MAX_T_anomaly_4	-0.0160273595988228	-0.0835073258022259	0.0561409774101403	0.088155009014008	0.523403777715525	0.0273769846206758	0.075063879909541	0.198629652017446	0.0881511737709887	0.076845910701631	-0.148937491328228	-0.0428848508862034	0.0373556927113019	0.0420545107799306	0.138799110612544	0.238936900844532	0.926323565021135	0.0355993586131527	-0.0722446178303862	0.00257391528416004	0.0583023705956034	0.0531239385430108	-0.0148886933543994	0.179440009547448	0.114646911860168	-0.038316312395881	0.235286467337835	-0.0207490696913333	0.0302179632949187	-0.059665882939157	0.438391288896835	0.0454359844586647	0.0118154843504696	0.123730412390457	0.203326916248577	0.769156136284655	0.121491041824516	-0.177445626697527	-0.0277564312587505	0.0638354537105851	0.0468219240783447	0.185415379490425	0.290508206344247	1	0.0698504774327702	-0.0914382524244891	0.0665604059990984	0.146201888873447	0.0805903853028197
MEAN_MIN_T_anomaly_1	0.181113876655336	0.121331063670274	0.275731161966543	0.0485567281835809	-0.0408582894104796	-0.257610461844684	0.103329285457079	0.0299993588221399	-0.122852666858579	0.617599990357239	0.249616788261373	-0.0919496942601637	-0.0506047177214282	0.552891351148373	0.445548574221391	0.370363759351788	0.0687443584474024	0.760070159749619	0.217274701671934	0.0295931701488771	-0.158831105403596	0.766306802320366	0.325325550821041	0.0630557816536564	-0.242000525950455	-0.0802444415045634	0.0013224179912343	-0.00433186498911289	-0.0968465924632487	0.0258289184636948	0.059818141959187	-0.0573402258897758	-0.0327005399215099	0.423548511133783	0.0785584292678483	-0.056436716324461	0.799783973578853	0.324873567990782	-0.169431826297889	-0.068593537786823	0.574358053958412	0.55263193212571	0.426704865080915	0.0698504774327702	1	0.418265528642524	0.0628848806130041	-0.280175279137896	0.947078628148946
MEAN_MIN_T_anomaly_2	0.213031347504765	0.150154220876401	0.530968107013897	0.189434425627693	-0.0371458216582425	-0.18193031499314	-0.0796737679294959	-0.0708268252562418	-0.0457638581687925	0.134428899005055	0.540983386293434	0.017241422496809	0.190342756410674	0.388499580978792	0.0828546546823693	0.442283793740661	-0.0855618430622171	0.340431711883134	0.528514989639519	0.184034222976569	0.173048648542057	0.314150365832372	0.509146799450259	0.163717135122023	0.155969260568646	0.12219628833673	-0.0590914421486913	0.301250709220177	-0.165689665846493	0.228363079103312	-0.00285963172539927	0.323186405179305	0.0720671055892357	0.823464931267702	0.305079241650585	-0.0790475602624331	0.137699639436741	0.688246833674135	-0.0181119260296549	0.204214816959036	0.404281306062017	0.10504593856205	0.50974383428094	-0.0914382524244891	0.418265528642524	1	0.364683047927769	0.264945927246406	0.360205963064457
MEAN_MIN_T_anomaly_3	0.220899530447389	0.214091157551374	0.141462164322492	0.476813433291216	0.0365167471302822	-0.0665923021031292	-0.0974331140436074	-0.0414718705143622	0.0188762801310845	-0.0876582247538803	0.269544566857459	0.210940283744574	-0.0108127949086208	0.308069529314412	0.243682699546945	0.425144646738269	0.055481948610353	0.038091541785361	0.172370124381983	0.413862116539604	0.0840658959338222	0.0149504936434836	0.1051426660428	0.472717524429428	0.100416627022292	0.242635180567898	-0.0986838077358813	0.192632009230751	0.383702404662888	0.229449662370781	-0.10726593843695	0.222941808596685	0.533347411912304	0.243803350787482	0.904766866239177	0.0627899202354455	-0.103520560454184	0.375120562241866	0.396203986330944	-0.00644749987242261	0.326609647860222	0.312372146374458	0.503068076702761	0.0665604059990984	0.0628848806130041	0.364683047927769	1	0.163726809167417	0.033684380939558
MEAN_MIN_T_anomaly_4	0.113925888106639	-0.0404189466236829	0.0942392757722824	0.126334868746583	0.311009032096319	0.321700696518366	-0.193275288079497	0.0413232022135787	0.00352636780982641	-0.110511062066671	0.0972505225498388	-0.0303456835688524	0.622701345913014	0.0503233311157703	-0.247979989537077	0.205331468780011	0.126722131723456	-0.191552490309808	0.145293784322489	0.0905811709399339	0.580605651252216	-0.0809381876574347	-0.00612805473957634	0.148189585824172	0.617479264670973	-0.157385345958317	0.235714199678013	0.035884232261907	-0.0855990655534356	-0.114080256202166	0.348927889506962	0.0551586520970452	-0.0398799575865193	0.155607779986137	0.203811389688511	0.41924532033908	-0.179666413469098	0.097865906920821	-0.0873768065503163	0.739230579553068	0.0569589849766275	-0.301809886813327	0.239182741896419	0.146201888873447	-0.280175279137896	0.264945927246406	0.163726809167417	1	-0.13736004285965
MEAN_MAX_T_anomaly_1	0.196454117517272	0.111014752101222	0.208021764410469	0.0350579860802608	-0.0477873061384533	-0.0488230217991031	0.0437954405053106	0.0463414472969912	-0.169531607382724	0.60851483642784	0.194510778393339	-0.0765896870139762	0.058801494529697	0.584785834158764	0.418518938481131	0.331847231115108	0.0770539556537864	0.716477417734293	0.18178659437481	0.012321495880443	-0.0833032026483916	0.807120317121768	0.235823656679026	0.0562945386434646	-0.189938978497064	-0.189481391251772	0.0745102982580491	0.0413389398133984	-0.05832087668983	-0.0854079120887485	0.109157865357913	-0.00790840687611901	-0.0410897678870513	0.325926866235071	0.0612010189082523	-0.0603211725744955	0.793243844467898	0.253629253797515	-0.130033660054593	0.0705547871282253	0.609853792196545	0.522114720959751	0.384484253395132	0.0805903853028197	0.947078628148946	0.360205963064457	0.033684380939558	-0.13736004285965	1
MEAN_MAX_T_anomaly_2	0.154883215812538	0.17331726486588	0.564553244770206	0.177454281940926	0.0795399562312315	-0.275734789710025	0.401632175550186	0.243632425941691	0.0129330065828745	0.298030497238586	0.345888575812756	-0.0102962021745809	0.0275357851631519	0.0651137895973566	0.127644190016081	0.417081520728059	-0.0125126407156018	0.324118853303892	0.336463078833516	0.0606650760059948	-0.0125480597034167	0.254304966513297	0.709771423317531	0.290895311220805	-0.00554483796489181	0.338655714800934	-0.44308324556215	-0.120953267370888	-0.187922031963201	0.348446579887877	-0.155562435175744	0.00519373985571096	0.0187717146842324	0.925412864021213	0.34674529120699	0.126793154475901	0.385647893148565	0.461963275675345	-0.000551100421369409	0.0323075170227696	0.071636000655263	0.17547371156985	0.497314546779192	-0.00394439278566076	0.432052439821815	0.691647326797706	0.164381120090203	-0.00580425513144132	0.313252736458598
MEAN_MAX_T_anomaly_3	0.237418977745882	0.228580482422981	0.236138285631381	0.507685060322395	0.29241650992882	-0.000153200869447726	0.228829666144894	0.343532092505992	0.0223344519773558	0.101320056721396	0.179478139651375	0.158763291051347	0.112425007278654	0.0308430541798044	0.206092037956444	0.522570438522572	0.250686443996248	0.0602173547284682	0.0970193822091381	0.301062828774991	0.111420979010241	0.0695614040982835	0.301013255385753	0.675512589409911	0.13148285198016	0.30429405565762	-0.352609587071926	-0.303658858192084	0.321848678590475	0.246300753582224	-0.108964930093239	-0.150465185742121	0.43751271472394	0.415913107004532	0.944520007327124	0.4205751805088	0.127832033418367	0.228938163735638	0.304796907016433	0.138347286455616	0.0420769040328105	0.275360966200569	0.616892701966934	0.283983617747691	0.0795719661666716	0.219581628754273	0.714741998963563	0.207287752244009	0.0732544336455534
MEAN_MAX_T_anomaly_4	0.0369396223845027	-0.0590307928328065	0.0518185750754935	0.0908656583471898	0.25983096442057	0.217077740109825	-0.133871663448023	0.0277591892227532	0.35242401533397	-0.142724506644666	0.00469376105551137	-0.0477531547318299	0.502402251179147	-0.155584520236672	-0.202832342099094	0.256923514515911	0.157539644561829	-0.268974777945789	0.0777347380864919	0.0657816374322342	0.468410992949641	-0.21617000235813	-0.0292513098880557	0.105620752662622	0.707761689407507	-0.00246573823174676	0.283503518087281	0.135010384907498	-0.254673755163534	-0.021316806931347	0.423885592187657	0.122664021037137	-0.101385753105036	0.126680546000022	0.182533067086464	0.373922931653606	-0.189669274018427	0.000779191827680146	-0.0681494712046413	0.618011195787599	-0.151798595343097	-0.23322905135441	0.310437170925892	0.184087862415593	-0.355200811995802	0.18420562587939	0.164654238078538	0.838974444263923	-0.278933823758931
DTR_anomaly_1	-0.00236843275514642	-0.0650737687783768	-0.253878597338932	-0.0573673080925097	-0.0119903802409924	0.649618624037609	-0.188083995038508	0.0385247319997721	-0.116716244365154	-0.189459334631384	-0.216086220987048	0.0619799378816144	0.31660142707916	-0.0487740603177988	-0.1855585412855	-0.203297001584626	0.008290914191248	-0.324091686119252	-0.153654136250242	-0.0621131404420032	0.25415993192994	-0.0909239690590507	-0.328114780077848	-0.0422815698502305	0.199394451348714	-0.288107085356467	0.212371423255496	0.141628578120566	0.137872759835842	-0.331250453295884	0.121989236837299	0.160832499853701	-0.0199360331067742	-0.379076539005249	-0.0690853361292751	0.00687095252034143	-0.225956992419525	-0.267752728412197	0.151056173240638	0.406251047333567	-0.0470423091113229	-0.226660701248394	-0.227795222909581	0.0131263480497971	-0.406733488299039	-0.264517857607461	-0.0948460701013924	0.485566900956786	-0.0943853568422634
DTR_anomaly_2	-0.00683511593467433	0.087185245775798	0.220944058195433	0.0579493978832887	0.159117253222059	-0.196642549688059	0.622950035009985	0.401289141294195	0.0597274438715677	0.271793404092857	-0.0983363387292346	-0.0156174899368482	-0.152630982810326	-0.317642989220899	0.0871635298005275	0.106502029882136	0.0754351833129264	0.0931010329896829	-0.0858827363045346	-0.0961374765385808	-0.187840905711076	0.02173820232316	0.437301278016479	0.237760104024459	-0.163274729906424	0.333703638341337	-0.554267430820719	-0.493238685381314	-0.0851569698432823	0.238019933568173	-0.211222819043252	-0.340610355242769	-0.0494027952333138	0.397284623947653	0.154784062526267	0.254437158399812	0.381136444573433	-0.106306927017924	0.0225019781647249	-0.166619810793382	-0.326543008454533	0.1279008034506	0.140832484694727	0.0890056046550382	0.147644264286589	-0.111814971547207	-0.161219302808609	-0.293855900437777	0.0472014014875277
DTR_anomaly_3	0.0986382128728959	0.0892673609088271	0.177516531084223	0.192908998590218	0.374247127428676	0.0584564707544211	0.429560481308988	0.529071119730949	-0.00683447173906774	0.233957587484417	-0.0505557099655926	-0.00566334344395842	0.169112016535173	-0.292360642397193	0.0197842577989528	0.269349760590437	0.296314867928388	0.0404613251420863	-0.0552225261644726	-0.0291150571485064	0.0655663138505668	0.0723243561738182	0.305910806100967	0.433672285100986	0.0653937396946007	0.164518988196149	-0.39759823736364	-0.644812969599169	0.0398220948962002	0.0879439469542504	-0.0418166395456351	-0.463113846215988	0.0312882294701082	0.324038415170498	0.352239875189762	0.529677093247892	0.293978163359663	-0.087149003583985	-0.00049998739170589	0.203197108340598	-0.296476927947429	0.0498190713224424	0.324877337378336	0.332456519992324	0.0439982422524472	-0.0892888409748743	-0.0794446358863907	0.113330909198883	0.0669920808538046
DTR_anomaly_4	-0.111241677736218	-0.0409496864626935	-0.0451704200438975	-0.025613863701322	0.00215809934134465	-0.120900967764555	0.0470460539564227	-0.0342076346193652	0.630616135208542	-0.0726367602063059	-0.130882648055502	-0.0287209402275109	-0.0380690002806945	-0.364069373081209	0.0074919956383467	0.147570876287106	0.0880883403934841	-0.179207671625532	-0.0727207531550482	-0.00917658254056801	-0.0325451555806308	-0.260036432834492	-0.0392941813205243	-0.04165473194185	0.343614559885234	0.248503828182275	0.151496657835093	0.192821892507346	-0.33172714080874	0.148340753747644	0.237990562147993	0.146551370745841	-0.116342599395468	-0.00206043211179266	0.017758790522671	0.0352552457860987	-0.064274785690389	-0.14026392610207	0.00515329214791411	-0.0222258370850907	-0.368753737263321	0.0463550079716411	0.200563795500902	0.110392290399085	-0.209119288301213	-0.0680621182310542	0.0488604992043603	-0.0200114724264818	-0.295464617385374
PCP_MEDIAN_anomaly_1	0.0784871496346457	0.16193806968707	0.17969048297616	0.170694642107309	0.0315171952040823	-0.190891052415761	0.205916432977863	0.0832909286512277	0.15866055333486	0.0427826783348621	0.104666606152152	0.130658498468183	-0.028687780415597	-0.117201121594132	0.190160645830062	0.301695330198384	-0.0337685335994152	-0.0547907025748732	0.0696886501937867	0.112743626668474	-0.0919746611499643	-0.146753755424902	0.251637769409278	0.2127183003845	-0.0023504096689807	0.975744194659852	-0.354274241585118	0.0135025998799005	0.128290614246759	0.866310985942935	-0.26623933048872	0.0569912608943728	0.283856540176946	0.268784623645026	0.29434910525673	0.0338902756282276	0.0464938175114177	0.130829216184014	0.218810896376689	-0.0429860179807718	-0.125628488541554	0.230187738788876	0.343147829720246	-0.0398288059601626	-0.0813659063475282	0.116495235150842	0.241891581653707	-0.176584432622551	-0.192345126639015
PCP_MEDIAN_anomaly_2	-0.105799330406564	-0.116888519077003	-0.170918001358026	-0.126659574502007	0.0519469584624713	0.137627339773469	-0.355940778908061	-0.22776012406201	0.1033787871479	0.018175722316632	0.000578770704143901	-0.142179427288262	0.158658878644284	0.0334232175575461	-0.135595996534559	0.077901108399362	0.232853567704733	0.0206573630969852	-0.00663003058755153	-0.023843160560153	0.154213668290684	0.0840150574285863	-0.310683898419614	-0.23147681353001	0.225430405505117	-0.355053978933254	0.972481747258671	0.24107285035433	-0.127994771938327	-0.233222386886021	0.816843706974642	0.152210438166013	-0.1234239088116	-0.304511081601374	-0.275646365884125	0.0480493060222569	-0.00133299180519268	-0.0256060110566887	-0.298537857956724	0.175452981559133	0.0309552311326045	-0.183196389105043	0.0770630384790923	0.245366419702012	0.00394836474501417	-0.0591841985396104	-0.111414820285742	0.240467124931319	0.0808865432466757
PCP_MEDIAN_anomaly_3	-0.015930961346621	-0.0710023202435292	0.0479764782307087	-0.0545550932885899	-0.226975843608754	0.0905918389944987	-0.300486047134783	-0.341717380761749	0.125607295813491	-0.15906257421656	0.0388613094994695	0.15472137774	-0.0568000826784097	0.364716759218669	0.0904656823519463	-0.0634096466290872	-0.0148375346815646	-0.00815657480957553	0.161905173563282	0.0774548650765101	0.0195733432147217	0.0301481974180462	-0.0793893244128263	-0.207894823951523	0.0960574212327328	0.00936942037193328	0.246786671624135	0.97011634238243	-0.128322204611349	0.039540236980366	0.047909471804258	0.911669900365646	-0.0109108477896555	0.0593718191327444	-0.0988097027884026	-0.316992027957148	-0.203619817433989	0.0584064157582371	0.282434045059864	-0.0673345048065042	0.376594804202421	0.100821519232127	-0.0795936408836974	-0.0230329732603352	-0.00554333060950583	0.316496627192052	0.192283332570039	0.043462619205822	0.0433221516542876
PCP_MEDIAN_anomaly_4	0.0184866376906259	-0.0114277994898506	-0.169868807929617	0.214473344093498	0.0713174234341603	0.0831947235240524	-0.0521388026152688	0.0263927515799133	-0.226013029433932	-0.171051807335278	0.133440221271148	0.0652966197065056	-0.263196518364748	0.0577910527706857	-0.00163995189262307	0.0581888967454074	0.0350220583856457	-0.068088790866122	-0.0721715685878662	0.17002331167031	-0.0471047008927071	-0.0423822334240623	-0.123251096237316	0.232743959683287	-0.185438797452983	0.128426672641141	-0.121301120544575	-0.12336884135033	0.971455025264082	0.0692588561690506	-0.267002462194739	-0.0950194448008763	0.85871144244117	-0.297861429852208	0.378769603435413	0.0937632216241465	-0.2273939780345	0.172877151657752	0.102907233986266	-0.326297688758133	0.055446634863608	-0.0180115575618304	0.0577107104851387	0.0305523908791834	-0.093175062416707	-0.165506899499423	0.384102653204097	-0.0901425042969327	-0.0532590761072743
PCP_INT_MEDIAN_anomaly_1	0.100142955073834	0.196553154022358	0.23308994272458	0.160295835834797	-0.00387596165262331	-0.234497993212567	0.154754815236062	0.0285965937896029	0.101180789731543	0.0908507404624875	0.208817736486838	0.104570892340393	-0.0134700591462141	0.0514934206353618	0.150469808616764	0.344907811345183	-0.0538213137278938	0.0287582852900084	0.133154860425571	0.12369134032612	-0.0761340193814254	-0.0691992758832356	0.277318610609307	0.177658702278042	-0.0200254482402226	0.91548059652582	-0.256761604900107	0.0494496026495328	0.0764523466978003	0.92175509798797	-0.187253064603903	0.083429867792175	0.266542226133595	0.3424972882835	0.263974989849304	-0.0242061263902607	0.103608842808633	0.264676155688926	0.157558422472365	-0.0296882084963045	0.0494180381464213	0.1763823136186	0.389852996456571	-0.0636154980386947	0.0229302945792772	0.227581751476698	0.251703231355545	-0.159721517795841	-0.0989436831817048
PCP_INT_MEDIAN_anomaly_2	-0.0270307561418397	-0.0540987970817714	-0.020513559217576	-0.0578339713563301	0.273675337051027	0.0839333137794104	-0.133996224955646	-0.0320929720374487	0.163810264963204	0.131008541201016	0.0191178355288538	-0.178748980592549	0.2620605632532	-0.0653462291481142	-0.0904275037888843	0.24656156481232	0.428209784426376	0.0566194143924134	0.00519471294225273	-0.0369051541295553	0.205249336478339	0.102138503990319	-0.108561805131906	-0.0739157876661931	0.315755258020629	-0.268865681823785	0.810867243578099	0.046371678888444	-0.270204228525905	-0.174500184473052	0.972698289252636	-0.0019883060805501	-0.231851953565172	-0.0444228794330383	-0.126961321783869	0.373335517371442	0.157805307413997	0.0111461290835423	-0.34450838021591	0.310901628564052	-0.0698381090401156	-0.11659881200124	0.282228715617012	0.458679720790973	0.0620855171565883	-0.00995954829886466	-0.114791863296544	0.346600050344881	0.114351799129816
PCP_INT_MEDIAN_anomaly_3	-0.00911185779872458	-0.0724953044251146	0.108722805313571	-0.000982039483192719	-0.184250268993765	0.117921871143077	-0.194813758078072	-0.238471507722723	0.111207572941471	-0.161158206903555	0.000914408267038188	0.205545006483248	-0.0826836622871474	0.294000415370556	0.00930855118011212	-0.047911549339147	0.0468423484788254	-0.054210309801995	0.156345208913714	0.0851845717791292	0.015756300995286	-0.011162507505395	0.00462710004605364	-0.106754355375731	0.083378002473127	0.0521397629313366	0.146241018265365	0.898922818055908	-0.0972060636577721	0.074035985588042	-0.00592603349238625	0.980123168357609	0.0344407262317171	0.173036854176687	0.00868330280195929	-0.24953887608706	-0.203672357703735	0.00915031950406168	0.388900874529415	-0.0952910329618823	0.305883568991561	0.00520009549800064	-0.057771036917187	0.0475361808062471	-0.0626492650576461	0.322090305407812	0.223419501281874	0.0467381995071558	-0.0102314410532318
PCP_INT_MEDIAN_anomaly_4	0.0486748096066165	0.0362663467832994	-0.0292765447814015	0.301721149053639	0.0461086911863091	-0.0166448256129403	-0.0271008613905548	0.00991567915527518	-0.0771899968083172	-0.142987611988862	0.263805591373423	0.0612186333781965	-0.269653531756121	0.104019115385476	0.0192332550697199	0.26634065376199	0.0216032481282262	-0.0226838817531025	0.0466008503954619	0.248728282068629	-0.0290423472654423	-0.0335011122188622	0.0277782040731142	0.315018247169462	-0.0770630122890231	0.285830215825056	-0.131350822351679	-0.00559770930698086	0.874428913850402	0.250742490336729	-0.237895834615478	0.0381729321453875	0.955879051483807	-0.0769686129098537	0.532558717033669	0.0543416887906647	-0.194938085170641	0.341531429464833	0.0888480919195292	-0.337565308247284	0.103224212863409	0.00837434714591176	0.299616273059757	0.0157677355142377	-0.0373163915869805	0.0634720623765573	0.558300776180637	-0.0641876558941475	-0.0460276869943436
SOILM_anomaly_1	-0.0936594871464934	-0.00068583273598282	0.0531346332010563	0.0189578546882459	-0.0329429880288905	-0.161531245353511	0.0462169552905966	-0.0547868468455426	0.128302675801245	-0.261740499176594	0.156077831879209	0.0552973585309604	-0.102993994071499	-0.179594880402414	-0.0639395356282772	0.0789712084450556	-0.227105583264568	-0.250930955743006	0.058956726942973	0.0353531258434402	-0.0178834223732911	-0.36072022703616	0.103773739890804	-0.00509527864592077	0.0579743325846256	0.672859514275721	-0.232370946031945	0.12929248846079	0.140137384345724	0.582499825106926	-0.242086320398846	0.115717434066742	0.250730100672707	0.103800349250471	0.0747329778392473	-0.0287165291506578	-0.318129153923559	0.234579199178802	0.124797933842734	-0.109964995890952	-0.184286008444684	-0.0736807838487716	0.102046757541386	-0.240875857310135	-0.309871323486653	0.149094013436425	0.130770979845143	-0.00860485833591347	-0.419958873360443
SOILM_anomaly_2	-0.2273235502797	-0.119388927525654	-0.287392895703496	-0.109683252976758	-0.0412365956776256	0.25017322765254	-0.202686421383082	-0.137654707000705	0.106044734910962	-0.398263773961885	-0.0988521108988338	0.075494374650715	0.0590247813514077	-0.336608793602849	-0.367284093021854	-0.274299372343868	-0.0337015501385075	-0.527464400877371	-0.173853646506642	-0.0419394019763493	0.121515405403059	-0.500597909183045	-0.362618810845414	-0.173792955752206	0.192373050834391	0.041086504403657	0.375082147042819	0.142801252320054	0.0345897444611586	0.0345817561008073	0.242947190523524	0.131355293241243	-0.0179963569922369	-0.468320538094812	-0.222929295809192	-0.0699657280104465	-0.539758076755784	-0.151438074072257	0.115401492419214	0.0602779583959094	-0.353821695007106	-0.463041744553732	-0.322692480823575	-0.0351952942645288	-0.711690127683686	-0.365966071387864	-0.129804011822244	0.198580337204417	-0.643252367998139
SOILM_anomaly_3	-0.203243474384197	-0.209980346109158	-0.169856724713196	-0.195637244841342	-0.26921036467588	0.0850954921527281	-0.362470509792246	-0.393504818241262	0.0978062966760948	-0.160853944261536	-0.0261311248724728	-0.0171015517946765	-0.129178994963812	0.218292850007619	0.0126310958640651	-0.181876641779277	-0.160441589849499	-0.0475201890769452	0.0271178707097704	-0.0219575525903068	-0.0243830747804536	-0.0177686527932037	-0.279402256548778	-0.376243231081512	0.0328003862599084	-0.167891037393511	0.475120269582555	0.696772190806145	-0.0348813889794886	-0.12679349116254	0.155473209390762	0.544020274508549	-0.0142126717234401	-0.286006421854073	-0.345496636705273	-0.37053920161355	-0.194354726967997	-0.016220715187834	-0.0178762692172654	-0.147935771416801	0.222900147442208	0.00225411392621438	-0.216012270534421	-0.180654231289311	-0.0483628531779777	0.0589891940630056	-0.0242425697912642	-0.0252147565701263	-0.00284996625055304
SOILM_anomaly_4	-0.0547243182281581	-0.0322437482280337	-0.151860857338803	0.0433758583610631	-0.305570715182481	0.111457201986882	-0.202698232519017	-0.21934966298104	-0.0855579420920474	-0.0820998912708957	0.111238128661317	0.122534215164463	-0.265919559958363	0.34601788623855	0.0891404200739807	-0.0485176696229425	-0.266260482968256	0.0414047208263204	0.00775562843967778	0.115264165297198	-0.099382057953497	0.0965711713276755	-0.164335092211768	-0.052752820659903	-0.156631063204764	0.0270450312024545	0.0957920978995924	0.436375245898315	0.512755751668382	0.0393039050098423	-0.220541890958758	0.374985794519942	0.494430595310515	-0.242265376165033	0.105144204290059	-0.414293221665317	-0.0873195962336438	0.167636215119387	0.246866161473455	-0.311914622948995	0.359172298600362	0.104990888442747	-0.0548651000881839	-0.290685474401958	0.0737173763869028	0.0364849659190885	0.311392736686277	-0.149296094671763	0.140967870055577
abundance	0.187343807341767	0.146634195204189	0.397594771781694	0.389492805069698	0.381111250542726	-0.290129008773223	-0.273013168812037	-0.265957530784834	-0.25939125704726	0.249478759455227	0.26228075312274	0.359688988683124	0.28635482268018	0.158208212146773	0.139623469125837	0.197795978982914	0.131499332463829	0.305240510762995	0.455117292669892	0.421659947113306	0.397320903139093	0.226187425152058	0.26418133711531	0.283100999447097	0.265580247623948	-0.0167121144044304	-0.0493212712179504	-0.0659637350033211	-0.0513376972027493	0.0505393791144046	0.0628360124658158	-0.00473196182823615	0.0464094398481796	0.110593888467345	0.0564395477502607	0.103524134016067	-0.0101706250416734	0.0680523595787444	-0.0526604739225076	0.0669858189231642	0.0873874663408105	0.0369702962778208	0.0588600793830186	0.0385998310238664	0.0408075432630674	0.132442031797718	0.0549822365607109	0.0768094634156323	0.0294667627384634
density	0.259387951200092	0.209594951541591	0.376584480490471	0.300882989678607	0.33857063516845	-0.44541423756893	-0.31681419624897	-0.31892785664537	-0.482729427349188	0.193839060173757	0.151849998207272	0.359181078827954	0.248932954579618	0.217771192481269	0.160649417112888	0.122847514108013	0.13993674800769	0.27872311846277	0.423355756717725	0.366463812853301	0.384955678005842	0.127681792974513	0.192160834840975	0.168139178481806	0.118564488276751	-0.0616730947157141	0.0501484796637695	0.0111855089239381	0.0438847770946431	-0.109646110705704	0.0622246429704921	-0.00120561443604982	-0.00135944346335347	0.0105487392334671	-0.0254391927858067	0.0412382400358125	-0.0181728794435269	0.0236634959827717	-0.0919684597590872	0.0429563540785363	0.119287245833173	0.0410904296380712	-0.0148518146856078	0.00103202772604152	0.0479898705544775	0.0712067054384681	0.00910827662022866	0.0459795353455652	0.0422062649001325
IR	1	0.634574641570746	0.469957597269887	0.479879598561938	0.318221885466469	-0.295932018850822	-0.219333279459497	-0.192691099329264	-0.325126499785811	0.28553453616794	0.30372587747832	0.390616693430674	0.373113345842669	0.291714001675406	0.244131842461289	0.303935608075623	0.100581232957339	0.381168367346202	0.467201399654451	0.470758733895445	0.390248097895375	0.311446226630938	0.323138513075654	0.408567648436798	0.21867013416408	0.0397825235885543	-0.140311985104878	-0.0459327304450954	-0.042974697546008	0.0563119044538018	-0.0124319384069703	-0.0040463613989221	0.0328903531650434	0.221674653116304	0.249031271574519	0.0300388758478365	0.0855303464188003	0.134395785139764	0.0269366044055074	0.213359240682749	0.224250025033646	0.144402383776943	0.17277859016034	-0.0160273595988228	0.181113876655336	0.213031347504765	0.220899530447389	0.113925888106639	0.196454117517272
TotalAbundance	0.238884651407436	0.216540371780259	0.32252824733803	0.191799733537723	0.26953963176262	-0.427650434456187	-0.218486085044486	-0.257252710035114	-0.567956911260586	0.0284690406472578	0.0343539196748728	0.293295459436035	0.202476855568617	0.124588364239241	0.0594201025413599	0.0218422911139391	0.0958978332045061	0.0933286387988873	0.310739508146604	0.252837238393301	0.312508307439236	-0.0789258033441955	0.153024654086868	0.0829820072350575	-0.00932124442330342	-0.0414582216715969	0.0269043319234621	0.00495892850039144	0.0351698749701007	-0.150132197015355	0.0350348785864488	3.45496698941296e-06	-0.0780738940012649	0.0491197191858436	0.000390653192935071	0.0583670792255016	-0.118671519419698	0.000723492942263117	-0.0569761626640656	0.0649606726880029	0.0487875728268934	-0.0438674763841658	-0.0710876642097767	-0.00208624574552859	-0.0774208617705632	0.0509652057531327	0.0248899648272466	0.0776715521873153	-0.0887117710312433
AMRO	-0.0772999624097706	-0.141686779128425	-0.129372102782259	-0.0973999713338625	-0.221211402668708	0.389607380693986	0.193111410661657	0.259689403779233	0.381483308286962	0.0133206215950533	0.0577466444274831	-0.239182057369419	-0.0815326138370941	0.0458586274424914	0.0157702136154424	0.080931630850458	-0.0675073227292819	0.0154022720754198	-0.14204483630669	-0.174674562659273	-0.25223522377726	0.188028584869717	0.00953577692376452	0.0154094038623677	-0.0386041022487799	0.12913446534363	-0.10499815630445	0.0739104671747159	-0.0285367993209536	0.254495563721539	-0.10081916632218	0.14070582568623	0.0957427725064842	0.226443218879272	0.139667839437158	-0.0179481844381913	0.154705766406963	0.110468446596227	0.105780183834974	0.0651862303714475	0.124669322026051	0.132095547223038	0.183526885374064	0.0265022795074877	0.200460688900581	0.237552231579516	0.104959542165618	-0.0120769491106394	0.217187628905093
HOSP	-0.269195358959771	-0.255909698735518	-0.361137470146555	-0.223217810041031	-0.240734982026597	0.461567416369056	0.241513232357225	0.267470321034023	0.544036687633983	-0.0231572927931545	-0.107991218565265	-0.286652769920436	-0.224416261390133	-0.161849194061593	-0.0985627063942445	-0.0968421431985004	-0.0687023399108458	-0.125416060237713	-0.364834052732406	-0.282859396838147	-0.310744869815812	0.0566419509349572	-0.192457902214709	-0.110875933065706	-0.00315195797610683	0.00579639123982021	-0.0192876341351444	-0.0349489630511028	-0.0312079506353138	0.109607070142907	-0.0283005876244433	-0.0131114130741873	0.0497932699439896	-0.12896068793884	-0.0772254535966818	-0.0333465386573406	0.118532011942378	-0.103301098075118	0.0432293269019304	-0.0992090786695155	-0.0897628791050819	-0.00972161115845883	-0.021635448843675	0.0275017929713332	0.0251510923003337	-0.183458541487277	-0.124657368502351	-0.0969048534535143	0.0594302896443307
NOCA	-0.176115518042775	-0.231271538263006	-0.242177943465165	-0.163120311450063	-0.169690724207795	0.460524252165908	0.206491030556136	0.285787175030719	0.481638815304211	-0.0797503276534324	-0.0285172333610861	-0.314468445082606	-0.0402797944020938	-0.192001215138082	-0.155578815719573	-0.0218865084687487	-0.0662948256793837	-0.156579645780345	-0.243974955624581	-0.23900948952778	-0.201049569865767	0.0201522515157604	-0.090352377731854	-0.0406356267792144	0.0756976553674673	0.0380490842788713	-0.0366902591303768	-0.0743666494114686	-0.0768021124927883	0.163683650009929	-0.00895174998396106	-0.00528511106931106	0.0277272656526975	0.0788233386837547	0.0270124350491679	0.0674008540130625	0.0277776881031799	-0.0166134714787039	-0.00434342759901563	0.117935843581237	-0.117978018111606	-0.071178514833287	0.0696857412250241	0.0377116679979	-0.0259950195662107	0.0625497898152605	-0.0312946189289204	0.0968822218886218	-0.0103994905216636
BLJA	-0.192433272529807	-0.145054967400831	-0.241403869189344	-0.132874378113718	-0.170134132342839	0.318435602204759	0.208976151237343	0.196681920467552	0.299475619711365	0.190345128018734	-0.122408852562459	-0.099389737448187	-0.262716294145444	-0.0127565294401712	0.167164601356522	-0.0766527725238294	-0.00616965332260372	0.114740528547543	-0.262811826411652	-0.181965452729329	-0.33115433306057	0.271796877948339	-0.108801196932522	-0.0494818129043325	-0.171418477130899	-0.00757102777620471	-0.111505933313142	-0.0126725122879698	0.0345679215408506	0.0139357098251861	-0.119862716674413	-0.00672403245569255	0.0431377599846753	-0.146841473268067	-0.0911039410800969	-0.0837767997382308	0.314619123926822	-0.162069575702605	0.113714207331066	-0.234733647364857	0.0316507697231426	0.272320599822572	-0.0463208506576852	0.0488932070646827	0.241574896038745	-0.244278136262771	-0.167445094443424	-0.353696031598821	0.312030271521281
AMCR	0.0287895335525792	-0.0669638179846621	0.0116284963315719	0.016688152144668	-0.0787757900513586	0.285210119445118	0.111457386652869	0.215582804935842	0.205762933642142	-0.0981090222103429	0.0914254683109705	-0.19815586555101	0.133810975930094	-0.028501051488121	-0.0967780303596894	0.120795041463169	-0.104437374309568	-0.0901274878025452	-0.00183242304365772	-0.0633924526600542	-0.0276835919427892	0.0203951680885134	0.0930182977587806	0.113271184258524	0.0940314784388289	0.0958746972317139	-0.127983416059451	-0.0234119597322658	-0.0301931437688032	0.189708116779973	-0.0925555151981141	0.0700447743255597	0.0761113291427473	0.343522280865194	0.262803773304153	0.099209530574348	-0.036984213154663	0.141594212520409	0.0260749827039362	0.278211042961782	0.0291496681823568	-0.0308026154797554	0.210346213504521	-0.0343541858752447	0.00600456896401178	0.374171222649155	0.216813044361553	0.259296211020995	0.00706196122773331
HostCompetenceSum	0.157074832362226	0.160736581023319	0.234992394258243	0.137846092256829	0.255663641343809	-0.310246594128442	-0.129496817485335	-0.198226921354061	-0.527661271489131	0.148443252528685	-0.031736320420069	0.295926776283303	0.0838948621711172	0.188349705598625	0.137622941296543	-0.0291411054841065	0.102426762888142	0.169773726789645	0.199778603831584	0.18628472155582	0.224060553198966	0.06076005067246	0.107734392729891	0.0534283368059641	-0.0789034518406458	-0.0496222806031074	-0.0169115923178136	-0.00995824923015779	0.108736122474951	-0.161011735571133	-0.0209898359867443	-0.0250130419883708	-0.0370659169633704	-0.04846521561168	-0.0724162096624714	0.0651024759898294	0.0513582433681565	-0.0849350518040808	-0.00231637034142625	-0.0639652144415441	0.125311752809959	0.0668058506132884	-0.123294071355785	0.0154242787763211	0.0398190798248484	-0.122050392793392	-0.0886574442665233	-0.0403114049586672	0.084631145215622
PercentUrban	0.507848775304978	0.519216168827559	0.661005934629596	0.719093909670957	0.621130571567337	-0.521546462481836	-0.466348597087908	-0.49278652213023	-0.42446547530955	0.462766050502879	0.476920856584159	0.713618891921534	0.425696634506247	0.187982407640578	0.285204277731163	0.316431000975119	0.18978276539264	0.518750368205375	0.757123652507415	0.778854760109159	0.674788209970071	0.371959240841428	0.429111831137393	0.521560642096428	0.460682696347678	-0.0364198891859787	-0.0260633097267492	-0.0780527876914069	-0.0910175580795803	0.0407215764310333	0.0947938530244037	0.00697860689320247	0.0636131911724821	0.00163314928937826	-0.00840873815178456	0.00978125789668991	-0.0282413787087115	0.0290353925186481	-0.0828426675822257	0.000996023287158537	0.0437112616181242	0.000140417185787763	-0.0362672380740857	-0.0300820288424575	-0.00282747229936551	0.022207866103582	-0.00166626526316571	0.00725130441440854	-0.0125408500866632
PercentForest	-0.440598037674421	-0.476791960260644	-0.433373530090151	-0.457258309915264	-0.435440158441099	0.577559838621796	0.397568988017345	0.412270115316715	0.509286538543628	-0.224904571183125	-0.221193875724421	-0.522892128565193	-0.232588485731209	-0.168131077602014	-0.18069188649809	-0.176468971773897	-0.157735243639531	-0.323164918214084	-0.499316785752253	-0.530582906081907	-0.488243348873977	-0.121334795275664	-0.206255781199187	-0.287357037504958	-0.212112455567888	0.0514371591415083	0.0417025244240161	0.0450688217581988	0.0260362084338536	0.126696524738518	0.00247694294492482	0.0530504471498149	0.0637533238290795	0.0195794130805859	0.00921511660777243	0.022064720974528	0.0638082455327773	-0.0114515497947745	0.0265302736106126	0.0359862591737824	-0.0658312749961085	-0.00590579974949737	0.0593753944668849	0.0301557933230567	0.0189489060712977	-0.000272496012317636	-0.0189371054531585	0.0179103530791708	0.0308187919755778
PercentOpen	-0.265273337057987	-0.299659288125421	-0.605268903543396	-0.725730424906641	-0.58196065228762	0.183324958929943	0.369762068129298	0.383570465891396	0.0633034974056271	-0.588068354950772	-0.61212166128781	-0.63552463105172	-0.506959714968456	-0.101279438420419	-0.239843381556501	-0.330857736647891	-0.122504855296914	-0.554794632964262	-0.731272239087877	-0.745631116862382	-0.629653546088803	-0.561405368934606	-0.48322687923915	-0.577580063482313	-0.629393323037992	-0.00873514492547107	0.0102376807572165	0.119891375533004	0.131848115637106	-0.280931048367542	-0.174013927127871	-0.0661331226641253	-0.222246670733851	-0.0325364390676268	-0.00369524434594299	-0.0558068664982651	-0.0333174153148451	-0.0428700345866122	0.111773298041048	-0.0565038325499513	0.00816204903497012	0.0059069464067247	-0.0154286288692787	0.0174854568781814	-0.0189668843631123	-0.0451610423033926	0.0209947730003242	-0.0478125443665854	-0.0160993279135536
PercentWetland	-0.317499295024703	-0.220153523833058	-0.373603091607917	-0.301731834498512	-0.231318889736527	0.192399265681443	0.0984117931533944	0.152176077220134	0.241426384818834	-0.128819387811565	-0.129638235183367	-0.2869409549676	-0.136488293165642	-0.136101487872683	-0.243037818740747	-0.175170643291577	-0.0828661728791478	-0.160295311100197	-0.337587209487766	-0.306890509176496	-0.210187839900893	-0.101287729397901	-0.28470396893869	-0.242777835027196	-0.07801551673134	0.0745657300152734	-0.0102973656904195	-0.0571327574641563	0.0636407446476433	0.0418932753036465	-0.0631705992375073	-0.0663386966680811	-0.0192461210251052	0.023275043122026	0.0183950503982488	0.0151298962900173	0.0227243007376286	0.0026390074615315	0.0502114283173869	0.0132598039173765	-0.043095320339768	-0.00807190029932183	0.0373202927660652	0.0184359934330693	0.000826113830547858	0.00660484751296075	0.00656542300230077	0.0204623734863018	0.00433928241638176
TOTAL_POPULATION	0.480343529457014	0.485739908471568	0.463104143621837	0.532354072945451	0.498647169412945	-0.510842983741784	-0.408300709608557	-0.433046130228966	-0.418833492095652	0.317944044872338	0.289099431876112	0.557406443118141	0.316236799075271	0.142665753169376	0.161599239012187	0.205155267692437	0.152460016202123	0.395682714898095	0.552828661216744	0.601024192585902	0.547652275916896	0.23433447858535	0.255534861967236	0.355642556256327	0.329312339149413	-0.0588267095103994	-0.0813825886161248	-0.0907659373541459	-0.0785504213099247	-0.0585055589611179	0.0125082470221551	-0.0443303663105012	-0.026709743279591	-0.00348132780309472	-0.0137639221034216	-0.000630067109615295	-0.0417076918202959	0.0103536438833862	-0.0560917436307081	-0.00168168114248545	0.0382964754388299	-0.0112242537501391	-0.0464457684559929	-0.0199192814732013	-0.00960572737924698	0.0114904794895079	-0.00651485036555776	-0.00272972734841787	-0.0161269260593663
POPDEN	0.502611792351348	0.549020790795238	0.617892524988679	0.65659614461514	0.578920463308528	-0.525909798974224	-0.461997408665741	-0.503667597134472	-0.471676329473652	0.435121411903271	0.455244143344959	0.696764717293729	0.40744139012292	0.174317502264391	0.249129665888364	0.2689795328495	0.156354968682483	0.479748764864788	0.711450538846627	0.730492760376289	0.640072541850567	0.324955989339732	0.382952163543827	0.452364109949966	0.395581767520126	0.000794588715192173	0.0253331130613557	-0.0432392987974748	-0.0484368878642004	0.0454860018736221	0.118136591374746	0.0347293344204968	0.0750443119105205	-0.000692238039446915	-0.00395564562778987	0.00693196377275745	-0.0308804013450059	0.0243875022909688	-0.0729321304176516	0.000612680149985553	0.044200570387682	0.00154744255602899	-0.0333206755134728	-0.0326234325194269	-0.00855280819198184	0.0179135434375248	0.00465749091441091	0.00849135652166942	-0.01840090177402
Major_Wastewater_Count	0.324257388451714	0.138757925854584	0.274004170968956	0.217668625168554	0.160273775214239	-0.0990065321474324	0.0627028684254369	0.0828762616891781	0.00110607271355999	0.0672533919907958	0.0583705900144108	0.093655666400729	0.050258238998173	0.117451650910894	0.208186120479325	0.195287352171145	0.216551789015695	0.110419319438017	0.186328984081798	0.151915043561852	0.0989068222081952	0.0844201597277813	0.256902218648949	0.260575709824627	0.105491285093471	-0.12628244881556	-0.136877746989018	-0.030461581228848	-0.102313635837174	-0.12438907197935	-0.0845005000059541	-0.0400720686060223	-0.0727278522199714	0.00838108175391234	-0.0363828764495184	-0.00330754583198719	0.0046563165097141	0.00311582619931563	-0.0624144242859756	-0.000321343918509546	-0.00321971481806643	-0.0121016866440011	-0.0138817330458736	0.0187561736032786	0.0116004337020644	0.000100358935996615	-0.0450275166832547	-0.0221625061164543	0.0157894067431665
TOTAL_WW	0.183643824083025	0.252281221501665	0.147770961435178	0.207034465049265	0.252821939131575	-0.403620452080326	-0.303600732882478	-0.322038298303604	-0.363147824528968	0.0981922169384028	0.0387983729937992	0.294438612812283	0.138673315961405	0.085180878236868	0.00470912765556542	0.0209880022543553	0.0320743740427411	0.181995714112761	0.236405119913708	0.288943328923478	0.30522506265774	0.0340971607911271	-0.000700355325935999	0.0699404854272626	0.105759981077379	-0.055084448248774	-0.0782899931376012	-0.0569014259893302	-0.0135577633540292	-0.112778493476919	-0.0355575019184357	-0.0606960979226558	-0.0695799633851253	-0.0160689090503841	-0.00230273348341639	-0.0131453697210376	-0.0599396347046742	0.00884518568252792	-0.00478475713901032	-0.0201244732359029	0.0620822601728468	0.00518773398752623	-0.0551864244665505	-0.0229648193541148	-0.0126709146267992	0.00450361254778366	0.0267761455971447	-0.00583556559983535	-0.0238158792151993
[truncated: 37 more columns]
