# Supplementary material for: Seasonal temperatures and hydrological conditions improve the prediction of West Nile virus infection rates in Culex mosquitoes and human case counts in New York and Connecticut
Source: PLoS One. 2019 Jun 3;14(6):e0217854. doi: 10.1371/journal.pone.0217854 (PMC6546252; doi:10.1371/journal.pone.0217854)
Supplement: S7 File — (ZIP) [file pone.0217854.s007.zip › S7_4_trap_annual_mosquitoes_FULL.csv]

	IR	GDD10_2	GDD10_3	GDD10_4	DTR_1	DTR_2	DTR_3	DTR_4	MIN_T_1	MIN_T_2	MIN_T_3	MIN_T_4	MAX_T_1	MAX_T_2	MAX_T_3	MAX_T_4	MEAN_MIN_T_1	MEAN_MIN_T_2	MEAN_MIN_T_3	MEAN_MIN_T_4	MEAN_MAX_T_1	MEAN_MAX_T_2	MEAN_MAX_T_3	MEAN_MAX_T_4	PCP_MEDIAN_1	PCP_MEDIAN_2	PCP_MEDIAN_3	PCP_MEDIAN_4	PCP_INT_MEDIAN_1	PCP_INT_MEDIAN_2	PCP_INT_MEDIAN_3	PCP_INT_4	GDD10_anomaly_2	GDD10_anomaly_3	GDD10_anomaly_4	MIN_T_anomaly_1	MIN_T_anomaly_2	MIN_T_anomaly_3	MIN_T_anomaly_4	MAX_T_anomaly_1	MAX_T_anomaly_2	MAX_T_anomaly_3	MAX_T_anomaly_4	MEAN_MIN_T_anomaly_1	MEAN_MIN_T_anomaly_2	MEAN_MIN_T_anomaly_3	MEAN_MIN_T_anomaly_4	MEAN_MAX_T_anomaly_1	MEAN_MAX_T_anomaly_2
IR	1	0.236172646136964	0.232573089766688	0.123020582697055	-0.135710783405532	-0.0702392270412679	-0.088188209679242	-0.179426597587151	0.158378635168857	0.181320278621074	0.181576585299913	0.162843916543376	0.105852230065376	0.12283341298325	0.153254953940615	-0.0036085001164475	0.171094617976104	0.222438791578618	0.216250936248544	0.150364942880179	0.134237421574527	0.19144502940764	0.215135079946728	0.0608640297016716	0.0980105243041014	-0.0551241703247496	-0.0672820800767788	0.0259456255653791	0.0952151041350205	0.00262669195575723	-0.022527698535582	0.0416583129056588	0.142413817595077	0.144711685843501	-0.0079271568080632	0.0613763300292216	0.0998509997633376	0.0475626359345079	0.075417176794677	0.0768909145064784	0.0777326753179439	0.101052557213313	-0.040046816237795	0.0761463921394467	0.121107079181201	0.123799909448288	0.0127970838955051	0.0725026053634573	0.138185972230378
GDD10_2	0.236172646136964	1	0.687085098619097	0.508099539395444	-0.399389032253782	-0.100360391500078	-0.216223989334488	-0.254623557420363	0.548661231394544	0.632590940460306	0.55440170293076	0.464272645880966	0.267817712514093	0.376045631559079	0.599581372231923	0.202254197186945	0.565462654143391	0.874878486039237	0.623532231300336	0.524796745293633	0.464877575735622	0.909687849419614	0.657321853408623	0.43311390756793	0.268142091320787	-0.17563464847549	0.0562444306747747	-0.232151388642354	0.335583472983225	0.0909440679511858	0.224108007800687	-0.0921256143211777	0.679430122670183	0.240632042029209	0.120733437308614	0.211177088518091	0.32107736788238	0.0991381648953896	0.150330414936061	0.141106462457741	0.113156177020051	0.35927922815107	0.054747821028694	0.24014533520237	0.588516737733838	0.162214959406683	0.138756910580231	0.176934850326729	0.643992879148175
GDD10_3	0.232573089766688	0.687085098619097	1	0.660659086980149	-0.407569937604553	-0.414999816184855	-0.43383035722749	-0.408237252961425	0.560681414501408	0.635056605523823	0.791819362829511	0.530625512766674	0.189531016605489	0.343674324063056	0.589230543139285	0.19318005654611	0.553195986836166	0.776736006549091	0.949186631444661	0.700534621672214	0.447515148053136	0.517292325905102	0.898829489929147	0.537559110497826	0.256592189717301	-0.125350363516844	-0.126959775015728	0.228617705792191	0.287828690457311	0.0906466363865287	0.0946489945239509	0.34136728106275	0.238418034371786	0.607876102113342	0.149937439706899	0.0665552614877805	0.198513794496423	0.269530904482427	0.0895054646347838	0.0990317693459112	0.176141554420627	0.36257685161291	0.0831433623552852	0.0406924595844255	0.202356815477407	0.565538917430155	0.152474291455227	0.042781074445694	0.250640717607252
GDD10_4	0.123020582697055	0.508099539395444	0.660659086980149	1	-0.461150391172375	-0.431236048375405	-0.381350880878988	-0.291601146568983	0.419110882329211	0.410711741884828	0.50555141800976	0.629878736099493	-0.0838224215283175	0.106600880013325	0.398566064311884	0.465166912966881	0.371228495841329	0.590015216631598	0.660201384800179	0.789272893288372	0.219238592792606	0.289594266481092	0.547766344923093	0.705632403818441	0.188330014011146	-0.00536830836254616	-0.258572090877727	0.0400705142222333	0.147702441260497	0.319238594351593	-0.100144489342166	0.100878850221269	0.151944933479064	0.203891154727429	0.713405710446027	-0.04486247068063	-0.0119805626411947	-0.108204759954356	0.273136219033896	-0.143261825035266	0.00797469167800198	0.235559662942405	0.409959046788155	-0.134293960411222	0.0319434741215291	0.0906507755465391	0.404120861917463	-0.158225264835595	0.112537122104359
DTR_1	-0.135710783405532	-0.399389032253782	-0.407569937604553	-0.461150391172375	1	0.475254954644471	0.597631351480347	0.452184737837159	-0.370782692659577	-0.430380578185592	-0.44859422080203	-0.2001408344931	0.020783159907312	-0.0601048730424669	-0.183142634170072	0.0184884123730119	-0.469589148456908	-0.531622540334706	-0.533858260764713	-0.421806977777363	-0.0973105531300753	-0.183693285359759	-0.161649878013867	-0.201112263732344	-0.284349480490462	0.182528660708704	0.217206300447931	0.14561041561013	-0.233594057984987	0.0659124983948031	0.19125766973883	0.118412910062492	-0.226592813227266	-0.0498015213867011	-0.0715807705832447	-0.0301743956252979	-0.200230851052807	0.0779158313290546	0.182012943602795	0.0357020039426834	-0.131791251524226	-0.153670779695505	0.0464362275350834	-0.116662686417699	-0.188096977528592	-0.0632189426929072	0.167604184838606	0.0944641220463525	-0.247992986186334
DTR_2	-0.0702392270412679	-0.100360391500078	-0.414999816184855	-0.431236048375405	0.475254954644471	1	0.903269075948967	0.502187937352019	-0.251202457035103	-0.460002229557716	-0.540936152669609	-0.495806707176021	-0.140856031872842	0.160780459720691	0.0394288287052718	0.0844317055035067	-0.405872180957882	-0.539538305007175	-0.646525100853616	-0.704096676489213	-0.25219773291541	0.274771914173132	-0.021198775013384	-0.485729413390455	0.070424348294336	-0.310641110454776	-0.158716436612881	-0.0494148626326527	0.0081997379091836	-0.232269736377241	-0.144777330739562	-0.0898283974809427	0.213653267220261	0.0874142019207931	0.0977952664294598	0.269063105374945	-0.0950530970745285	0.0715369902432279	-0.0831324155619603	-0.161195348523793	0.085513422133893	0.115535482039369	0.07647904733066	0.112412784772517	-0.0468693881751425	-0.0711473608548589	-0.160249614403536	0.071508462043281	0.328125413947812
DTR_3	-0.088188209679242	-0.216223989334488	-0.43383035722749	-0.381350880878988	0.597631351480347	0.903269075948967	1	0.524174593790486	-0.33219220044701	-0.495588133816098	-0.60763172365384	-0.413620293202325	-0.1735216850893	0.0759742644581559	0.0829191016619312	0.17406395606971	-0.474307351248107	-0.60298526503387	-0.695333660527662	-0.654591753173225	-0.276470808934735	0.116136905926999	0.00495433680005927	-0.417551011370764	-0.0657930800378307	-0.226893571010893	-0.206278571451944	-0.00457425814572586	-0.139564123829244	-0.174268386436024	-0.207072246836629	-0.0517924137073227	0.134178812160996	0.146036929597452	0.222749404704635	0.220988125265759	-0.0924716663201372	0.0527554166316098	0.0713066860608891	-0.177512309324065	0.0147883910756174	0.187073311005687	0.180362777615521	0.0718769230337047	-0.0523072491744706	-0.0495764899418779	0.00803385828370382	0.0807616552183256	0.188754419254553
DTR_4	-0.179426597587151	-0.254623557420363	-0.408237252961425	-0.291601146568983	0.452184737837159	0.502187937352019	0.524174593790486	1	-0.343596139210396	-0.274133079152101	-0.504461505855884	-0.314976878294259	-0.310943007197373	0.0600565889528063	0.0701046472837938	0.0560366466361014	-0.435390440215133	-0.416590716824686	-0.508672106809403	-0.447974960707983	-0.295440304477103	-0.0283332369363577	-0.198038505469349	0.0950900996975818	0.140446080226763	-0.0358963230367196	0.16918150285765	-0.274372493192025	0.132967154671872	-0.0248580335831217	0.0463993131152741	-0.192895324326974	-0.00819164472580371	-0.119242279701477	0.111092457599634	-0.0530875007002911	-0.0406103045774153	-0.0795237442118802	-0.0116458965551547	-0.301186026044895	0.0328247277349039	0.124953941579836	0.0812795025475867	-0.136860169287726	-0.0241884138697092	-0.118870234419073	0.0312784585850981	-0.192573138189883	-0.0220059497376596
MIN_T_1	0.158378635168857	0.548661231394544	0.560681414501408	0.419110882329211	-0.370782692659577	-0.251202457035103	-0.33219220044701	-0.343596139210396	1	0.395276029136908	0.534681386921879	0.439842769422457	0.201486553618868	0.349888222600295	0.511986665871288	0.207139266089537	0.89041573095226	0.588471775651787	0.563181029578781	0.41897695304596	0.84354822387494	0.448226877371183	0.460575596135716	0.262450261932897	0.104191652039175	0.0769023188906751	-0.157668078535626	-0.103905338528999	0.174738408132103	0.269504499224976	0.00558856983637203	-0.0870136821797177	0.256992222863598	0.120405463100703	-0.0309294981840289	0.753324420577351	0.0108018538921951	0.0363706047194777	0.0720751514612017	0.146936638211697	0.292755232198119	0.380019142118304	0.14910807958541	0.621874343468952	0.127825137764886	0.0101940348901416	-0.150503495799494	0.613525199577029	0.316681615329193
MIN_T_2	0.181320278621074	0.632590940460306	0.635056605523823	0.410711741884828	-0.430380578185592	-0.460002229557716	-0.495588133816098	-0.274133079152101	0.395276029136908	1	0.434756843059205	0.400138967203359	0.24257637634458	0.0984884477856236	0.517136829166105	-0.0890567874337325	0.559953069111251	0.806108393947136	0.679539954456364	0.566611738732221	0.445277002980732	0.510741771536708	0.463584427608747	0.46808608707034	0.248427171452728	-0.0122148060226263	-0.0157414893644077	0.0555233899193309	0.395424522313505	0.143662367693998	0.0161319122063947	0.216261867928245	0.366734299621991	0.217863744350186	-0.0427557887341775	-0.040739063352668	0.786646848694235	-0.127304627723675	0.0260049976310643	0.188433300988912	-0.0192331121263812	0.36459262557234	-0.163763485135199	0.172710693484373	0.543840079388891	0.262759030013378	0.125697548017261	0.108460706593006	0.367131523758532
MIN_T_3	0.181576585299913	0.55440170293076	0.791819362829511	0.50555141800976	-0.44859422080203	-0.540936152669609	-0.60763172365384	-0.504461505855884	0.534681386921879	0.434756843059205	1	0.504166835499875	0.115545598368212	0.183478473842418	0.248493417188618	0.0557994636089426	0.482714097591569	0.698528634730508	0.844076719373659	0.685777500672399	0.350338336642856	0.315781470963536	0.583565823982576	0.463981833053377	0.224145763538118	-0.117947095192248	0.0594114694480136	0.0674278050448173	0.223671119962066	-0.00458992868649351	0.299201728462605	0.117576565338338	0.124074368263753	0.309127820488663	-0.0845607786511643	0.0207327125990822	-0.0496548686452881	0.580879583539613	0.0330306309442027	0.0521598960003098	0.0876081194521006	0.0529993765819723	-0.0213347674892491	-0.0723622289512114	0.072405406450073	0.309084096527349	0.0622130870411245	-0.0426372885529698	0.114063650435025
MIN_T_4	0.162843916543376	0.464272645880966	0.530625512766674	0.629878736099493	-0.2001408344931	-0.495806707176021	-0.413620293202325	-0.314976878294259	0.439842769422457	0.400138967203359	0.504166835499875	1	0.0383863977170659	0.0322367076431352	0.290684146016832	0.102419026705154	0.330387821705563	0.592640574936864	0.567709397128028	0.826693873289014	0.28596792270359	0.235065219506088	0.387691828420151	0.733416021749008	0.0872710309865071	0.122597062157985	-0.110018393559756	-0.222930722342862	0.114773696623665	0.350668043163357	-0.00482604456991675	-0.147447967624172	0.193091128614894	0.119352471488806	0.291345650523714	0.0487965446610614	0.0419245737167934	0.0177776447135275	0.802857639685894	-0.00258788234094431	-0.0371101267941052	0.160673915339573	0.057313262296998	-0.11025027365064	0.199686915441121	0.0725415035662351	0.605548468767536	-0.031049182643166	0.0972672267909454
MAX_T_1	0.105852230065376	0.267817712514093	0.189531016605489	-0.0838224215283175	0.020783159907312	-0.140856031872842	-0.1735216850893	-0.310943007197373	0.201486553618868	0.24257637634458	0.115545598368212	0.0383863977170659	1	0.33760522092834	0.137136813290485	0.106426632269752	0.402184013600779	0.257066347867572	0.211655362001374	0.0275305533512111	0.462351166460417	0.1680754875743	0.125758395319187	-0.154010499454254	-0.114049149981759	0.162331924268845	0.405442706287255	0.0899511353322575	0.0690806871081498	0.0840027395609156	0.345396444533353	0.141858932107975	0.223766864132697	0.166447455553007	-0.204457471172402	0.189945443470986	0.25279650310564	0.0726840760645778	-0.0138426181045848	0.97654133425266	0.300866869564244	0.0853239688153701	0.0625290906688648	0.47289046351489	0.317781645321607	0.302889203812498	-0.0518010742897122	0.505539880427546	0.0799339166851189
MAX_T_2	0.12283341298325	0.376045631559079	0.343674324063056	0.106600880013325	-0.0601048730424669	0.160780459720691	0.0759742644581559	0.0600565889528063	0.349888222600295	0.0984884477856236	0.183478473842418	0.0322367076431352	0.33760522092834	1	0.380151775786246	0.259690270618405	0.381998844991866	0.234560477891705	0.24747380580585	-0.079292141696828	0.404649628104548	0.411107491963505	0.41821832160479	-0.0526205504572407	0.183444906083769	-0.0974258861321166	0.135608953117768	-0.034621967556233	0.132764129964361	-0.0352328813668856	0.0942388216825572	-0.0277126629432209	0.13872167752678	0.245724004839465	0.00513943638412427	0.348553893153979	-0.0263901299075086	0.123352586259669	-0.0415858605481074	0.247377446545398	0.867363783594242	0.220502553164421	0.153507090009883	0.414627101907941	0.0710806120140791	0.24581421469587	-0.265550351710869	0.367658472442535	0.148275923911636
MAX_T_3	0.153254953940615	0.599581372231923	0.589230543139285	0.398566064311884	-0.183142634170072	0.0394288287052718	0.0829191016619312	0.0701046472837938	0.511986665871288	0.517136829166105	0.248493417188618	0.290684146016832	0.137136813290485	0.380151775786246	1	0.337341691901391	0.45188560046041	0.498507874228142	0.441019456848597	0.296970092762602	0.43027330005644	0.604417880019826	0.694272994736977	0.372293088254415	0.302732676267546	-0.000494777166893676	-0.0834612781557171	0.0123819971996829	0.339694207855355	0.252698948002852	-0.0109974013878561	0.136633360457745	0.473815590375755	0.539541885490371	0.287222455807061	0.443600286139129	0.436425909829316	0.0591719189505921	0.180793628848242	0.0636580028358807	0.220407910688986	0.912531601604559	0.257040000423815	0.378546531467535	0.444170967016607	0.439260988992677	0.197584519035656	0.318565754476007	0.46661284479025
MAX_T_4	-0.0036085001164475	0.202254197186945	0.19318005654611	0.465166912966881	0.0184884123730119	0.0844317055035067	0.17406395606971	0.0560366466361014	0.207139266089537	-0.0890567874337325	0.0557994636089426	0.102419026705154	0.106426632269752	0.259690270618405	0.337341691901391	1	0.166686676180747	0.0547716189380784	0.093316669830559	0.0746084085507319	0.195889521240731	0.137770275100378	0.299109796096956	0.116351437759564	-0.144862152982313	0.231393008664603	0.0566851052882403	0.000966806708519738	-0.179661174550748	0.451599608838109	0.151100206995195	-0.0210219231759033	0.0653840280036189	0.139978350869535	0.572682654074631	0.213320756121634	-0.200727903423273	-0.0159671809030404	0.0823949212786373	0.0503228339853687	0.153965337180467	0.273736108582431	0.966535451664885	0.165102374046891	-0.112382061923922	0.0259838100038166	0.0499316515904572	0.18836821228636	-0.021490234930168
MEAN_MIN_T_1	0.171094617976104	0.565462654143391	0.553195986836166	0.371228495841329	-0.469589148456908	-0.405872180957882	-0.474307351248107	-0.435390440215133	0.89041573095226	0.559953069111251	0.482714097591569	0.330387821705563	0.402184013600779	0.381998844991866	0.45188560046041	0.166686676180747	1	0.688315786541259	0.606830931995684	0.395801915985411	0.924390927113545	0.424449470409467	0.383110884690052	0.182131000428492	-0.00987301810024497	0.101872327273184	-0.0339406558746872	-0.0467504158396315	0.101184109819216	0.223272263326828	0.0578097338194927	-0.0108478001559758	0.285195376552951	0.077748725952805	-0.131876458434428	0.589064672303083	0.213256768659874	-0.0944291455021257	-0.0880526405844458	0.357790021029205	0.349317138809102	0.318250453089189	0.109714025169136	0.739715155005727	0.290945173108623	0.0467147486908945	-0.249326157139347	0.702029980995444	0.310911241680009
MEAN_MIN_T_2	0.222438791578618	0.874878486039237	0.776736006549091	0.590015216631598	-0.531622540334706	-0.539538305007175	-0.60298526503387	-0.416590716824686	0.588471775651787	0.806108393947136	0.698528634730508	0.592640574936864	0.257066347867572	0.234560477891705	0.498507874228142	0.0547716189380784	0.688315786541259	1	0.830141797576837	0.752490376554149	0.546235928104645	0.661303525740076	0.568695085977366	0.590447849802898	0.198392178453629	-0.0282286335357167	0.0969286479088083	-0.117125707601513	0.29546465676361	0.152538007159491	0.227523331275929	0.0296608273143941	0.462871073418862	0.164263450094908	0.00142541868712663	0.0537426186752443	0.380947712395696	0.0208139313114977	0.123404361120077	0.162732249207632	0.0498820234753762	0.258457486482393	-0.0634375613484726	0.173457446531176	0.543852684114992	0.17642522883728	0.164071167167285	0.136663050453224	0.416872637926089
MEAN_MIN_T_3	0.216250936248544	0.623532231300336	0.949186631444661	0.660201384800179	-0.533858260764713	-0.646525100853616	-0.695333660527662	-0.508672106809403	0.563181029578781	0.679539954456364	0.844076719373659	0.567709397128028	0.211655362001374	0.24747380580585	0.441019456848597	0.093316669830559	0.606830931995684	0.830141797576837	1	0.787483815194515	0.45341417351853	0.372011010938442	0.715233329737108	0.574725326856743	0.227538426357993	-0.0206637075509556	-0.0291846023846377	0.183953949860786	0.278243282189381	0.133211255776952	0.147878888562445	0.290333711780349	0.143335182331698	0.433922644051097	0.0418894629294664	-0.0242024171384069	0.190491341450776	0.197071499074965	0.046475449251581	0.14087786526334	0.135234141113696	0.223870939361195	0.00336774129324301	0.0072322862464125	0.179698396649228	0.468532693521522	0.118985787496144	0.00573423813180471	0.133964780888101
MEAN_MIN_T_4	0.150364942880179	0.524796745293633	0.700534621672214	0.789272893288372	-0.421806977777363	-0.704096676489213	-0.654591753173225	-0.447974960707983	0.41897695304596	0.566611738732221	0.685777500672399	0.826693873289014	0.0275305533512111	-0.079292141696828	0.296970092762602	0.0746084085507319	0.395801915985411	0.752490376554149	0.787483815194515	1	0.263937732496589	0.232042454390132	0.459155758870305	0.847396901551934	0.0846342725568071	0.0843924317551532	-0.0542361522656191	-0.0339080359590591	0.115852712823793	0.273421548503038	0.086205390372593	0.0630792203366801	0.137528835061239	0.153471756009827	0.301069168049264	-0.143858485250652	0.113998311021644	0.0329343025955385	0.430086964964121	-0.0188009411787871	-0.168622603066098	0.125880486340839	0.0151099898825886	-0.211713363365756	0.193283893836492	0.149702000623213	0.589859254312012	-0.160119558422164	0.068396102331528
MEAN_MAX_T_1	0.134237421574527	0.464877575735622	0.447515148053136	0.219238592792606	-0.0973105531300753	-0.25219773291541	-0.276470808934735	-0.295440304477103	0.84354822387494	0.445277002980732	0.350338336642856	0.28596792270359	0.462351166460417	0.404649628104548	0.43027330005644	0.195889521240731	0.924390927113545	0.546235928104645	0.45341417351853	0.263937732496589	1	0.399107336159203	0.362031144803685	0.118422045056201	-0.133981504273029	0.193698783429968	0.0555825488457728	0.010209753004696	0.0131390450021033	0.280166387422118	0.147799461602771	0.0389313077274787	0.223595161773395	0.0661276573550252	-0.179587152499035	0.651001040349717	0.153890149030873	-0.0727844139284825	-0.0206216567653441	0.418752556829503	0.336836591031778	0.292362948975501	0.14374041486852	0.783458657854921	0.246708713188565	0.0253469015073224	-0.208646463873444	0.83219348896676	0.243338160651898
MEAN_MAX_T_2	0.19144502940764	0.909687849419614	0.517292325905102	0.289594266481092	-0.183693285359759	0.274771914173132	0.116136905926999	-0.0283332369363577	0.448226877371183	0.510741771536708	0.315781470963536	0.235065219506088	0.1680754875743	0.411107491963505	0.604417880019826	0.137770275100378	0.424449470409467	0.661303525740076	0.372011010938442	0.232042454390132	0.399107336159203	1	0.630556599652569	0.241539198053096	0.289303823801032	-0.308992578261383	-0.0307120065134442	-0.177780754819638	0.344722393408235	-0.0327367575328514	0.130844160112406	-0.0461574442307228	0.718940802554644	0.265465794654431	0.088755393177093	0.30108664239651	0.350353189435016	0.0875028662895222	0.066862120242169	0.0422264099791601	0.133150136696244	0.398088015648391	-0.00430836024068633	0.298236920699144	0.57931645808291	0.138089019161716	0.0445980099800689	0.219775755935282	0.768396458569193
MEAN_MAX_T_3	0.215135079946728	0.657321853408623	0.898829489929147	0.547766344923093	-0.161649878013867	-0.021198775013384	0.00495433680005927	-0.198038505469349	0.460575596135716	0.463584427608747	0.583565823982576	0.387691828420151	0.125758395319187	0.41821832160479	0.694272994736977	0.299109796096956	0.383110884690052	0.568695085977366	0.715233329737108	0.459155758870305	0.362031144803685	0.630556599652569	1	0.393631438195356	0.252618693699766	-0.249393852288418	-0.241202889451507	0.251506972469182	0.251431393454934	0.0158844237009235	0.00439305561173566	0.353607544307921	0.329919784400617	0.745777225390304	0.274897575621115	0.181223979557597	0.175127506759061	0.325508972921325	0.134008401777778	0.0233972678566812	0.202546955089801	0.493415115271014	0.180079314080796	0.0799596333166152	0.199167909085918	0.603710100035767	0.1733704165906	0.0865151748789542	0.369953658214295
MEAN_MAX_T_4	0.0608640297016716	0.43311390756793	0.537559110497826	0.705632403818441	-0.201112263732344	-0.485729413390455	-0.417551011370764	0.0950900996975818	0.262450261932897	0.46808608707034	0.463981833053377	0.733416021749008	-0.154010499454254	-0.0526205504572407	0.372293088254415	0.116351437759564	0.182131000428492	0.590447849802898	0.574725326856743	0.847396901551934	0.118422045056201	0.241539198053096	0.393631438195356	1	0.177644097903092	0.0726478320456258	0.0400854222531593	-0.200700162961129	0.20796241036729	0.289676296915236	0.123540545476415	-0.0443224439734298	0.148265520766809	0.100065809916449	0.401199189993352	-0.191705944724511	0.102812707948518	-0.0105574628845795	0.471960665787117	-0.19980342295121	-0.168257432556844	0.214368834992939	0.0650947234993275	-0.317009705449856	0.200845326160383	0.0960893570066567	0.675349978837138	-0.292650044427203	0.0630861186886299
PCP_MEDIAN_1	0.0980105243041014	0.268142091320787	0.256592189717301	0.188330014011146	-0.284349480490462	0.070424348294336	-0.0657930800378307	0.140446080226763	0.104191652039175	0.248427171452728	0.224145763538118	0.0872710309865071	-0.114049149981759	0.183444906083769	0.302732676267546	-0.144862152982313	-0.00987301810024497	0.198392178453629	0.227538426357993	0.0846342725568071	-0.133981504273029	0.289303823801032	0.252618693699766	0.177644097903092	1	-0.348470984140358	-0.0466352361149721	0.0127543358441135	0.921987421430591	-0.196009695132708	0.0117070047636157	0.124049125729196	0.308903462483926	0.245333765280307	0.10552559535923	-0.021107963229974	0.182868587704957	0.163946177520957	-0.0205901633907983	-0.115668127113425	0.207177266793046	0.297952596882144	-0.143556726891069	-0.169696822793284	0.155094065073788	0.208441877666568	-0.0767079513180519	-0.292628328755304	0.347129785239745
PCP_MEDIAN_2	-0.0551241703247496	-0.17563464847549	-0.125350363516844	-0.00536830836254616	0.182528660708704	-0.310641110454776	-0.226893571010893	-0.0358963230367196	0.0769023188906751	-0.0122148060226263	-0.117947095192248	0.122597062157985	0.162331924268845	-0.0974258861321166	-0.000494777166893676	0.231393008664603	0.101872327273184	-0.0282286335357167	-0.0206637075509556	0.0843924317551532	0.193698783429968	-0.308992578261383	-0.249393852288418	0.0726478320456258	-0.348470984140358	1	0.297817978942359	-0.00594538522955742	-0.221360479562726	0.839206107285876	0.176609298132994	-0.0464761121087637	-0.38502290748516	-0.313752698319502	-0.0698167436153229	0.0485194159817979	-0.0852015593149271	-0.297584917379759	0.115391444076022	0.146659808055126	-0.191531882757201	-0.0576738904847365	0.224688434398476	0.0926389761335838	-0.19670239521344	-0.169709231407475	0.0893058674295088	0.181030849034502	-0.504090699176803
PCP_MEDIAN_3	-0.0672820800767788	0.0562444306747747	-0.126959775015728	-0.258572090877727	0.217206300447931	-0.158716436612881	-0.206278571451944	0.16918150285765	-0.157668078535626	-0.0157414893644077	0.0594114694480136	-0.110018393559756	0.405442706287255	0.135608953117768	-0.0834612781557171	0.0566851052882403	-0.0339406558746872	0.0969286479088083	-0.0291846023846377	-0.0542361522656191	0.0555825488457728	-0.0307120065134442	-0.241202889451507	0.0400854222531593	-0.0466352361149721	0.297817978942359	1	-0.098053667466271	0.0169066288721011	0.112778553741532	0.89493630606485	-0.0198459268857244	0.0342286298886444	-0.173616051186553	-0.304303431128032	-0.161439346833448	0.00508160154589299	0.174581876198897	-0.0929207701271383	0.392778940490693	0.0810243384715052	-0.120986933202211	0.0426232401364332	0.0172585034951325	0.230045975983102	0.0518313261008176	0.0211732045585643	0.0844730253271778	-0.131156992563197
PCP_MEDIAN_4	0.0259456255653791	-0.232151388642354	0.228617705792191	0.0400705142222333	0.14561041561013	-0.0494148626326527	-0.00457425814572586	-0.274372493192025	-0.103905338528999	0.0555233899193309	0.0674278050448173	-0.222930722342862	0.0899511353322575	-0.034621967556233	0.0123819971996829	0.000966806708519738	-0.0467504158396315	-0.117125707601513	0.183953949860786	-0.0339080359590591	0.010209753004696	-0.177780754819638	0.251506972469182	-0.200700162961129	0.0127543358441135	-0.00594538522955742	-0.098053667466271	1	-0.0255468630329429	-0.103341042624848	-0.0278900274303378	0.949060971602189	-0.357104754213834	0.371591457739346	0.0210591267682522	-0.170654174553355	0.0542976284312829	0.0666102031675219	-0.311006162869965	0.0911372165124881	-0.0432606320655452	0.00764985265811109	0.00768851989789644	-0.0911225078699395	-0.269291878919856	0.381864141606177	-0.102926374217272	-0.0131403961049769	-0.227947708613575
PCP_INT_MEDIAN_1	0.0952151041350205	0.335583472983225	0.287828690457311	0.147702441260497	-0.233594057984987	0.0081997379091836	-0.139564123829244	0.132967154671872	0.174738408132103	0.395424522313505	0.223671119962066	0.114773696623665	0.0690806871081498	0.132764129964361	0.339694207855355	-0.179661174550748	0.101184109819216	0.29546465676361	0.278243282189381	0.115852712823793	0.0131390450021033	0.344722393408235	0.251431393454934	0.20796241036729	0.921987421430591	-0.221360479562726	0.0169066288721011	-0.0255468630329429	1	-0.0811158835088299	0.073925427278378	0.128022052009838	0.355308332522401	0.201910686956247	-0.00025291102280003	0.00627594978001053	0.306514673994372	0.103617285902064	-0.031828311678688	0.0661679092165553	0.122848553628243	0.303070123091508	-0.184709070953862	-0.079422747331014	0.250785603759383	0.21076330461154	-0.0772469334663772	-0.19786130263198	0.358159417939242
PCP_INT_MEDIAN_2	0.00262669195575723	0.0909440679511858	0.0906466363865287	0.319238594351593	0.0659124983948031	-0.232269736377241	-0.174268386436024	-0.0248580335831217	0.269504499224976	0.143662367693998	-0.00458992868649351	0.350668043163357	0.0840027395609156	-0.0352328813668856	0.252698948002852	0.451599608838109	0.223272263326828	0.152538007159491	0.133211255776952	0.273421548503038	0.280166387422118	-0.0327367575328514	0.0158844237009235	0.289676296915236	-0.196009695132708	0.839206107285876	0.112778553741532	-0.103341042624848	-0.0811158835088299	1	0.0914177850345709	-0.107518914461578	-0.0995824149687273	-0.134740096105771	0.2526848599875	0.170374237499912	0.000775751447824532	-0.292589383024443	0.293859502980851	0.0572317532458437	-0.136279173421056	0.182105535343729	0.443870864095176	0.122450151380751	-0.0640728169127082	-0.103139308112526	0.231132637668378	0.181049479404717	-0.200885776919256
PCP_INT_MEDIAN_3	-0.022527698535582	0.224108007800687	0.0946489945239509	-0.100144489342166	0.19125766973883	-0.144777330739562	-0.207072246836629	0.0463993131152741	0.00558856983637203	0.0161319122063947	0.299201728462605	-0.00482604456991675	0.345396444533353	0.0942388216825572	-0.0109974013878561	0.151100206995195	0.0578097338194927	0.227523331275929	0.147878888562445	0.086205390372593	0.147799461602771	0.130844160112406	0.00439305561173566	0.123540545476415	0.0117070047636157	0.176609298132994	0.89493630606485	-0.0278900274303378	0.073925427278378	0.0914177850345709	1	0.0653476657191925	0.158044335347171	-0.00278944920143669	-0.237332274720665	-0.0932611766891386	-0.0883517238616316	0.364421145401564	-0.0852963871034623	0.322829410364012	0.0179418096287008	-0.0819453243169485	0.13212729480035	-0.00987647596851778	0.232701875043774	0.135654135350616	0.0435807612127772	0.0844539575896401	0.0224996027154201
PCP_INT_4	0.0416583129056588	-0.0921256143211777	0.34136728106275	0.100878850221269	0.118412910062492	-0.0898283974809427	-0.0517924137073227	-0.192895324326974	-0.0870136821797177	0.216261867928245	0.117576565338338	-0.147447967624172	0.141858932107975	-0.0277126629432209	0.136633360457745	-0.0210219231759033	-0.0108478001559758	0.0296608273143941	0.290333711780349	0.0630792203366801	0.0389313077274787	-0.0461574442307228	0.353607544307921	-0.0443224439734298	0.124049125729196	-0.0464761121087637	-0.0198459268857244	0.949060971602189	0.128022052009838	-0.107518914461578	0.0653476657191925	1	-0.213133499077658	0.457646533692543	0.0423008982726218	-0.218093403906108	0.195191779044689	0.0676891528659949	-0.268409243819857	0.138084694562035	-0.0576283016296179	0.110881060056479	-0.0210881412903434	-0.110565785840963	-0.0964410955857688	0.484239620293554	-0.0125609192118025	-0.051667206121748	-0.109358108377096
GDD10_anomaly_2	0.142413817595077	0.679430122670183	0.238418034371786	0.151944933479064	-0.226592813227266	0.213653267220261	0.134178812160996	-0.00819164472580371	0.256992222863598	0.366734299621991	0.124074368263753	0.193091128614894	0.223766864132697	0.13872167752678	0.473815590375755	0.0653840280036189	0.285195376552951	0.462871073418862	0.143335182331698	0.137528835061239	0.223595161773395	0.718940802554644	0.329919784400617	0.148265520766809	0.308903462483926	-0.38502290748516	0.0342286298886444	-0.357104754213834	0.355308332522401	-0.0995824149687273	0.158044335347171	-0.213133499077658	1	0.356561082915633	0.1745616608286	0.295803073944289	0.452795166105007	0.157245907956533	0.209628070784916	0.22851791503855	0.169304999254667	0.520465246209431	0.0694281677404493	0.343737825691221	0.859787213189836	0.246104205832241	0.183799294656861	0.242725291200419	0.939865449032266
GDD10_anomaly_3	0.144711685843501	0.240632042029209	0.607876102113342	0.203891154727429	-0.0498015213867011	0.0874142019207931	0.146036929597452	-0.119242279701477	0.120405463100703	0.217863744350186	0.309127820488663	0.119352471488806	0.166447455553007	0.245724004839465	0.539541885490371	0.139978350869535	0.077748725952805	0.164263450094908	0.433922644051097	0.153471756009827	0.0661276573550252	0.265465794654431	0.745777225390304	0.100065809916449	0.245333765280307	-0.313752698319502	-0.173616051186553	0.371591457739346	0.201910686956247	-0.134740096105771	-0.00278944920143669	0.457646533692543	0.356561082915633	1	0.242331331006997	0.122847625657366	0.270829796505468	0.471563750018021	0.118023190363408	0.174018799042969	0.297781772043664	0.596005934027149	0.152330824817727	0.0673155283597926	0.278297782400438	0.927416522018373	0.205737105246405	0.0633141258367892	0.368935528237791
GDD10_anomaly_4	-0.0079271568080632	0.120733437308614	0.149937439706899	0.713405710446027	-0.0715807705832447	0.0977952664294598	0.222749404704635	0.111092457599634	-0.0309294981840289	-0.0427557887341775	-0.0845607786511643	0.291345650523714	-0.204457471172402	0.00513943638412427	0.287222455807061	0.572682654074631	-0.131876458434428	0.00142541868712663	0.0418894629294664	0.301069168049264	-0.179587152499035	0.088755393177093	0.274897575621115	0.401199189993352	0.10552559535923	-0.0698167436153229	-0.304303431128032	0.0210591267682522	-0.00025291102280003	0.2526848599875	-0.237332274720665	0.0423008982726218	0.1745616608286	0.242331331006997	1	-0.0497314739565238	-0.0681070870817889	-0.156298543614431	0.361610084544427	-0.209719119361976	0.00588995639817577	0.316110171964712	0.596015656559996	-0.186945411607624	-0.00938694410493024	0.0781658848969721	0.528967458236345	-0.223598467746362	0.112897128718793
MIN_T_anomaly_1	0.0613763300292216	0.211177088518091	0.0665552614877805	-0.04486247068063	-0.0301743956252979	0.269063105374945	0.220988125265759	-0.0530875007002911	0.753324420577351	-0.040739063352668	0.0207327125990822	0.0487965446610614	0.189945443470986	0.348553893153979	0.443600286139129	0.213320756121634	0.589064672303083	0.0537426186752443	-0.0242024171384069	-0.143858485250652	0.651001040349717	0.30108664239651	0.181223979557597	-0.191705944724511	-0.021107963229974	0.0485194159817979	-0.161439346833448	-0.170654174553355	0.00627594978001053	0.170374237499912	-0.0932611766891386	-0.218093403906108	0.295803073944289	0.122847625657366	-0.0497314739565238	1	-0.0417744519820145	0.0528119127314585	0.0730868217338189	0.184310281943888	0.378764492930343	0.48361219753084	0.212079119611077	0.811754012190082	0.111893340680427	-0.0262275157815801	-0.233495153899044	0.798766582434285	0.367878400135317
MIN_T_anomaly_2	0.0998509997633376	0.32107736788238	0.198513794496423	-0.0119805626411947	-0.200230851052807	-0.0950530970745285	-0.0924716663201372	-0.0406103045774153	0.0108018538921951	0.786646848694235	-0.0496548686452881	0.0419245737167934	0.25279650310564	-0.0263901299075086	0.436425909829316	-0.200727903423273	0.213256768659874	0.380947712395696	0.190491341450776	0.113998311021644	0.153890149030873	0.350353189435016	0.175127506759061	0.102812707948518	0.182868587704957	-0.0852015593149271	0.00508160154589299	0.0542976284312829	0.306514673994372	0.000775751447824532	-0.0883517238616316	0.195191779044689	0.452795166105007	0.270829796505468	-0.0681070870817889	-0.0417744519820145	1	-0.158198850725729	0.00703408266139704	0.25664358384629	-0.0232816578172838	0.473559158469907	-0.207492113215193	0.232961183160016	0.675537037094884	0.329154118632129	0.126427846610197	0.141725400467287	0.448707244771594
MIN_T_anomaly_3	0.0475626359345079	0.0991381648953896	0.269530904482427	-0.108204759954356	0.0779158313290546	0.0715369902432279	0.0527554166316098	-0.0795237442118802	0.0363706047194777	-0.127304627723675	0.580879583539613	0.0177776447135275	0.0726840760645778	0.123352586259669	0.0591719189505921	-0.0159671809030404	-0.0944291455021257	0.0208139313114977	0.197071499074965	0.0329343025955385	-0.0727844139284825	0.0875028662895222	0.325508972921325	-0.0105574628845795	0.163946177520957	-0.297584917379759	0.174581876198897	0.0666102031675219	0.103617285902064	-0.292589383024443	0.364421145401564	0.0676891528659949	0.157245907956533	0.471563750018021	-0.156298543614431	0.0528119127314585	-0.158198850725729	1	0.0235924816795808	0.0764118471837154	0.143302678114733	0.0695644323315672	-0.0148018558440568	-0.12438407778566	0.048557999332629	0.465360887976123	0.052651755270521	-0.075561671706706	0.131409956232681
MIN_T_anomaly_4	0.075417176794677	0.150330414936061	0.0895054646347838	0.273136219033896	0.182012943602795	-0.0831324155619603	0.0713066860608891	-0.0116458965551547	0.0720751514612017	0.0260049976310643	0.0330306309442027	0.802857639685894	-0.0138426181045848	-0.0415858605481074	0.180793628848242	0.0823949212786373	-0.0880526405844458	0.123404361120077	0.046475449251581	0.430086964964121	-0.0206216567653441	0.066862120242169	0.134008401777778	0.471960665787117	-0.0205901633907983	0.115391444076022	-0.0929207701271383	-0.311006162869965	-0.031828311678688	0.293859502980851	-0.0852963871034623	-0.268409243819857	0.209628070784916	0.118023190363408	0.361610084544427	0.0730868217338189	0.00703408266139704	0.0235924816795808	1	-0.0123760381670308	-0.0512528618517048	0.191401691203259	0.0866393383798397	-0.141335275730741	0.205825299466856	0.0543454805788986	0.73673477024453	-0.0417175265505883	0.0832564274131305
MAX_T_anomaly_1	0.0768909145064784	0.141106462457741	0.0990317693459112	-0.143261825035266	0.0357020039426834	-0.161195348523793	-0.177512309324065	-0.301186026044895	0.146936638211697	0.188433300988912	0.0521598960003098	-0.00258788234094431	0.97654133425266	0.247377446545398	0.0636580028358807	0.0503228339853687	0.357790021029205	0.162732249207632	0.14087786526334	-0.0188009411787871	0.418752556829503	0.0422264099791601	0.0233972678566812	-0.19980342295121	-0.115668127113425	0.146659808055126	0.392778940490693	0.0911372165124881	0.0661679092165553	0.0572317532458437	0.322829410364012	0.138084694562035	0.22851791503855	0.174018799042969	-0.209719119361976	0.184310281943888	0.25664358384629	0.0764118471837154	-0.0123760381670308	1	0.306871752077952	0.0835631908831772	0.0582471014682836	0.47511174359129	0.325798834016697	0.315515980934687	-0.0515108651797723	0.508584971327636	0.0803576765394813
MAX_T_anomaly_2	0.0777326753179439	0.113156177020051	0.176141554420627	0.00797469167800198	-0.131791251524226	0.085513422133893	0.0147883910756174	0.0328247277349039	0.292755232198119	-0.0192331121263812	0.0876081194521006	-0.0371101267941052	0.300866869564244	0.867363783594242	0.220407910688986	0.153965337180467	0.349317138809102	0.0498820234753762	0.135234141113696	-0.168622603066098	0.336836591031778	0.133150136696244	0.202546955089801	-0.168257432556844	0.207177266793046	-0.191531882757201	0.0810243384715052	-0.0432606320655452	0.122848553628243	-0.136279173421056	0.0179418096287008	-0.0576283016296179	0.169304999254667	0.297781772043664	0.00588995639817577	0.378764492930343	-0.0232816578172838	0.143302678114733	-0.0512528618517048	0.306871752077952	1	0.244225250345878	0.161749419410238	0.468133027023359	0.0940401302982818	0.305487292117531	-0.31103964235592	0.407367256987141	0.178008253791568
MAX_T_anomaly_3	0.101052557213313	0.35927922815107	0.36257685161291	0.235559662942405	-0.153670779695505	0.115535482039369	0.187073311005687	0.124953941579836	0.380019142118304	0.36459262557234	0.0529993765819723	0.160673915339573	0.0853239688153701	0.220502553164421	0.912531601604559	0.273736108582431	0.318250453089189	0.258457486482393	0.223870939361195	0.125880486340839	0.292362948975501	0.398088015648391	0.493415115271014	0.214368834992939	0.297952596882144	-0.0576738904847365	-0.120986933202211	0.00764985265811109	0.303070123091508	0.182105535343729	-0.0819453243169485	0.110881060056479	0.520465246209431	0.596005934027149	0.316110171964712	0.48361219753084	0.473559158469907	0.0695644323315672	0.191401691203259	0.0835631908831772	0.244225250345878	1	0.282480718346579	0.416526458767536	0.484683295687674	0.488240124277265	0.204278057673639	0.344408135549781	0.510131315389174
MAX_T_anomaly_4	-0.040046816237795	0.054747821028694	0.0831433623552852	0.409959046788155	0.0464362275350834	0.07647904733066	0.180362777615521	0.0812795025475867	0.14910807958541	-0.163763485135199	-0.0213347674892491	0.057313262296998	0.0625290906688648	0.153507090009883	0.257040000423815	0.966535451664885	0.109714025169136	-0.0634375613484726	0.00336774129324301	0.0151099898825886	0.14374041486852	-0.00430836024068633	0.180079314080796	0.0650947234993275	-0.143556726891069	0.224688434398476	0.0426232401364332	0.00768851989789644	-0.184709070953862	0.443870864095176	0.13212729480035	-0.0210881412903434	0.0694281677404493	0.152330824817727	0.596015656559996	0.212079119611077	-0.207492113215193	-0.0148018558440568	0.0866393383798397	0.0582471014682836	0.161749419410238	0.282480718346579	1	0.165724047348246	-0.113661413930686	0.0366931832937905	0.0529481038746627	0.189454602673287	-0.0222969387942519
MEAN_MIN_T_anomaly_1	0.0761463921394467	0.24014533520237	0.0406924595844255	-0.134293960411222	-0.116662686417699	0.112412784772517	0.0718769230337047	-0.136860169287726	0.621874343468952	0.172710693484373	-0.0723622289512114	-0.11025027365064	0.47289046351489	0.414627101907941	0.378546531467535	0.165102374046891	0.739715155005727	0.173457446531176	0.0072322862464125	-0.211713363365756	0.783458657854921	0.298236920699144	0.0799596333166152	-0.317009705449856	-0.169696822793284	0.0926389761335838	0.0172585034951325	-0.0911225078699395	-0.079422747331014	0.122450151380751	-0.00987647596851778	-0.110565785840963	0.343737825691221	0.0673155283597926	-0.186945411607624	0.811754012190082	0.232961183160016	-0.12438407778566	-0.141335275730741	0.47511174359129	0.468133027023359	0.416526458767536	0.165724047348246	1	0.336506398430067	0.020367963663446	-0.375248068839174	0.947147117770402	0.372632346498647
MEAN_MIN_T_anomaly_2	0.121107079181201	0.588516737733838	0.202356815477407	0.0319434741215291	-0.188096977528592	-0.0468693881751425	-0.0523072491744706	-0.0241884138697092	0.127825137764886	0.543840079388891	0.072405406450073	0.199686915441121	0.317781645321607	0.0710806120140791	0.444170967016607	-0.112382061923922	0.290945173108623	0.543852684114992	0.179698396649228	0.193283893836492	0.246708713188565	0.57931645808291	0.199167909085918	0.200845326160383	0.155094065073788	-0.19670239521344	0.230045975983102	-0.269291878919856	0.250785603759383	-0.0640728169127082	0.232701875043774	-0.0964410955857688	0.859787213189836	0.278297782400438	-0.00938694410493024	0.111893340680427	0.675537037094884	0.048557999332629	0.205825299466856	0.325798834016697	0.0940401302982818	0.484683295687674	-0.113661413930686	0.336506398430067	1	0.301284406098499	0.263048320644184	0.256337199359775	0.757580243798678
MEAN_MIN_T_anomaly_3	0.123799909448288	0.162214959406683	0.565538917430155	0.0906507755465391	-0.0632189426929072	-0.0711473608548589	-0.0495764899418779	-0.118870234419073	0.0101940348901416	0.262759030013378	0.309084096527349	0.0725415035662351	0.302889203812498	0.24581421469587	0.439260988992677	0.0259838100038166	0.0467147486908945	0.17642522883728	0.468532693521522	0.149702000623213	0.0253469015073224	0.138089019161716	0.603710100035767	0.0960893570066567	0.208441877666568	-0.169709231407475	0.0518313261008176	0.381864141606177	0.21076330461154	-0.103139308112526	0.135654135350616	0.484239620293554	0.246104205832241	0.927416522018373	0.0781658848969721	-0.0262275157815801	0.329154118632129	0.465360887976123	0.0543454805788986	0.315515980934687	0.305487292117531	0.488240124277265	0.0366931832937905	0.020367963663446	0.301284406098499	1	0.190853810905995	0.0108489125734824	0.211596089384112
MEAN_MIN_T_anomaly_4	0.0127970838955051	0.138756910580231	0.152474291455227	0.404120861917463	0.167604184838606	-0.160249614403536	0.00803385828370382	0.0312784585850981	-0.150503495799494	0.125697548017261	0.0622130870411245	0.605548468767536	-0.0518010742897122	-0.265550351710869	0.197584519035656	0.0499316515904572	-0.249326157139347	0.164071167167285	0.118985787496144	0.589859254312012	-0.208646463873444	0.0445980099800689	0.1733704165906	0.675349978837138	-0.0767079513180519	0.0893058674295088	0.0211732045585643	-0.102926374217272	-0.0772469334663772	0.231132637668378	0.0435807612127772	-0.0125609192118025	0.183799294656861	0.205737105246405	0.528967458236345	-0.233495153899044	0.126427846610197	0.052651755270521	0.73673477024453	-0.0515108651797723	-0.31103964235592	0.204278057673639	0.0529481038746627	-0.375248068839174	0.263048320644184	0.190853810905995	1	-0.283572700991422	0.051060502016462
MEAN_MAX_T_anomaly_1	0.0725026053634573	0.176934850326729	0.042781074445694	-0.158225264835595	0.0944641220463525	0.071508462043281	0.0807616552183256	-0.192573138189883	0.613525199577029	0.108460706593006	-0.0426372885529698	-0.031049182643166	0.505539880427546	0.367658472442535	0.318565754476007	0.18836821228636	0.702029980995444	0.136663050453224	0.00573423813180471	-0.160119558422164	0.83219348896676	0.219775755935282	0.0865151748789542	-0.292650044427203	-0.292628328755304	0.181030849034502	0.0844730253271778	-0.0131403961049769	-0.19786130263198	0.181049479404717	0.0844539575896401	-0.051667206121748	0.242725291200419	0.0633141258367892	-0.223598467746362	0.798766582434285	0.141725400467287	-0.075561671706706	-0.0417175265505883	0.508584971327636	0.407367256987141	0.344408135549781	0.189454602673287	0.947147117770402	0.256337199359775	0.0108489125734824	-0.283572700991422	1	0.262165994129457
MEAN_MAX_T_anomaly_2	0.138185972230378	0.643992879148175	0.250640717607252	0.112537122104359	-0.247992986186334	0.328125413947812	0.188754419254553	-0.0220059497376596	0.316681615329193	0.367131523758532	0.114063650435025	0.0972672267909454	0.0799339166851189	0.148275923911636	0.46661284479025	-0.021490234930168	0.310911241680009	0.416872637926089	0.133964780888101	0.068396102331528	0.243338160651898	0.768396458569193	0.369953658214295	0.0630861186886299	0.347129785239745	-0.504090699176803	-0.131156992563197	-0.227947708613575	0.358159417939242	-0.200885776919256	0.0224996027154201	-0.109358108377096	0.939865449032266	0.368935528237791	0.112897128718793	0.367878400135317	0.448707244771594	0.131409956232681	0.0832564274131305	0.0803576765394813	0.178008253791568	0.510131315389174	-0.0222969387942519	0.372632346498647	0.757580243798678	0.211596089384112	0.051060502016462	0.262165994129457	1
MEAN_MAX_T_anomaly_3	0.146204960253815	0.276122826519164	0.578876886286956	0.269890115599249	-0.0339833610670916	0.202635485803997	0.284255151599496	-0.107334608371305	0.191806568167021	0.159627347759364	0.277940863244622	0.142252075843654	0.0440530077496916	0.220840584357067	0.563127608674757	0.214265478433381	0.0921075633953929	0.136718199355325	0.362482556037962	0.139741667726059	0.0891481769512682	0.336662186469783	0.780784859324032	0.0918499294738947	0.248788816112838	-0.393677521692628	-0.330214736931675	0.327008123966308	0.173879357994576	-0.146124993784661	-0.109476456202165	0.3914345699539	0.406613224239519	0.957486788131737	0.345487622521159	0.225540007321966	0.198250173866114	0.431685905304193	0.155466376902318	0.047119953469967	0.262073077907583	0.620366694156538	0.2268254479367	0.0964575378044926	0.232927999676528	0.78013438215094	0.197428518295106	0.096882175295694	0.453740570773621
MEAN_MAX_T_anomaly_4	-0.0297085773042307	0.119533132533885	0.081915453475461	0.386302884497683	0.0550964170991981	-0.114805216722253	0.0126257190985717	0.372467575599757	-0.166512144292723	0.0806532332151362	0.0133687523406734	0.4882122824097	-0.261400724880883	-0.185626565073442	0.259028511925271	0.10634624867126	-0.294983847309966	0.125326213546825	0.0609956865830808	0.492486861609574	-0.308723696071761	0.0408389778876601	0.0971478078244324	0.76955831693086	0.0762840919577636	0.0513408889075946	0.104053749795587	-0.2928427832663	0.0188793608484129	0.206760934827899	0.0745397161237456	-0.171952155281995	0.159883191737649	0.105713317052375	0.525002743769947	-0.234728544284324	0.0804127595731332	-0.00186500434331564	0.605349819327859	-0.266515120968351	-0.22431961459347	0.274079348886795	0.109577382103791	-0.417248984006426	0.211397020981961	0.0950461811350894	0.85660004046316	-0.391176443422188	0.0415793144728693
DTR_anomaly_1	-0.0132100092710079	-0.185274391917578	-0.0065002797153516	-0.0500491203149707	0.587007599293811	-0.136831309665094	0.0162349306776426	-0.182517099118608	-0.0544804426590654	-0.17969700922251	0.0849517233475226	0.263673678123977	0.0888522824721019	-0.171697070103547	-0.195614841191862	0.0447560116419265	-0.146520548170968	-0.104038757873443	-0.0110610947979886	0.186797750495152	0.0884450446186734	-0.240716518126447	0.000397116604942459	0.0995944551387716	-0.35117794653555	0.23475029872074	0.186961296914678	0.222432478287566	-0.349853920210407	0.151015000970866	0.259676090987996	0.163400938539988	-0.280097919078933	-0.0152007315686525	-0.0737785131434611	-0.0738933946489979	-0.242177356369255	0.142171562965236	0.331944085086981	0.0903503109490741	-0.198723154452198	-0.21687710331578	0.0459208709934308	-0.200512153984476	-0.210765552017282	-0.0319476985080337	0.330605178208511	0.104824122774487	-0.315173611078275
DTR_anomaly_2	0.0712304878091058	0.275246768192928	0.127333251064473	0.120699651753535	-0.14539967490719	0.537190401682456	0.341323202834061	0.0118347597159827	0.29837076377128	-0.0742421983288356	0.0684130323045853	-0.0869810220012698	-0.238976071284851	0.123029527203775	0.165647355663229	0.0749118622451962	0.113209158208751	-0.00857199393782888	-0.0177041125443333	-0.126722752650321	0.0647985609531893	0.46880358795315	0.307285375774069	-0.134069983566222	0.345329568011509	-0.504494722535747	-0.460556929766069	-0.0449520704509107	0.25692759104766	-0.212719618602845	-0.240906801557104	-0.058067768044412	0.414753500882036	0.220966901783381	0.174364079406936	0.393598581055711	-0.0953847215987797	0.12419746499041	-0.10722026048706	-0.243615614865306	0.141970592198593	0.183541847359911	0.0782396492542019	0.156404049788363	-0.0104691598546647	-0.03256433939206	-0.221293096767194	0.0802248945532107	0.611566483835373
DTR_anomaly_3	0.0784622959581249	0.220954259294991	0.208385443169365	0.301493333054134	0.0257783659586276	0.388467850352826	0.469229984225053	-0.0228855680293905	0.260098537512013	-0.0571114537323713	0.0539872555181193	0.146135172627005	-0.284640979636096	0.0250105700227535	0.305038602987523	0.261470070818391	0.0683531849560086	-0.00185257713247981	0.00223886963818033	0.0445453484267441	0.0881902475343581	0.343977454644466	0.45941690641241	0.0360072910024943	0.148762185491609	-0.396108324644306	-0.583699015207595	0.0408242858589445	0.03405500193268	-0.0925012965402854	-0.348773640173542	0.0246939818378812	0.332491153927201	0.356731140671267	0.428434408142176	0.342417850886134	-0.0737457835242163	0.0978420946696874	0.187058015914457	-0.290438447131329	0.0290281169339257	0.337117757693788	0.27284641588156	0.0946315222692768	0.000607158647399331	0.0105608065914718	0.0839336555430787	0.107544077346507	0.44845191421957
DTR_anomaly_4	-0.0671137923033351	0.0159220697349112	-0.0473757777778107	0.109609236103194	-0.17182219706053	0.00830256576054611	-0.018444250833091	0.618984213166214	-0.0571892104668411	-0.0358644136817607	-0.0408637700108749	-0.0161380449506768	-0.389930757052223	0.0561959547493645	0.197781688775054	0.123097569200352	-0.145346228371898	-0.00245299709552821	-0.0314582961862802	0.0279969036970737	-0.238080136935308	0.00459561359923162	-0.061707433050202	0.398777959383409	0.270405706001123	-0.0237114881229387	0.171545435746954	-0.367606058525115	0.16609679607021	0.0514284651117511	0.0909475861606419	-0.278532944331434	0.0248726953035526	-0.0787805922960376	0.156238529492064	-0.0736140914178544	-0.0466377723192466	-0.0683630062215673	-0.0196283111590776	-0.397866071251364	0.0647168116019108	0.218414488656975	0.128633229823726	-0.195238141581325	-0.00275177736477095	-0.0698771896037004	0.0522479452148318	-0.286760073789272	0.0064052987829537
PCP_MEDIAN_anomaly_1	0.0770656822841351	0.180618632497897	0.133097594578656	0.0645833363155229	-0.223729117046709	0.204438901801967	0.0789902437015913	0.185631594285368	-0.00908494904053295	0.107400342149273	0.0940130488338968	-0.034497543012344	-0.123128307088219	0.161631856256332	0.256612254891469	-0.112975188265534	-0.124042429819534	0.0527788071273668	0.0784545841870582	-0.0620723545144089	-0.236491050768427	0.242411102443321	0.185976320876834	0.0411297154282566	0.914194849421651	-0.390585678630608	-0.052538923442393	-0.00688815049541651	0.812995536182444	-0.272352440601263	-0.0209754720962756	0.0854452331214495	0.274925479325256	0.231583577899002	0.0953908405643665	-0.00845138281426943	0.146722324791925	0.168667757157613	-0.0407414016704051	-0.124851532092736	0.188010256661282	0.284747240592511	-0.117026494139741	-0.163905213108072	0.111700817475311	0.189609240793477	-0.105652514909865	-0.283227041585447	0.318327548508871
PCP_MEDIAN_anomaly_2	-0.0822116793212654	-0.236536783080749	-0.184310457784191	-0.0231316659173433	0.14934035639975	-0.300282207601065	-0.207447197237578	-0.0188574615227038	0.0402469256972995	-0.0544476349452395	-0.181492019213057	0.0939428669056286	0.145173090568365	-0.153569196113776	-0.0305025533812313	0.239582210799252	0.0777663800497354	-0.0833015147887397	-0.074469505968009	0.055644657274452	0.15218590105082	-0.362656213741971	-0.305349144223765	0.0507579593242628	-0.394071086050339	0.904087026551182	0.249004854869142	-0.0436114986193754	-0.26671914736459	0.761124584828766	0.117659369219339	-0.0924400249305901	-0.357098024130872	-0.317424833283717	-0.0363192884678368	0.0495629668857235	-0.0755611635049989	-0.31895189770191	0.116338586985008	0.147971984655109	-0.177737099622594	-0.0345670160844374	0.249508534933945	0.101972438241845	-0.170407172230498	-0.179264349034939	0.0947564088330016	0.182056885049871	-0.473838928772358
PCP_MEDIAN_anomaly_3	-0.0650679082239157	0.0283617661644637	-0.0836814033972779	-0.200588726214951	0.117295890088879	-0.264690499029564	-0.293210178786819	0.113235358824029	-0.134067301626539	0.0185067342531667	0.103372715735741	-0.0675146582012266	0.389641113247866	0.0774478171396087	-0.0942540373082327	0.0464558433263803	0.00701297030105646	0.12253938325359	0.0357141552321916	0.0187790442084125	0.0585827004722965	-0.0958790738846609	-0.235438628213005	0.0881580857710036	-0.0511895178376847	0.241410475867177	0.930656178805549	-0.105545682503463	0.0107651945616906	0.0705334292773476	0.832464376613873	-0.0278187002932297	0.0417421025380337	-0.142977254883244	-0.28397069455883	-0.176012656581715	0.0237988449060498	0.176733183073576	-0.0859975091790413	0.397807916145211	0.0885474582862764	-0.104268752612417	0.0481416413883619	0.00887480671722165	0.240788788325907	0.0807490609873715	0.032768249322186	0.0705181029811115	-0.124906019297459
PCP_MEDIAN_anomaly_4	0.0193275073914937	-0.216035133329227	0.193814603330076	0.0101730674657857	0.145016711492846	-0.0271615673343042	0.0206732603670117	-0.25335891659264	-0.136755702266557	0.062249994066923	0.0306462455007753	-0.229688299923337	0.0930633223942079	-0.0500026624402234	3.07973739284275e-06	0.00837963788515495	-0.0678005928811449	-0.118101233438184	0.147380824354844	-0.0547688700941054	-0.0137760879199238	-0.159068927985998	0.225170689628024	-0.211447862377251	-0.00642482986160084	-0.0437857390526354	-0.10917746202384	0.897491696585387	-0.038488995848917	-0.143414181362593	-0.0508322093254559	0.851352854374597	-0.32337395098581	0.32869813619098	0.0140959071836631	-0.179155747704113	0.082617452225187	0.052861207090479	-0.291152836162592	0.0947388520134321	-0.0572783617540196	-5.56568759009716e-05	0.00850953279099076	-0.0917455367148957	-0.23394954304464	0.339362481357281	-0.0988901452490901	-0.0167247868000228	-0.207286350833654
PCP_INT_MEDIAN_anomaly_1	0.0828122552431443	0.216848691723931	0.114100584360936	-0.00798649403189306	-0.234426419019607	0.160822603388267	0.0215043006379522	0.121288625785129	0.0204718815455457	0.198108567977476	0.068487355148652	-0.0479376512186738	0.0588324026200513	0.100739293528439	0.276685403974495	-0.151287834311024	-0.0555471082166823	0.0998489513978692	0.0833458701608052	-0.0683673517210671	-0.16389972262892	0.257306089401689	0.136880014862142	-0.00409168095085595	0.855348471840323	-0.27846348573374	0.0113065070146649	-0.0402423231994116	0.869079000599451	-0.193234336111348	0.023485657794601	0.0713660015785297	0.329167766563795	0.199387520803967	-0.00703997138319481	0.0302103587194016	0.267368613558349	0.124327119922896	-0.0576958780682605	0.0609319047941232	0.117831253628581	0.306973076846222	-0.15691656274461	-0.0713618790562856	0.204745075649671	0.201003067565686	-0.116785070975385	-0.195640942973275	0.337744225403488
PCP_INT_MEDIAN_anomaly_2	-0.0477074622252402	-0.0651095791681555	-0.0886012281020047	0.202228122021515	0.0961224281346406	-0.126172118216619	-0.0489285171724669	0.0341546261098304	0.133919428323468	-0.015201823869415	-0.181802169784858	0.227337298476194	0.0549042389530249	-0.106322337721569	0.167208163554298	0.452774279822433	0.0957743890602341	-0.0351410465510293	-0.0535370752171162	0.12570599470559	0.149493311611485	-0.152539689747916	-0.122072408605069	0.160250257963186	-0.274012069127053	0.760333589782591	0.0728019126131015	-0.142622077719614	-0.184336859017635	0.904119550241919	0.0119791696458726	-0.176706971792058	-0.0994932550804661	-0.153318775019619	0.283546776406355	0.173288716680493	-0.0222444360609589	-0.317024755838432	0.286412661684304	0.0561298884338595	-0.123224484761968	0.183978464100038	0.472033555751745	0.127573834243702	-0.0728265070175218	-0.12797581612132	0.222812984934126	0.179371610339464	-0.199898762701193
PCP_INT_MEDIAN_anomaly_3	-0.0487305041336641	0.106714872047195	0.00646273815547593	-0.156143537170324	0.165997677149031	-0.140619157109163	-0.178029285870575	0.0612902383326433	-0.095893869851585	-0.0521218235679109	0.207337500936955	-0.0613590620377942	0.328653245136885	0.0184380181875244	-0.0721497353193022	0.124209397143545	-0.0243827031895295	0.121385345063328	0.0673830053863372	0.0302703289011262	0.0442325350674159	0.0133404441588004	-0.0793668819383265	0.0701035741028054	-0.0195834192017849	0.115468563101521	0.845857347001385	-0.0498626689620567	0.0234793805723437	0.0115067978592855	0.916170788459699	0.0277309476731291	0.158579683254707	0.0095654554241872	-0.221479354733908	-0.126368394420224	-0.0704425870942369	0.356009990316039	-0.0783806667054623	0.335593419922018	0.0204662870052761	-0.0800932840970929	0.128990963949514	-0.0337815670123413	0.238133800060956	0.15335599687619	0.0531307704289266	0.052718370379572	0.0169604128618157
PCP_INT_MEDIAN_anomaly_4	0.0298742833161076	-0.0889151036409068	0.271808825612434	-0.00232890186859307	0.0508754904344294	-0.0113277649678747	0.0118719351955697	-0.102570277654258	-0.129489924955955	0.200749640012996	0.0290269561325484	-0.251675520193472	0.116995359144836	-0.0266171415772122	0.206223345931695	-0.0118509710292864	-0.0472000002143579	-0.01246487204833	0.212496813235717	-0.0444231619653297	-0.0312268457282647	-0.0243268464266051	0.307214838912929	-0.110377504359601	0.168250209882247	-0.106574698188053	-0.0142645254820077	0.801986308925675	0.154902560461396	-0.177284961821436	0.0372321288244219	0.848126994525754	-0.131890538227425	0.462903781905957	-0.00208043732337311	-0.168480127283774	0.268065018199504	0.0519412772370996	-0.318048667603107	0.119247965027309	-0.0300425543993643	0.228015417870806	-0.0122957118965107	-0.0627541366896086	-0.0229250963458423	0.492566071910789	-0.0782862877705917	-0.0372267287728123	-0.0312118554214253
SOILM_anomaly_1	-0.00966130550152629	0.0800767919079536	0.0298657157223641	0.106197589441675	-0.195581384378166	0.0144434692604431	-0.0341180142519893	0.229773973301574	-0.320250995818045	0.169720964899432	0.0632383673597451	-0.0336517614281467	-0.214819196346862	-0.0899602920057972	0.0928124943769761	-0.236564760540057	-0.362434865638801	0.0650720728093394	0.0357375762605192	0.0877490377075846	-0.493063732277409	0.0871794769885332	0.016547596871985	0.234162644873375	0.649343737670084	-0.333928124999058	0.0788606265889005	-0.0160002409230873	0.564626472390273	-0.284469971586343	0.0408103488047911	0.106663741894521	0.154511954666391	0.087723415657428	0.17110673369934	-0.401175079307437	0.248420713936419	0.134911137257459	-0.0285168259556998	-0.214332510236665	-0.0831663785870197	0.119393381050319	-0.240214692064127	-0.471577468716982	0.172849983067363	0.125420950314151	0.180578595031207	-0.574605496986976	0.143780763728027
SOILM_anomaly_2	-0.106886542786057	-0.330692735447868	-0.122867835407104	-0.079048616916205	0.231246318940713	-0.19751645221942	-0.154096394374531	0.0396758288747422	-0.341702098327274	-0.141590028224214	0.0587358110065983	0.0275433404863137	-0.174965761865454	-0.373713356033082	-0.311701916914386	-0.0643613523397023	-0.458053411125604	-0.211903113153994	-0.044039634929842	0.0940646027593273	-0.416443139238605	-0.417961816996351	-0.211127867321208	0.128298352357568	-0.00511068343045852	0.370093731860166	0.210702899125766	0.0974611993101628	0.0190138104910799	0.211474857196499	0.172657948491974	0.0853032242601866	-0.480130702448506	-0.197216789033061	-0.102463426299625	-0.437624187507955	-0.181263049009545	0.115156352956203	0.0439268959629168	-0.174229372932468	-0.42830576031648	-0.343825121406859	-0.0629190661580089	-0.609425600367113	-0.400927462949394	-0.0855734857819946	0.181398754381458	-0.497181150554548	-0.534803160375283
SOILM_anomaly_3	-0.0984082988455042	-0.173316061685908	-0.20742965136378	-0.238734451588909	0.138031577858338	-0.32218663380662	-0.352578135620017	0.116509256114344	-0.160010386072099	-0.0078764615856613	-0.0419998303164777	-0.137942644452902	0.243380557565601	-0.0326041371681755	-0.218350674924876	-0.130443648573396	-0.0427920766564708	0.00760310195106648	-0.0422906376376841	-0.0146740544732552	0.0113974865641618	-0.27835928248627	-0.401707453278554	0.0528543099047169	-0.159738194485342	0.43512651667412	0.697633070036041	-0.0198667812201666	-0.0891456534715299	0.163439601120803	0.51540181282999	0.0140259893010835	-0.267701293931014	-0.36069238406168	-0.338552930044467	-0.211221388528132	-0.0161432951362714	-0.0743747605244373	-0.175145267839804	0.247191395347365	-0.0458592430033699	-0.247898098387711	-0.137187913130678	-0.0594061475780993	0.00675071933000849	-0.104532327637129	-0.0255453482868468	0.00680820972578636	-0.373881550653976
SOILM_anomaly_4	-0.00793293271210113	-0.161254992875271	0.0842645806309319	-0.284807477934029	0.167119653414196	-0.143198099195687	-0.185651217098152	-0.139111140748147	-0.0227594235885387	0.0642951388185954	0.14991643702175	-0.282164485904782	0.339828545624654	0.0270577283276651	-0.0616334130375306	-0.224765477569512	0.0492139280491638	-0.028971059741068	0.132062163126032	-0.0964026104968068	0.127680906333931	-0.160662394959844	0.00321635570966884	-0.189954662482309	-0.00605185188400957	0.0983973721508928	0.397032427310964	0.530700181345269	0.0441655872407272	-0.144702088889676	0.374334310401218	0.53989583822501	-0.244739113809264	0.131331587520132	-0.418168179556553	-0.0424134964046541	0.0810878750321912	0.237747692982668	-0.368777643406178	0.347862994887072	0.0315918432788373	-0.0719571942733923	-0.231762820175709	0.0536943243316827	-0.0746826188832039	0.280660704943918	-0.195055703383025	0.144458922765284	-0.206769433079901
abundance	0.0259094356739726	0.1141521537577	0.122220823401393	0.10862590606502	-0.0637159816146896	-0.10776846475877	-0.0954332554262817	-0.0745548595328919	0.0598796061914243	0.0868535068207004	0.0938608508619844	0.109270039947891	0.0781144100345158	0.0604355506023949	0.0711089814740569	0.0268674470722329	0.083727552206166	0.141882177336677	0.130847709578824	0.126156264801852	0.0668557581596155	0.0660148605081511	0.089258823290179	0.0961907475950947	0.00444317041271246	0.0486599916992056	0.0205036537035515	-0.00526954447080157	0.0236280363833144	0.0692620528801847	0.0228056874630159	0.0109613252754065	0.0262583375387301	0.0186536017733329	0.0243993131314188	-0.0269772927210233	0.0243705330316123	-0.00471592894685015	0.0463914292950205	0.0560340552893195	0.0131535199809533	0.0176814626867128	-0.00207567725328423	-0.000685977219060015	0.0535455991134474	0.036558118144157	0.0501175758133823	-0.00139755090185814	0.000605524944061337
density	0.10685698797829	0.225197431478401	0.232130767866849	0.266746942259309	-0.346555189368299	-0.302929144055216	-0.281100457451611	-0.388967579683755	0.158820464625265	0.132507552630164	0.276668922097351	0.262678244644489	0.106339725169566	0.0680152367982759	0.0989332544737561	0.080579630193011	0.183989802296081	0.286062648207731	0.283291189032259	0.313621717077882	0.0576794709255697	0.0567950307780764	0.120818383551495	0.118197907488828	-0.00105531635304441	0.106402204569105	0.00952692768698714	0.0262334557178984	-0.0566721327544649	0.131940083680311	0.0197748958289631	-0.00111781562563786	0.0297681075465634	0.0426611919904986	0.05815579581249	-0.0175057032703865	0.0203447556167399	0.0051436475122069	0.107186007375578	0.0601015373446047	0.0206696736741672	0.0413889825220121	0.0293598229086762	-0.00441290560054925	0.0564496382465589	0.0547080866921151	0.0840529168115685	-0.00579537435575736	-0.00987995436195533
TotalAbundance	0.137131811568181	0.27364101614433	0.297086790181213	0.357928135248623	-0.437416152170936	-0.32059446686062	-0.312091671760273	-0.563895948030846	0.169523438309002	0.0899843402407419	0.400315260007463	0.331836323497099	0.00846368580350861	-0.0164431699398173	0.0672559369867507	0.0747611229908588	0.151083013503577	0.321600494382746	0.345863683158505	0.413971989500107	-0.018671588054548	0.0816404678058388	0.177744979514815	0.126044919785424	0.0337341490245388	0.0256728536707951	-0.0723624517079551	0.0852587988121028	-0.068047139262122	0.0860249273487733	0.0187902030280928	0.0345011809117148	0.0802601580180983	0.126728208957916	0.119898318332773	-0.0400474189606617	-0.0455169612672921	0.10830484067673	0.15031952521055	-0.0344313575573376	-0.0532651399897519	0.0194894362439523	0.0324611322476903	-0.093469815170705	0.050300214987128	0.0993345119259194	0.151005406286595	-0.0865598457865752	0.0620418115815479
AMRO	-0.0662750588784499	-0.100706422612455	-0.179959164974766	-0.322618416965845	0.437252654102045	0.326385434815378	0.344754645597818	0.403724859345606	-0.099448212291015	-0.0155614577207926	-0.298323470699442	-0.208404522480742	0.130235703959114	0.0867361277226978	0.0347456981441286	-0.0309735080622107	-0.0592998732482711	-0.18825834705995	-0.263872197089856	-0.365851961099025	0.122065768989646	0.0757939454207538	-0.0318982384483834	-0.167589148729824	0.0242779990908844	-0.109218433410347	0.0798498719047991	-0.0993162859409335	0.13703052161272	-0.11489770860335	0.0632878590292858	-0.0301972446234752	0.157800377375873	0.046366145781009	-0.0940839836795509	0.113575322879798	0.130787316988932	0.0315661316175296	-0.0117695184456135	0.173841407778165	0.131968322395216	0.0896184464984029	0.010621261534199	0.197566693271759	0.175690203214295	0.0444867682715675	-0.101571998085132	0.204471858885847	0.138936856617366
HOSP	-0.153315373608022	-0.317769420249199	-0.318751526054944	-0.328866842833431	0.4969642475919	0.356336991767675	0.351924581811755	0.545928745548162	-0.139362763288583	-0.177743156546528	-0.387727146719224	-0.344700402319392	-0.0636019110757996	-0.0432784282827454	-0.136938337462657	-0.00681926735893857	-0.174313961868102	-0.386115630360393	-0.377164109923976	-0.413046481837723	0.0182114095984718	-0.123472314335069	-0.182561247648571	-0.135684860504711	-0.0820593256157808	-0.0186151182214887	0.0382591226643116	-0.059131999238258	0.00806888408292609	-0.0775499819642093	-0.00723275926285186	-0.0324976839854222	-0.174267992886153	-0.182356094221929	-0.0912500247173776	0.0737726014160409	-0.0776173062124546	-0.106070550732123	-0.173307840983141	-0.0271564703474809	-0.0296088400169509	-0.10485129759128	0.0314414229505761	0.0548162931061149	-0.20675248151607	-0.195723482774021	-0.165655077549527	0.0854506631335772	-0.134828800406301
NOCA	-0.110208214528662	-0.191722924867234	-0.25346692115891	-0.231827572870645	0.472725485619442	0.312575222923061	0.341517632567506	0.485685838132858	-0.252247956814783	-0.0970752770666872	-0.383608969211108	-0.145595467001076	-0.074285983382921	-0.0862538610132441	-0.080466799451578	-0.0527326193180802	-0.253580437188576	-0.260403395728905	-0.321295457208014	-0.28723766375346	-0.0816159360647286	-0.018898604739457	-0.114945311870447	-0.0313813306496416	-0.0231174097408333	-0.064934699495565	-0.00560491777947141	-0.124211244328978	0.0772534845161332	-0.0576291045375296	-0.0302300820381894	-0.0590547630064212	0.049442243152528	-0.0646098454192749	0.049739028485522	-0.0789205423123829	0.0213231754368744	-0.0887670195006497	0.07794535896607	-0.0282225273400932	-0.0573400087656689	-0.0343315648402346	-0.00494102786216147	-0.0560581101817354	0.0638181142755366	-0.0632595264941383	0.0635977013204838	-0.0480594984727811	0.0262335152287844
BLJA	-0.091218005445031	-0.250834083050624	-0.264552907342691	-0.248007913780182	0.375143314977719	0.247870167707068	0.221832746261029	0.325359155545153	-0.043255208227935	-0.162566397818126	-0.291890207278566	-0.320779045719708	0.0247841663149609	0.111709070825863	-0.22008149900003	-0.0396395211056101	-0.0263382222156924	-0.286511616512527	-0.288806950887892	-0.387237332392897	0.132388549491692	-0.106360790955488	-0.186127827358611	-0.23794068736553	-0.0417512955571937	-0.0855715081023084	0.0360353736399163	0.01065477919224	-0.0171332057188507	-0.15814543337898	-0.0115696890570113	-0.00293944578267557	-0.177714057770009	-0.232199494198034	-0.120397022651716	0.0955729485330741	-0.124659627959393	-0.1576495033165	-0.247412459173254	0.0526221702883369	0.154441934493897	-0.21041322558582	-0.0124872175183135	0.138053132814561	-0.219404559892051	-0.260628080976127	-0.343666251062967	0.19092103306572	-0.114698372136118
AMCR	-0.00993581102014392	0.0807160486204893	-0.00188910311830508	-0.0894654361836903	0.295709994469486	0.215932817590039	0.282308846793729	0.244951605636911	-0.171248306980998	0.0560389947135956	-0.16479505256165	0.0656144013629338	0.0250559131662267	-0.030132498708057	0.143611781338639	-0.0737822327450545	-0.1546694691331	-0.00156736267296171	-0.0999400608326174	-0.0775409128478425	-0.0465948339478495	0.190588566407407	0.135473140900872	0.0591355948604759	0.069419415213748	-0.211284151378035	-0.0203917616053076	-0.111912008277657	0.146861776946947	-0.134853134821856	0.0175363618735533	-0.0159946815199738	0.355055783894018	0.243291176700818	0.125286961026362	-0.0591078500819525	0.173188981321862	0.0985636306567142	0.255958197481533	0.0596047618023559	0.000959320855449581	0.199672406850087	-0.040714110735281	-0.0201195559541361	0.388056189912217	0.221145310866921	0.24437042324446	-0.023925344036556	0.292310186480225
HostCompetenceSum	0.100845629314719	0.199692773393005	0.223317832688194	0.292502953007857	-0.257203397854216	-0.192603439539611	-0.192574762458344	-0.500607914194512	0.274394407611267	0.00673881431165762	0.360682431831803	0.192684758557385	0.046611370412868	0.00620469277110825	0.00511859327716249	0.119463692247965	0.21596006556601	0.208671687448949	0.245082487259319	0.297603869983212	0.132322777708178	0.0667066582832555	0.153741076192932	0.0340615150840462	-0.0265285057958521	-0.0139846183688735	-0.0608774794875831	0.153740541692883	-0.125048762446427	0.016082169270473	0.056027078297331	0.0814771384606332	-0.0119844701564464	0.0389417172308205	0.0778022263787407	0.131652861833424	-0.138366497468666	0.113967770291643	0.00961916522106321	0.00377733858047805	-0.039480448304964	-0.0505550139418949	0.0771803035114297	0.0338125544840825	-0.111810309507119	-0.0477657645904531	0.0220589285839318	0.103197494951409	0.0234790842625666
PercentUrban	0.217271824012605	0.360948690645042	0.361747719531116	0.282508958809852	-0.321338365164717	-0.193361353413981	-0.22846405355275	-0.326164009426853	0.223557829418618	0.214436438688839	0.347829467565058	0.208867040563248	0.0882422375041768	0.181164251228947	0.200224524066571	0.124246205095793	0.234972284951201	0.363177908792818	0.368258621867779	0.307138159748632	0.126045552228159	0.242475672481058	0.290229004584555	0.148276897354786	0.0187214629124842	0.0076460643394962	-0.00584219796039998	0.0202990326398265	-0.018217659767757	0.0509434696036452	0.0427375068135867	0.0111135439076282	0.0361821652556035	0.0662693674068929	0.0100841381582952	0.0140787913107938	0.02151942189801	0.0426576226012545	0.00546535461891032	0.00333545085230442	0.0228334607996973	0.0453272991042241	0.0153374477962813	0.00963026893158126	0.0267377765766791	0.061144975629782	0.0144624058353846	0.00771166223433875	0.041445816806216
PercentForest	-0.171515017734186	-0.245572428273164	-0.277474154146055	-0.242784777970896	0.34683376517143	0.218649074138337	0.226134559249079	0.337816716848715	-0.181635425887778	-0.145115248357315	-0.289456326054348	-0.174855983740665	-0.0639603359567625	-0.0952365241354792	-0.137213186442746	-0.0907026552255616	-0.197549530240289	-0.273416712415692	-0.30021078112004	-0.274782106464901	-0.0728446528951685	-0.117440171281097	-0.197811931449609	-0.105329941496035	0.00114570576629793	-0.000146784815371408	0.0335330142370057	-0.0227393558077483	0.0570858670750527	-0.01623226850156	0.00642148283997085	0.00761389165998711	-0.0252755930980768	-0.057567378182772	-0.00765082862367229	-0.0207043088246922	-0.00580565315312791	-0.039621189707458	-0.00865031345375625	-0.00841462275331796	-0.007469331882233	-0.0373266603582806	-0.00807779181803037	-0.0108776888170158	-0.0172532151875254	-0.053727406573172	-0.0184642138913	-0.00560394447547574	-0.0275901463658317
PercentOpen	-0.103438912392298	-0.35564052113205	-0.316778484358796	-0.238411371371435	0.179564513252318	0.133093750697869	0.185706810346713	0.17879063771939	-0.211768198146656	-0.240212852110355	-0.282173480493024	-0.195588463501313	-0.0855838491580006	-0.181780348520964	-0.178246321844458	-0.0953003153695438	-0.21807362325716	-0.352342995010647	-0.317516576452306	-0.253518373733721	-0.168248865016911	-0.283795834515546	-0.261205252989598	-0.176097100441486	-0.0300506463257705	-0.0281840382701877	-0.01924926978834	0.0216345138234157	-0.0434719390767021	-0.0746689021710854	-0.0561662348947739	0.00229133779141558	-0.0392395944041162	-0.00491767303857533	-0.00410141049315267	-0.000788935851185595	-0.0319645002333578	0.00782731619416006	-0.00679854684729072	-0.00247683251827577	-0.0105271415762423	-0.0155031374534094	-0.00045124406557469	-0.0111704120036861	-0.0376738312382844	-0.00447201151738205	-0.0103355994660002	-0.00973962882389237	-0.0421624216677503
PercentWetland	-0.154560417517117	-0.329171720211194	-0.344325060133324	-0.254379707461858	0.20285144182644	0.177800645900012	0.220081049155314	0.235623682384124	-0.220938193085911	-0.218161908421769	-0.329158413228088	-0.190580090072812	-0.0715844394752801	-0.17297170040341	-0.181363274625634	-0.0829316829078658	-0.229428411115648	-0.349415267166294	-0.351480726639172	-0.283757181901164	-0.170987819447794	-0.240622218080069	-0.275036123642431	-0.176014011189772	-0.036043779259608	-0.0417396094651544	-0.0208110340292934	-0.0311100360314346	-0.0387305072939569	-0.0917115051910486	-0.0811482042845442	-0.0512154630315043	-0.00543278519797042	-0.046859599462938	0.0120760460498579	-0.0026026640727089	-0.0168614297570882	-0.0335028596059768	0.0165274065787282	-0.000776570653831099	-0.0163548121203358	-0.0211353251000619	-0.000208829611121948	-0.00242475019743022	-0.00721808583073047	-0.0459553656840128	0.00124421411085632	-0.0103021869550478	-0.0139690840813397
TOTAL_POPULATION	0.0144571453143486	0.10137243122201	0.100625757895819	0.0645221598614809	-0.0272273675660429	-0.0256297100896642	-0.0463116039997863	-0.0114123633011351	0.0683615032008461	0.0700377306916808	0.0892909024946538	0.0548909487707435	0.0377497139354983	0.0513389824467622	0.0342005491939219	0.0364958171117775	0.0642444074918088	0.0981332756696501	0.096482805429454	0.0641970268024431	0.0606576401894194	0.0892330499497881	0.08921143067232	0.064702055735075	-0.00132300705602148	-0.0159731660916275	-0.000926975908083003	-0.00554296083634064	0.0299403592632073	0.0142663746083606	0.0259941414358436	0.013218741765259	-0.00976401862144445	-0.00145878685224973	-0.000864464168888496	-0.00966444146407023	-0.00283096642353538	0.0105467269368368	-0.0119403634219168	0.00906722655978511	0.00558715432892031	-0.0128179684229805	0.00361088155608206	-0.0084310722301272	-0.0135999744028962	-0.000461257616385285	-0.010744198455746	-0.00813187846531381	-0.00938380159390675
POPDEN	0.201400136007451	0.333123307078277	0.338404163890148	0.282384572711012	-0.258956927898373	-0.185696093459428	-0.219989877455362	-0.263214773587893	0.232098175230115	0.227890070797901	0.328489513445811	0.215904018137002	0.0627797289018635	0.14218979226494	0.174200508839452	0.116354329861762	0.233187512237086	0.345640410843236	0.346664623895877	0.298728185363907	0.150985239238112	0.229277179512254	0.268423614176477	0.176297441661533	0.0387087175218322	0.029317250066765	-0.00162328205577215	0.0223755366922289	0.0189165543804399	0.0718792405042438	0.0585547292552502	0.0333677390879704	0.0241744446097046	0.0418973102803607	0.0205968236475648	0.0141164368885237	0.014473650791504	0.0210471983757842	0.0130661133560123	-0.0126722196015587	-0.00212368477917936	0.0299276197638019	0.025037240276362	0.00411200456053894	0.0135602246885444	0.0306177657238497	0.0198828439282019	0.00485454375905616	0.0300848461818649
dist_ww_maj	-0.0627186107698584	-0.157920286379862	-0.0359785869301728	0.0265000009876919	-0.0943961793213794	-0.199993219824426	-0.175331444509557	-0.0683211178754668	0.03508011443009	0.00932377232718553	0.0420447320379599	0.0408311689379591	-0.0589651581037089	-0.186058341506667	-0.101245859886433	-0.113731460358211	0.0479690970904671	-0.0293074789363689	0.0325408418135266	0.0714208065989745	0.0132909135241669	-0.211646387929194	-0.125223075263915	0.0389480994748978	0.0384479124065624	-0.0109236973277005	-0.0437583296324788	0.0338281072281215	0.0366808625747573	-0.00511348875968192	-0.0317956980872955	0.0292997170830097	0.00100893080727455	0.0124789421617196	-0.014614658485999	-0.011164418950715	0.0091070317957466	0.00722855062176068	-0.0081026958610081	0.0125637221507185	-0.0114141676351084	-0.000747490416754921	-0.0295863404610496	-0.00101985858240066	0.0148476549900051	0.0207919026296678	0.00173058961044597	-0.00282493675714209	0.00272497282901955
dist_ww_all	-0.103233866376493	-0.195470605686188	-0.196811982829313	-0.141488280356923	0.183111050929859	0.0896595190677369	0.105375676041776	0.186311197799194	-0.117352779539777	-0.0815306768368229	-0.192479176719992	-0.0886767184186583	-0.055818563852314	-0.131057828551056	-0.120026517747747	-0.0811103389257258	-0.121278513407316	-0.186563826751203	-0.193772702058806	-0.152191061445462	-0.0576019130713111	-0.133174357941405	-0.16714474434644	-0.0588086510071872	0.0131572780732314	0.0045468508688381	-0.000652241702751758	-0.0162770767612211	0.0358014101627647	-0.0184762961202604	-0.0258569546078155	-0.00718586862724942	-0.000246705132352639	-0.044971121093511	0.00456685700870181	-0.0209662310045539	0.00259196637939107	-0.0402384627859723	0.0119507290258139	-0.00557587727329215	-0.0274394227301469	-0.024132976005009	-0.0125244614850925	-0.0103740132341525	0.00624264911043197	-0.0443035950162649	0.00680102376633174	-0.008420030915298	-0.00562571326016043
[truncated: 35 more columns]
