# Supplementary material for: Seasonal temperatures and hydrological conditions improve the prediction of West Nile virus infection rates in Culex mosquitoes and human case counts in New York and Connecticut
Source: PLoS One. 2019 Jun 3;14(6):e0217854. doi: 10.1371/journal.pone.0217854 (PMC6546252; doi:10.1371/journal.pone.0217854)
Supplement: S7 File — (ZIP) [file pone.0217854.s007.zip › S7_5_trap_annual_mosquitoes.csv]

	IR	GDD10_2	GDD10_3	GDD10_4	DTR_1	DTR_2	DTR_3	DTR_4	MIN_T_1	MIN_T_2	MIN_T_3	MIN_T_4	MAX_T_1	MAX_T_2	MAX_T_3	MAX_T_4	MEAN_MIN_T_1	MEAN_MIN_T_2	MEAN_MIN_T_3	MEAN_MIN_T_4	MEAN_MAX_T_1	MEAN_MAX_T_2	MEAN_MAX_T_3	MEAN_MAX_T_4	PCP_MEDIAN_1	PCP_MEDIAN_2	PCP_MEDIAN_3	PCP_MEDIAN_4	PCP_INT_MEDIAN_1	PCP_INT_MEDIAN_2	PCP_INT_MEDIAN_3	PCP_INT_4	GDD10_anomaly_2	GDD10_anomaly_3	GDD10_anomaly_4	MIN_T_anomaly_1	MIN_T_anomaly_2	MIN_T_anomaly_3	MIN_T_anomaly_4	MAX_T_anomaly_1	MAX_T_anomaly_2	MAX_T_anomaly_3	MAX_T_anomaly_4	MEAN_MIN_T_anomaly_1	MEAN_MIN_T_anomaly_2	MEAN_MIN_T_anomaly_3	MEAN_MIN_T_anomaly_4	MEAN_MAX_T_anomaly_1	MEAN_MAX_T_anomaly_2
IR	1	0.179747749079278	0.185645208641458	0.123484539797261	-0.0571558933001396	-0.0775807880488501	-0.0641479788221607	-0.0935590262854563	0.0947680799148794	0.104104174047705	0.126719807070251	0.154392768414615	0.0785347778604375	0.127132091358042	0.130961196469661	0.0614953630340207	0.104732574914932	0.180255117139703	0.170438791044132	0.139796491159652	0.0930612602782516	0.132911625676147	0.171856311661618	0.0984724441691998	0.0161446785679863	0.0309487099806958	0.00904265107990332	-0.00574647125185583	0.0201024178458816	0.0598260984675283	0.0288421460846276	0.00972042782297206	0.0651516735105825	0.0934493406032661	0.0398863182115978	0.0156596170493222	0.0240228439676949	0.0284784042719375	0.0993027197629229	0.0462676865235216	0.0596706177328232	0.068398969299041	0.0230555953941188	0.0261650160270738	0.0853873919610161	0.0984558117714844	0.0711032108333751	0.0303811824206159	0.0377671340660951
GDD10_2	0.179747749079278	1	0.660758153866189	0.514445720628684	-0.363111576875653	-0.0854668892470415	-0.187644356067976	-0.188830262622173	0.524024437034297	0.597193875795508	0.521009647894453	0.441476716591896	0.241656033668965	0.365430152774267	0.576398909686404	0.271319557915306	0.550361623290053	0.86233645994854	0.59208687151183	0.512854145460884	0.461477887869782	0.901194889320883	0.632314568084475	0.451748298920434	0.213317964901741	-0.143171071996506	0.0978939771888134	-0.243683747789499	0.28341047199439	0.110687607772641	0.255405790569931	-0.107510372756245	0.654658680917644	0.185085903441268	0.153728623417746	0.19286208190171	0.274560403101065	0.0733769646025896	0.135826718459116	0.107655370397675	0.0823738377332181	0.324592370046692	0.122237441084846	0.236137486940611	0.562715273067407	0.110366404064678	0.155200717151031	0.173484006372552	0.606957727666473
GDD10_3	0.185645208641458	0.660758153866189	1	0.659994791028851	-0.381510968024326	-0.413924140578078	-0.417562184033489	-0.371685923414742	0.541936427437437	0.606208735453897	0.780869923765031	0.514115200922465	0.189477425611755	0.329954223428491	0.575799289154538	0.242025144527297	0.549128072751543	0.757182117546454	0.944450574978477	0.695550309538501	0.452009103826661	0.476538030411859	0.890021867081357	0.544929071247009	0.217762183231697	-0.0947670338033163	-0.10191204828324	0.235505578455205	0.255357337799495	0.105621905435778	0.111440974766454	0.342257336241734	0.195745762632313	0.590238913472436	0.166326434793557	0.0514632157893852	0.156763435483414	0.271468960368243	0.0765210394899102	0.100241454473223	0.164366817021927	0.349679473330427	0.136436885022494	0.0370113454130292	0.165018322240009	0.551473488024353	0.162884444875225	0.0437093169824352	0.197965725951396
GDD10_4	0.123484539797261	0.514445720628684	0.659994791028851	1	-0.455804966233229	-0.404457394478358	-0.350226746547573	-0.262232923676908	0.432935544828893	0.400420320180635	0.491541261562564	0.620640761119443	-0.0651070642764979	0.11722952784492	0.419532052310165	0.508202766613037	0.393693221578902	0.58347092038409	0.650340692739126	0.775207951660313	0.244043582755784	0.287800673337808	0.549978927763621	0.696437682987954	0.184653988273813	-0.00507537938119923	-0.263391637323499	0.0194828216266883	0.153541548857283	0.324701278297406	-0.111230650651795	0.0785150059934564	0.170380902742346	0.201527200430419	0.721557879839607	-0.015452974442266	-0.0247093078374318	-0.105178019458528	0.268888798793363	-0.121292253581462	0.029099090665117	0.265082075842296	0.460514374828171	-0.102392432701665	0.0293029678241794	0.0802541588088481	0.398109082298479	-0.132071713090616	0.120215596316898
DTR_1	-0.0571558933001396	-0.363111576875653	-0.381510968024326	-0.455804966233229	1	0.484885942855182	0.59660146605519	0.434736317535681	-0.358476020119934	-0.3944427689697	-0.439111222019207	-0.189746962930414	0.0323498485933537	-0.038734485143412	-0.143968059505545	-0.011247817280233	-0.469868881112241	-0.512446746586902	-0.518507673551317	-0.424848784298687	-0.0910828347014135	-0.132332540014004	-0.120180285309683	-0.211108391602958	-0.235631678088123	0.162971616184334	0.179863877920067	0.164464448565465	-0.182875159841519	0.0627699166399521	0.159885435971635	0.13931372889191	-0.1904472287464	-0.0133731205374932	-0.0780385972795007	-0.0252716333879473	-0.157519673268586	0.0747233184947651	0.186725760169234	0.041660782012006	-0.121774104558963	-0.120304868885481	0.0110048546536513	-0.120500900773772	-0.161139591375627	-0.0364829855636436	0.154973338910165	0.0968480616089302	-0.206276806900093
DTR_2	-0.0775807880488501	-0.0854668892470415	-0.413924140578078	-0.404457394478358	0.484885942855182	1	0.905408817542414	0.505036315640317	-0.247902834910401	-0.467496253725964	-0.553129981256403	-0.485982352542486	-0.160687050554306	0.193346652089931	0.0530204109158911	0.103823193481596	-0.417455683655355	-0.547141506148086	-0.655871755292938	-0.70240237024741	-0.258084485213068	0.306673188785454	-0.000817748401307585	-0.474285192971831	0.0680377475812871	-0.302654467494695	-0.168725048963264	-0.041651899926518	-0.0107424874767488	-0.203650033979253	-0.155789460750496	-0.0852108437352234	0.225328071439453	0.0981653036404324	0.132086488777663	0.273043106638613	-0.0926942316206522	0.0514416147514431	-0.0656811046252463	-0.189334114761636	0.106139612856678	0.120808875074827	0.0916863184488289	0.113472954032599	-0.0513186839090638	-0.0690267175239699	-0.143238422786182	0.0731123160499008	0.350260165469464
DTR_3	-0.0641479788221607	-0.187644356067976	-0.417562184033489	-0.350226746547573	0.59660146605519	0.905408817542414	1	0.518334351973693	-0.313506169369622	-0.486150472614635	-0.607226863548641	-0.401450313537023	-0.192577146137534	0.108133600148283	0.11793524228896	0.183309932308539	-0.477621925909711	-0.597228491036841	-0.692988418340074	-0.648199461019986	-0.276917810210214	0.161858345495999	0.0426172370884391	-0.4070491819391	-0.043989060469984	-0.227577284087945	-0.231414269710761	0.00698554693903341	-0.131065555633679	-0.148552079254769	-0.227532823425508	-0.0417647484800819	0.15968454558707	0.166969815641019	0.247714501461047	0.235192533060073	-0.0774481521237836	0.038095634304144	0.0821121665419372	-0.204921824407345	0.032695768267806	0.211938166201279	0.18414262853302	0.0723684264726453	-0.0473692357517911	-0.0438530401618263	0.0158952691173671	0.0809083937638371	0.225333536771937
DTR_4	-0.0935590262854563	-0.188830262622173	-0.371685923414742	-0.262232923676908	0.434736317535681	0.505036315640317	0.518334351973693	1	-0.302039770549404	-0.222860298823257	-0.484505472181007	-0.266252251584354	-0.306530009806148	0.101927411051263	0.113807938535868	0.0535600285975215	-0.404572877849605	-0.371636255442358	-0.482332517001007	-0.424868277840879	-0.26556623237738	0.0465022974265997	-0.148547602634721	0.120177879899142	0.185483751014063	-0.043897990250917	0.140026007895731	-0.285907214503905	0.177025694558348	0.00259787348655122	0.0265740184353977	-0.200300051384351	0.0531796661338062	-0.0928640367619293	0.116994030315694	-0.0265226371302116	0.00323267175795901	-0.087543850465143	0.0279424679162283	-0.305953593047136	0.0602964336711374	0.155073206565408	0.0703132035699948	-0.117565533051709	0.0184288751907255	-0.106578750810752	0.0376692827491651	-0.179672624703012	0.0422106731788036
MIN_T_1	0.0947680799148794	0.524024437034297	0.541936427437437	0.432935544828893	-0.358476020119934	-0.247902834910401	-0.313506169369622	-0.302039770549404	1	0.364767021550323	0.517092150274665	0.448486911666447	0.172693361650844	0.318862174680715	0.497323918574405	0.23842374285251	0.887376085165391	0.565536144435395	0.543284034950192	0.421465432512821	0.843709787200977	0.412820604840567	0.438449019135864	0.285173019576249	0.0968253169524802	0.0963964739233138	-0.152669589378683	-0.113896277235392	0.164896028738063	0.283588535747319	0.00897541289674865	-0.0979573318449321	0.230936613771287	0.0939114622732893	0.0102414555499285	0.753610908981557	-0.0287620683638584	0.0306665683123056	0.0906456816156222	0.120970400980305	0.270267005928046	0.372020988895949	0.18710611487746	0.630256884045904	0.0950527134063998	-0.0175071429029251	-0.126727109458588	0.623641846588655	0.283118417464558
MIN_T_2	0.104104174047705	0.597193875795508	0.606208735453897	0.400420320180635	-0.3944427689697	-0.467496253725964	-0.486150472614635	-0.222860298823257	0.364767021550323	1	0.413793695958061	0.378800331537371	0.207220858862766	0.0541713934294743	0.483540716803352	-0.0600069060262604	0.547652247710397	0.792901317406723	0.656692286160958	0.565795644830034	0.444667227519785	0.467395191494404	0.422454735492049	0.489861442547656	0.207594367312349	0.0228466547759638	0.0208802245655613	0.0571433152100313	0.36877122314918	0.153055508869221	0.0461372541713974	0.215601110151973	0.317210025394167	0.161419256651594	-0.0370303567170042	-0.0723756571975559	0.777238110297687	-0.136229448223643	0.00631613009560943	0.155221920999547	-0.0688424062928406	0.32888818189412	-0.131644622629283	0.159237031815083	0.522003338676149	0.215337265231706	0.144220444451995	0.100061915715255	0.312400282062555
MIN_T_3	0.126719807070251	0.521009647894453	0.780869923765031	0.491541261562564	-0.439111222019207	-0.553129981256403	-0.607226863548641	-0.484505472181007	0.517092150274665	0.413793695958061	1	0.489439303581522	0.124608816148948	0.160735093284256	0.221673136915319	0.0850260400836985	0.484988542800165	0.682868885570508	0.839478367186437	0.682148291228867	0.354365202721827	0.262735225423034	0.554324940099849	0.464106828746607	0.177988096818381	-0.0938227505390914	0.0882473570405523	0.0682645666876466	0.181828682048679	0.00171585164274211	0.313167198452938	0.111678769495231	0.0807942248463735	0.283586557615937	-0.0869200973397784	0.00485681115902483	-0.0794992235410646	0.589208236601644	0.0188249301665708	0.0658762934285584	0.0750940344701195	0.0325597775797061	0.014599191453531	-0.0731227511198776	0.0431592432128743	0.294699796004292	0.0641866296867783	-0.0407130332475109	0.0596965207320903
MIN_T_4	0.154392768414615	0.441476716591896	0.514115200922465	0.620640761119443	-0.189746962930414	-0.485982352542486	-0.401450313537023	-0.266252251584354	0.448486911666447	0.378800331537371	0.489439303581522	1	0.0119607563596597	0.0120911667740256	0.298690146199717	0.11833194554064	0.323897833201719	0.576295560143647	0.553085717433469	0.819336018448773	0.282102338056581	0.203917900480914	0.363827627657851	0.742475160920053	0.106071770954929	0.133470528335895	-0.10209934547579	-0.232454852351542	0.141574796603857	0.354275631796486	-0.0064569090659337	-0.157075483194977	0.165825394621423	0.085807489068214	0.285912591511209	0.0632384056656155	0.00705277740324739	0.00777783969497081	0.802230064567482	-0.0257338006299239	-0.0529086004406281	0.173826145588822	0.0783858672458509	-0.124146058527506	0.16829950262905	0.0394059780135051	0.602193932592063	-0.0443166945174013	0.0647102984059973
MAX_T_1	0.0785347778604375	0.241656033668965	0.189477425611755	-0.0651070642764979	0.0323498485933537	-0.160687050554306	-0.192577146137534	-0.306530009806148	0.172693361650844	0.207220858862766	0.124608816148948	0.0119607563596597	1	0.322583913814328	0.0938221024372672	0.124233565925896	0.369512607201747	0.243722309238132	0.219818783918299	0.034593347277884	0.43106044726067	0.127889118990135	0.111477671980957	-0.141723862663259	-0.125760707284353	0.186072911470357	0.437285795957592	0.12329925697398	0.0623815178507499	0.0746715681430726	0.380694507491626	0.175714908735497	0.163000209129616	0.145110763445351	-0.181510245082734	0.144645762003184	0.195420227952399	0.0771461878066697	-0.0521574699410735	0.974483521934997	0.274530994579825	0.0290075280274167	0.0774482243294334	0.428086323014904	0.270013725139436	0.297804278902594	-0.0459218326274407	0.467327000803604	0.00851398073823819
MAX_T_2	0.127132091358042	0.365430152774267	0.329954223428491	0.11722952784492	-0.038734485143412	0.193346652089931	0.108133600148283	0.101927411051263	0.318862174680715	0.0541713934294743	0.160735093284256	0.0120911667740256	0.322583913814328	1	0.370205130758114	0.297983322154426	0.338437848389789	0.197753416329454	0.222535378031066	-0.0993586079369492	0.364798589401052	0.404457155014234	0.416843571846745	-0.0492212403398873	0.195747330269927	-0.0927847090325534	0.14167730401829	-0.0260070690144737	0.135106810366031	-0.0261682867108307	0.0974348291919813	-0.0233371461304396	0.112157370820144	0.239500769182331	0.0509180643784961	0.330681575813299	-0.0646601769833826	0.124535479207931	-0.0432616262146946	0.226161722472822	0.858697428946012	0.207003358971039	0.18996763792042	0.390509033043446	0.027412740533598	0.238701761775882	-0.252516389635935	0.342295157564051	0.119314654241496
MAX_T_3	0.130961196469661	0.576398909686404	0.575799289154538	0.419532052310165	-0.143968059505545	0.0530204109158911	0.11793524228896	0.113807938535868	0.497323918574405	0.483540716803352	0.221673136915319	0.298690146199717	0.0938221024372672	0.370205130758114	1	0.383381890257926	0.427753312614884	0.468090453690555	0.414172563996366	0.29965355924495	0.419361616006426	0.581522313418622	0.692245248945649	0.395320654421191	0.27822631815084	0.0348914394186614	-0.0832667934981929	0.0264374433878543	0.304109598087833	0.287196688462832	-0.0128612165204116	0.141468745448692	0.444948611791536	0.526177534173962	0.340265650048085	0.440842212664568	0.405793731467905	0.0522905845982246	0.209751235090022	0.0181823218644958	0.204671674793022	0.910522640209773	0.306377874903879	0.373170197555743	0.413480395892957	0.41636140870332	0.245575646451584	0.319657248541158	0.43388666399784
MAX_T_4	0.0614953630340207	0.271319557915306	0.242025144527297	0.508202766613037	-0.011247817280233	0.103823193481596	0.183309932308539	0.0535600285975215	0.23842374285251	-0.0600069060262604	0.0850260400836985	0.11833194554064	0.124233565925896	0.297983322154426	0.383381890257926	1	0.186075775338849	0.0929168226810258	0.125707807324544	0.0925672883815409	0.204980412853075	0.202092546847615	0.358058776616506	0.132906512845973	-0.0883013936437486	0.192267826030105	0.0191543202774997	-0.0189414613885499	-0.12168582023615	0.440665805865777	0.122987194584469	-0.0347989889401713	0.132369484784292	0.179933285121113	0.600667979895893	0.231696058753933	-0.183787335432002	0.000663687248515376	0.0846124586480176	0.0625052299911661	0.187244884676266	0.311418491376617	0.965283145638506	0.172709525222019	-0.0837666705306283	0.0494713315979346	0.0523332254154269	0.185594717915825	0.0386303192241944
MEAN_MIN_T_1	0.104732574914932	0.550361623290053	0.549128072751543	0.393693221578902	-0.469868881112241	-0.417455683655355	-0.477621925909711	-0.404572877849605	0.887376085165391	0.547652247710397	0.484988542800165	0.323897833201719	0.369512607201747	0.338437848389789	0.427753312614884	0.186075775338849	1	0.686713545483505	0.608313933771881	0.409760828206634	0.921863957560142	0.39312659046043	0.363965767295616	0.212241257700814	-0.0117312531493335	0.118287333285309	-0.0184692509946044	-0.0489025307808643	0.105046044506429	0.226824022799256	0.0792691298574767	-0.00901789770584111	0.254116639030788	0.0446299500289322	-0.0996713745051934	0.568421636345605	0.176015208002344	-0.0955090561247384	-0.10466461748989	0.327689705107987	0.307727887225577	0.292061646480791	0.133165033919352	0.731568200779898	0.261678890650837	0.0189459440632208	-0.238461110827133	0.693029261069126	0.273329108760839
MEAN_MIN_T_2	0.180255117139703	0.86233645994854	0.757182117546454	0.58347092038409	-0.512446746586902	-0.547141506148086	-0.597228491036841	-0.371636255442358	0.565536144435395	0.792901317406723	0.682868885570508	0.576295560143647	0.243722309238132	0.197753416329454	0.468090453690555	0.0929168226810258	0.686713545483505	1	0.816734960460815	0.752746214378753	0.549744042018445	0.628913611894046	0.532835084364126	0.607682341564168	0.152718870074634	0.000477646187643353	0.137188196819473	-0.125202906522741	0.26170479064355	0.15696611269508	0.258532361031611	0.0202105624764655	0.430614379327239	0.110323268692619	0.00616798134837691	0.0271172458341926	0.351134664778845	0.00781589018699812	0.104830390717281	0.14933327200877	0.00664110805516108	0.224222444004606	-0.0231708454535457	0.167822254396893	0.528344970728791	0.133729400263573	0.173800936357395	0.13251263236368	0.36990749446732
MEAN_MIN_T_3	0.170438791044132	0.59208687151183	0.944450574978477	0.650340692739126	-0.518507673551317	-0.655871755292938	-0.692988418340074	-0.482332517001007	0.543284034950192	0.656692286160958	0.839478367186437	0.553085717433469	0.219818783918299	0.222535378031066	0.414172563996366	0.125707807324544	0.608313933771881	0.816734960460815	1	0.786376070822545	0.458638205661321	0.319526458797899	0.690760463441518	0.579682310216496	0.188582613806202	0.00717162400077283	0.00286986444673533	0.184320593622674	0.249932083989124	0.137550725528653	0.170770197001696	0.286600548384047	0.0976201665511364	0.407998000912041	0.042466135932946	-0.0443467872970878	0.15223664780724	0.20221539231365	0.0310000147948884	0.153502285159711	0.118469554416533	0.200796152182262	0.0416585714314171	0.00303616777678816	0.148108174947973	0.453554961728956	0.123686599172266	0.00518115803749057	0.0755754368847804
MEAN_MIN_T_4	0.139796491159652	0.512854145460884	0.695550309538501	0.775207951660313	-0.424848784298687	-0.70240237024741	-0.648199461019986	-0.424868277840879	0.421465432512821	0.565795644830034	0.682148291228867	0.819336018448773	0.034593347277884	-0.0993586079369492	0.29965355924495	0.0925672883815409	0.409760828206634	0.752746214378753	0.786376070822545	1	0.275759469929188	0.203544158836026	0.439641793582458	0.847634463708066	0.0702353911821614	0.0900530462307764	-0.0429640144274864	-0.045901244127397	0.114356494394458	0.268363399363814	0.0881979328708152	0.0497667578689001	0.126556487969968	0.131685658289369	0.28561285884038	-0.137120800882896	0.103372927080709	0.0352968318621261	0.418448928350553	-0.00613458026675262	-0.178894514783167	0.136408205319489	0.0390859272017881	-0.205779506648628	0.186811765636989	0.131972478281477	0.588887522823164	-0.156223033936064	0.0475924285036565
MEAN_MAX_T_1	0.0930612602782516	0.461477887869782	0.452009103826661	0.244043582755784	-0.0910828347014135	-0.258084485213068	-0.276917810210214	-0.26556623237738	0.843709787200977	0.444667227519785	0.354365202721827	0.282102338056581	0.43106044726067	0.364798589401052	0.419361616006426	0.204980412853075	0.921863957560142	0.549744042018445	0.458638205661321	0.275759469929188	1	0.385405983055776	0.35784345013122	0.146761454037211	-0.11667470287415	0.204986920716729	0.0581229475750865	0.017029960895711	0.0382252101125147	0.283442984208736	0.159614414949497	0.0509841558788751	0.203072502161868	0.0444778062606547	-0.146700784050628	0.630160826227216	0.129418664229885	-0.0749439602314694	-0.0361045292515029	0.387966097202438	0.293700003173216	0.276671391525113	0.155058824933297	0.772406913581555	0.224469525886729	0.00535781372118028	-0.200983728725261	0.824344227563962	0.217797661756244
MEAN_MAX_T_2	0.132911625676147	0.901194889320883	0.476538030411859	0.287800673337808	-0.132332540014004	0.306673188785454	0.161858345495999	0.0465022974265997	0.412820604840567	0.467395191494404	0.262735225423034	0.203917900480914	0.127889118990135	0.404457155014234	0.581522313418622	0.202092546847615	0.39312659046043	0.628913611894046	0.319526458797899	0.203544158836026	0.385405983055776	1	0.605137751726443	0.250473203575674	0.23685573326815	-0.280574014530953	-0.000718929591924042	-0.181058593044054	0.287611653912056	-0.0106687450619146	0.149278992178265	-0.0561652916749008	0.698953536607022	0.216630494168437	0.12970076440413	0.28444853645869	0.313184187457205	0.0566685612798051	0.0581975636266235	-0.00605102056626725	0.106138305923722	0.367179721540005	0.0588137663239593	0.2962320642476	0.553124735913506	0.0879516642439687	0.0645871028104554	0.218592276043131	0.745964290514416
MEAN_MAX_T_3	0.171856311661618	0.632314568084475	0.890021867081357	0.549978927763621	-0.120180285309683	-0.000817748401307585	0.0426172370884391	-0.148547602634721	0.438449019135864	0.422454735492049	0.554324940099849	0.363827627657851	0.111477671980957	0.416843571846745	0.692245248945649	0.358058776616506	0.363965767295616	0.532835084364126	0.690760463441518	0.439641793582458	0.35784345013122	0.605137751726443	1	0.395069764954137	0.217218654853844	-0.218312764733696	-0.22812249563435	0.262437901403632	0.214902458945419	0.0416259503776137	0.00844689827151458	0.355282908221169	0.295439546578357	0.732868312497607	0.307297673199184	0.174433185220287	0.133292203746143	0.318438745489347	0.125315177660077	0.00719496524998996	0.196967820563235	0.490829292803638	0.242418421181599	0.0767902555046004	0.157738950873024	0.584554030162429	0.187347356085257	0.0883280419078292	0.330733335067367
MEAN_MAX_T_4	0.0984724441691998	0.451748298920434	0.544929071247009	0.696437682987954	-0.211108391602958	-0.474285192971831	-0.4070491819391	0.120177879899142	0.285173019576249	0.489861442547656	0.464106828746607	0.742475160920053	-0.141723862663259	-0.0492212403398873	0.395320654421191	0.132906512845973	0.212241257700814	0.607682341564168	0.579682310216496	0.847634463708066	0.146761454037211	0.250473203575674	0.395069764954137	1	0.185738167434433	0.0730279737019806	0.0349541899189887	-0.217911375431103	0.229166418060799	0.29582463414374	0.112298022599066	-0.0628212503440672	0.169957994315646	0.0899850024524426	0.381790259589739	-0.165919401819772	0.115259115690433	-0.012602036208223	0.475271401715243	-0.186050492278545	-0.160845070736714	0.240482921338935	0.0840751569731302	-0.294575601065354	0.215669384700484	0.0822611907969109	0.66788469162632	-0.276630953187237	0.0769326303958134
PCP_MEDIAN_1	0.0161446785679863	0.213317964901741	0.217762183231697	0.184653988273813	-0.235631678088123	0.0680377475812871	-0.043989060469984	0.185483751014063	0.0968253169524802	0.207594367312349	0.177988096818381	0.106071770954929	-0.125760707284353	0.195747330269927	0.27822631815084	-0.0883013936437486	-0.0117312531493335	0.152718870074634	0.188582613806202	0.0702353911821614	-0.11667470287415	0.23685573326815	0.217218654853844	0.185738167434433	1	-0.302214270280467	-0.0228270111595748	0.00950187171090889	0.913931517486081	-0.155527415832081	0.0185725343997914	0.115926587283211	0.275187756494618	0.225913805237475	0.137006440230958	-0.00396703837488968	0.153331552896488	0.136899152009092	0.0277738146891165	-0.120640830399528	0.239438301684897	0.286807497093352	-0.0753736681754503	-0.145826198768226	0.128461592494073	0.188733659964434	-0.051334853710663	-0.261668281921858	0.30900888303928
PCP_MEDIAN_2	0.0309487099806958	-0.143171071996506	-0.0947670338033163	-0.00507537938119923	0.162971616184334	-0.302654467494695	-0.227577284087945	-0.043897990250917	0.0963964739233138	0.0228466547759638	-0.0938227505390914	0.133470528335895	0.186072911470357	-0.0927847090325534	0.0348914394186614	0.192267826030105	0.118287333285309	0.000477646187643353	0.00717162400077283	0.0900530462307764	0.204986920716729	-0.280574014530953	-0.218312764733696	0.0730279737019806	-0.302214270280467	1	0.276458511354918	-0.00694649871553147	-0.159323938864566	0.833750935471344	0.162582316506103	-0.0388764210484718	-0.36192751052554	-0.279924614488827	-0.0834037943915674	0.0595164548619685	-0.0538650455963165	-0.275892577508003	0.116676996691877	0.168537968219768	-0.194456881938343	-0.0258985192200326	0.183071114116967	0.102459164733209	-0.170288432430814	-0.13550294982541	0.0795377242656598	0.185831175646252	-0.487690683454527
PCP_MEDIAN_3	0.00904265107990332	0.0978939771888134	-0.10191204828324	-0.263391637323499	0.179863877920067	-0.168725048963264	-0.231414269710761	0.140026007895731	-0.152669589378683	0.0208802245655613	0.0882473570405523	-0.10209934547579	0.437285795957592	0.14167730401829	-0.0832667934981929	0.0191543202774997	-0.0184692509946044	0.137188196819473	0.00286986444673533	-0.0429640144274864	0.0581229475750865	-0.000718929591924042	-0.22812249563435	0.0349541899189887	-0.0228270111595748	0.276458511354918	1	-0.099437230695378	0.045855981954657	0.0885130649288498	0.897812254951701	-0.0189893151555534	0.0726235456726064	-0.152915361499971	-0.328349460108346	-0.17030228852114	0.0403760858223168	0.185166674728691	-0.0994495507085012	0.422718077558565	0.0852349974748527	-0.124919462382969	0.00130833914019174	0.0211946924015965	0.273663387696918	0.0812025708132812	0.0084592479748966	0.0825646700674328	-0.102444442040325
PCP_MEDIAN_4	-0.00574647125185583	-0.243683747789499	0.235505578455205	0.0194828216266883	0.164464448565465	-0.041651899926518	0.00698554693903341	-0.285907214503905	-0.113896277235392	0.0571433152100313	0.0682645666876466	-0.232454852351542	0.12329925697398	-0.0260070690144737	0.0264374433878543	-0.0189414613885499	-0.0489025307808643	-0.125202906522741	0.184320593622674	-0.045901244127397	0.017029960895711	-0.181058593044054	0.262437901403632	-0.217911375431103	0.00950187171090889	-0.00694649871553147	-0.099437230695378	1	-0.0211574992590386	-0.112591018472322	-0.0317860082427931	0.950117204976968	-0.346589274200816	0.407938484792275	0.0130488075359585	-0.165498023961508	0.075209780970715	0.0975803672490667	-0.306879650609107	0.13010090531902	-0.0222977060769528	0.0324118795746663	-0.00714181311589114	-0.0772777823749942	-0.24359904873416	0.420000848515775	-0.094274240551756	0.00475187422175553	-0.217295805461708
PCP_INT_MEDIAN_1	0.0201024178458816	0.28341047199439	0.255357337799495	0.153541548857283	-0.182875159841519	-0.0107424874767488	-0.131065555633679	0.177025694558348	0.164896028738063	0.36877122314918	0.181828682048679	0.141574796603857	0.0623815178507499	0.135106810366031	0.304109598087833	-0.12168582023615	0.105046044506429	0.26170479064355	0.249932083989124	0.114356494394458	0.0382252101125147	0.287611653912056	0.214902458945419	0.229166418060799	0.913931517486081	-0.159323938864566	0.045855981954657	-0.0211574992590386	1	-0.0341568187968866	0.0892346108165826	0.13108271519048	0.311582113318596	0.172467878642192	0.0347927474714991	0.00633537152619162	0.279194553080169	0.0682666266447138	0.0157688867063521	0.065495282071249	0.139545134406549	0.274686080988859	-0.116480014062445	-0.0608773000240675	0.223174643382443	0.186696934379667	-0.0455748575061777	-0.170596292023206	0.303335584532826
PCP_INT_MEDIAN_2	0.0598260984675283	0.110687607772641	0.105621905435778	0.324701278297406	0.0627699166399521	-0.203650033979253	-0.148552079254769	0.00259787348655122	0.283588535747319	0.153055508869221	0.00171585164274211	0.354275631796486	0.0746715681430726	-0.0261682867108307	0.287196688462832	0.440665805865777	0.226824022799256	0.15696611269508	0.137550725528653	0.268363399363814	0.283442984208736	-0.0106687450619146	0.0416259503776137	0.29582463414374	-0.155527415832081	0.833750935471344	0.0885130649288498	-0.112591018472322	-0.0341568187968866	1	0.0729137158357444	-0.11221193901502	-0.0789952197341276	-0.10960772799262	0.262313052205676	0.188617104879437	0.00976103682561028	-0.271968307136152	0.299288131184269	0.0464356689589801	-0.131170072075173	0.217758817360946	0.434250292530346	0.131030596153538	-0.0578391272019782	-0.0869924589991966	0.231503055446007	0.184582472724277	-0.183957039123923
PCP_INT_MEDIAN_3	0.0288421460846276	0.255405790569931	0.111440974766454	-0.111230650651795	0.159885435971635	-0.155789460750496	-0.227532823425508	0.0265740184353977	0.00897541289674865	0.0461372541713974	0.313167198452938	-0.0064569090659337	0.380694507491626	0.0974348291919813	-0.0128612165204116	0.122987194584469	0.0792691298574767	0.258532361031611	0.170770197001696	0.0881979328708152	0.159614414949497	0.149278992178265	0.00844689827151458	0.112298022599066	0.0185725343997914	0.162582316506103	0.897812254951701	-0.0317860082427931	0.0892346108165826	0.0729137158357444	1	0.0616299578159506	0.197197063332471	0.0137594833107034	-0.259896177943464	-0.0981229116422684	-0.055627625684701	0.362019818677579	-0.0977597541835756	0.359312200491238	0.0270357678976273	-0.0816734292044495	0.105035379823396	0.00767828709704689	0.274941170687877	0.160613602514927	0.0269978660826879	0.096653807060879	0.0497216485134782
PCP_INT_4	0.00972042782297206	-0.107510372756245	0.342257336241734	0.0785150059934564	0.13931372889191	-0.0852108437352234	-0.0417647484800819	-0.200300051384351	-0.0979573318449321	0.215601110151973	0.111678769495231	-0.157075483194977	0.175714908735497	-0.0233371461304396	0.141468745448692	-0.0347989889401713	-0.00901789770584111	0.0202105624764655	0.286600548384047	0.0497667578689001	0.0509841558788751	-0.0561652916749008	0.355282908221169	-0.0628212503440672	0.115926587283211	-0.0388764210484718	-0.0189893151555534	0.950117204976968	0.13108271519048	-0.11221193901502	0.0616299578159506	1	-0.204647702345903	0.482999123068839	0.0333732727132371	-0.21336526379304	0.212292906685142	0.0890234907890051	-0.264489628190752	0.1786460453945	-0.0388777458283752	0.12695434456836	-0.0283345175858414	-0.0918998525230721	-0.0719372317525776	0.511858836890383	-0.00491362404909246	-0.0290235990433775	-0.103486281436743
GDD10_anomaly_2	0.0651516735105825	0.654658680917644	0.195745762632313	0.170380902742346	-0.1904472287464	0.225328071439453	0.15968454558707	0.0531796661338062	0.230936613771287	0.317210025394167	0.0807942248463735	0.165825394621423	0.163000209129616	0.112157370820144	0.444948611791536	0.132369484784292	0.254116639030788	0.430614379327239	0.0976201665511364	0.126556487969968	0.203072502161868	0.698953536607022	0.295439546578357	0.169957994315646	0.275187756494618	-0.36192751052554	0.0726235456726064	-0.346589274200816	0.311582113318596	-0.0789952197341276	0.197197063332471	-0.204647702345903	1	0.316293080873234	0.229995795413704	0.283299463157439	0.405382490864496	0.129828198266784	0.197794626006877	0.170774984012642	0.141376862822604	0.493373229811065	0.143917037306071	0.333779161508769	0.846280805786762	0.20156538474661	0.213401657604328	0.232967252722419	0.934228770530509
GDD10_anomaly_3	0.0934493406032661	0.185085903441268	0.590238913472436	0.201527200430419	-0.0133731205374932	0.0981653036404324	0.166969815641019	-0.0928640367619293	0.0939114622732893	0.161419256651594	0.283586557615937	0.085807489068214	0.145110763445351	0.239500769182331	0.526177534173962	0.179933285121113	0.0446299500289322	0.110323268692619	0.407998000912041	0.131685658289369	0.0444778062606547	0.216630494168437	0.732868312497607	0.0899850024524426	0.225913805237475	-0.279924614488827	-0.152915361499971	0.407938484792275	0.172467878642192	-0.10960772799262	0.0137594833107034	0.482999123068839	0.316293080873234	1	0.270009962010119	0.115766329492473	0.22359186611954	0.472526653582185	0.101202807347269	0.158327386397893	0.302491490599467	0.590976325948468	0.201030052301374	0.0541190010366648	0.233380735258111	0.923141303387482	0.218304317732289	0.0561395316833807	0.330221267332477
GDD10_anomaly_4	0.0398863182115978	0.153728623417746	0.166326434793557	0.721557879839607	-0.0780385972795007	0.132086488777663	0.247714501461047	0.116994030315694	0.0102414555499285	-0.0370303567170042	-0.0869200973397784	0.285912591511209	-0.181510245082734	0.0509180643784961	0.340265650048085	0.600667979895893	-0.0996713745051934	0.00616798134837691	0.042466135932946	0.28561285884038	-0.146700784050628	0.12970076440413	0.307297673199184	0.381790259589739	0.137006440230958	-0.0834037943915674	-0.328349460108346	0.0130488075359585	0.0347927474714991	0.262313052205676	-0.259896177943464	0.0333732727132371	0.229995795413704	0.270009962010119	1	0.00713122923906137	-0.0575226156805996	-0.149736809847751	0.3561768240124	-0.186631237118798	0.0584573914064142	0.373674315861615	0.628409440095074	-0.141401658190863	0.00777319625950837	0.0882051827952047	0.511121958080354	-0.18746779750696	0.167760559748739
MIN_T_anomaly_1	0.0156596170493222	0.19286208190171	0.0514632157893852	-0.015452974442266	-0.0252716333879473	0.273043106638613	0.235192533060073	-0.0265226371302116	0.753610908981557	-0.0723756571975559	0.00485681115902483	0.0632384056656155	0.144645762003184	0.330681575813299	0.440842212664568	0.231696058753933	0.568421636345605	0.0271172458341926	-0.0443467872970878	-0.137120800882896	0.630160826227216	0.28444853645869	0.174433185220287	-0.165919401819772	-0.00396703837488968	0.0595164548619685	-0.17030228852114	-0.165498023961508	0.00633537152619162	0.188617104879437	-0.0981229116422684	-0.21336526379304	0.283299463157439	0.115766329492473	0.00713122923906137	1	-0.0717502582429658	0.0454219101540921	0.10159328912596	0.139593181379035	0.364679321397978	0.48419487477786	0.234225562479501	0.808930184214611	0.0836458074416085	-0.0401180777404323	-0.200248614729558	0.796800014334127	0.356297942379691
MIN_T_anomaly_2	0.0240228439676949	0.274560403101065	0.156763435483414	-0.0247093078374318	-0.157519673268586	-0.0926942316206522	-0.0774481521237836	0.00323267175795901	-0.0287620683638584	0.777238110297687	-0.0794992235410646	0.00705277740324739	0.195420227952399	-0.0646601769833826	0.405793731467905	-0.183787335432002	0.176015208002344	0.351134664778845	0.15223664780724	0.103372927080709	0.129418664229885	0.313184187457205	0.133292203746143	0.115259115690433	0.153331552896488	-0.0538650455963165	0.0403760858223168	0.075209780970715	0.279194553080169	0.00976103682561028	-0.055627625684701	0.212292906685142	0.405382490864496	0.22359186611954	-0.0575226156805996	-0.0717502582429658	1	-0.166751450397516	-0.0172298689591626	0.200811194446319	-0.0704066278708002	0.440943957500623	-0.189095404612893	0.207999166399036	0.655416480782616	0.286831032949619	0.149107743314318	0.122456899100387	0.406964858729511
MIN_T_anomaly_3	0.0284784042719375	0.0733769646025896	0.271468960368243	-0.105178019458528	0.0747233184947651	0.0514416147514431	0.038095634304144	-0.087543850465143	0.0306665683123056	-0.136229448223643	0.589208236601644	0.00777783969497081	0.0771461878066697	0.124535479207931	0.0522905845982246	0.000663687248515376	-0.0955090561247384	0.00781589018699812	0.20221539231365	0.0352968318621261	-0.0749439602314694	0.0566685612798051	0.318438745489347	-0.012602036208223	0.136899152009092	-0.275892577508003	0.185166674728691	0.0975803672490667	0.0682666266447138	-0.271968307136152	0.362019818677579	0.0890234907890051	0.129828198266784	0.472526653582185	-0.149736809847751	0.0454219101540921	-0.166751450397516	1	0.0109540028704287	0.0833417138579062	0.151476638372568	0.0651971341693609	0.00534340497969306	-0.127317992832403	0.0290220648884478	0.471586767628426	0.0558328271103613	-0.0774502762167573	0.103829023477164
MIN_T_anomaly_4	0.0993027197629229	0.135826718459116	0.0765210394899102	0.268888798793363	0.186725760169234	-0.0656811046252463	0.0821121665419372	0.0279424679162283	0.0906456816156222	0.00631613009560943	0.0188249301665708	0.802230064567482	-0.0521574699410735	-0.0432616262146946	0.209751235090022	0.0846124586480176	-0.10466461748989	0.104830390717281	0.0310000147948884	0.418448928350553	-0.0361045292515029	0.0581975636266235	0.125315177660077	0.475271401715243	0.0277738146891165	0.116676996691877	-0.0994495507085012	-0.306879650609107	0.0157688867063521	0.299288131184269	-0.0977597541835756	-0.264489628190752	0.197794626006877	0.101202807347269	0.3561768240124	0.10159328912596	-0.0172298689591626	0.0109540028704287	1	-0.0495868704165536	-0.053779358954612	0.222615703535611	0.091039185103417	-0.160695271685645	0.180051211290386	0.0316314760976587	0.728682562202702	-0.0621703172127477	0.0753342485908368
MAX_T_anomaly_1	0.0462676865235216	0.107655370397675	0.100241454473223	-0.121292253581462	0.041660782012006	-0.189334114761636	-0.204921824407345	-0.305953593047136	0.120970400980305	0.155221920999547	0.0658762934285584	-0.0257338006299239	0.974483521934997	0.226161722472822	0.0181823218644958	0.0625052299911661	0.327689705107987	0.14933327200877	0.153502285159711	-0.00613458026675262	0.387966097202438	-0.00605102056626725	0.00719496524998996	-0.186050492278545	-0.120640830399528	0.168537968219768	0.422718077558565	0.13010090531902	0.065495282071249	0.0464356689589801	0.359312200491238	0.1786460453945	0.170774984012642	0.158327386397893	-0.186631237118798	0.139593181379035	0.200811194446319	0.0833417138579062	-0.0495868704165536	1	0.281892042552867	0.0290870897138112	0.0705525797626778	0.430110134505384	0.280911004891491	0.315887022199126	-0.0443403203652425	0.470702269706156	0.0126485262895146
MAX_T_anomaly_2	0.0596706177328232	0.0823738377332181	0.164366817021927	0.029099090665117	-0.121774104558963	0.106139612856678	0.032695768267806	0.0602964336711374	0.270267005928046	-0.0688424062928406	0.0750940344701195	-0.0529086004406281	0.274530994579825	0.858697428946012	0.204671674793022	0.187244884676266	0.307727887225577	0.00664110805516108	0.118469554416533	-0.178894514783167	0.293700003173216	0.106138305923722	0.196967820563235	-0.160845070736714	0.239438301684897	-0.194456881938343	0.0852349974748527	-0.0222977060769528	0.139545134406549	-0.131170072075173	0.0270357678976273	-0.0388777458283752	0.141376862822604	0.302491490599467	0.0584573914064142	0.364679321397978	-0.0704066278708002	0.151476638372568	-0.053779358954612	0.281892042552867	1	0.233565636425264	0.198842298211862	0.439534497789434	0.0441970540159254	0.307697791005954	-0.297490699155924	0.37827192314216	0.151768558011061
MAX_T_anomaly_3	0.068398969299041	0.324592370046692	0.349679473330427	0.265082075842296	-0.120304868885481	0.120808875074827	0.211938166201279	0.155073206565408	0.372020988895949	0.32888818189412	0.0325597775797061	0.173826145588822	0.0290075280274167	0.207003358971039	0.910522640209773	0.311418491376617	0.292061646480791	0.224222444004606	0.200796152182262	0.136408205319489	0.276671391525113	0.367179721540005	0.490829292803638	0.240482921338935	0.286807497093352	-0.0258985192200326	-0.124919462382969	0.0324118795746663	0.274686080988859	0.217758817360946	-0.0816734292044495	0.12695434456836	0.493373229811065	0.590976325948468	0.373674315861615	0.48419487477786	0.440943957500623	0.0651971341693609	0.222615703535611	0.0290870897138112	0.233565636425264	1	0.326363967016387	0.405781825860672	0.452747914474228	0.470753896104871	0.255906182157857	0.341103879237395	0.484222233118082
MAX_T_anomaly_4	0.0230555953941188	0.122237441084846	0.136436885022494	0.460514374828171	0.0110048546536513	0.0916863184488289	0.18414262853302	0.0703132035699948	0.18710611487746	-0.131644622629283	0.014599191453531	0.0783858672458509	0.0774482243294334	0.18996763792042	0.306377874903879	0.965283145638506	0.133165033919352	-0.0231708454535457	0.0416585714314171	0.0390859272017881	0.155058824933297	0.0588137663239593	0.242418421181599	0.0840751569731302	-0.0753736681754503	0.183071114116967	0.00130833914019174	-0.00714181311589114	-0.116480014062445	0.434250292530346	0.105035379823396	-0.0283345175858414	0.143917037306071	0.201030052301374	0.628409440095074	0.234225562479501	-0.189095404612893	0.00534340497969306	0.091039185103417	0.0705525797626778	0.198842298211862	0.326363967016387	1	0.174354395343514	-0.0814055841380383	0.0663878413843507	0.0566409704888537	0.187669854852679	0.0461519166890991
MEAN_MIN_T_anomaly_1	0.0261650160270738	0.236137486940611	0.0370113454130292	-0.102392432701665	-0.120500900773772	0.113472954032599	0.0723684264726453	-0.117565533051709	0.630256884045904	0.159237031815083	-0.0731227511198776	-0.124146058527506	0.428086323014904	0.390509033043446	0.373170197555743	0.172709525222019	0.731568200779898	0.167822254396893	0.00303616777678816	-0.205779506648628	0.772406913581555	0.2962320642476	0.0767902555046004	-0.294575601065354	-0.145826198768226	0.102459164733209	0.0211946924015965	-0.0772777823749942	-0.0608773000240675	0.131030596153538	0.00767828709704689	-0.0918998525230721	0.333779161508769	0.0541190010366648	-0.141401658190863	0.808930184214611	0.207999166399036	-0.127317992832403	-0.160695271685645	0.430110134505384	0.439534497789434	0.405781825860672	0.174354395343514	1	0.317931176030317	0.0055781068743599	-0.366858217926352	0.943407982702892	0.366680046088557
MEAN_MIN_T_anomaly_2	0.0853873919610161	0.562715273067407	0.165018322240009	0.0293029678241794	-0.161139591375627	-0.0513186839090638	-0.0473692357517911	0.0184288751907255	0.0950527134063998	0.522003338676149	0.0431592432128743	0.16829950262905	0.270013725139436	0.027412740533598	0.413480395892957	-0.0837666705306283	0.261678890650837	0.528344970728791	0.148108174947973	0.186811765636989	0.224469525886729	0.553124735913506	0.157738950873024	0.215669384700484	0.128461592494073	-0.170288432430814	0.273663387696918	-0.24359904873416	0.223174643382443	-0.0578391272019782	0.274941170687877	-0.0719372317525776	0.846280805786762	0.233380735258111	0.00777319625950837	0.0836458074416085	0.655416480782616	0.0290220648884478	0.180051211290386	0.280911004891491	0.0441970540159254	0.452747914474228	-0.0814055841380383	0.317931176030317	1	0.263118524256544	0.282644436515003	0.238890365208552	0.737919996983022
MEAN_MIN_T_anomaly_3	0.0984558117714844	0.110366404064678	0.551473488024353	0.0802541588088481	-0.0364829855636436	-0.0690267175239699	-0.0438530401618263	-0.106578750810752	-0.0175071429029251	0.215337265231706	0.294699796004292	0.0394059780135051	0.297804278902594	0.238701761775882	0.41636140870332	0.0494713315979346	0.0189459440632208	0.133729400263573	0.453554961728956	0.131972478281477	0.00535781372118028	0.0879516642439687	0.584554030162429	0.0822611907969109	0.188733659964434	-0.13550294982541	0.0812025708132812	0.420000848515775	0.186696934379667	-0.0869924589991966	0.160613602514927	0.511858836890383	0.20156538474661	0.923141303387482	0.0882051827952047	-0.0401180777404323	0.286831032949619	0.471586767628426	0.0316314760976587	0.315887022199126	0.307697791005954	0.470753896104871	0.0663878413843507	0.0055781068743599	0.263118524256544	1	0.19658985388304	0.000913642731349238	0.165983559768714
MEAN_MIN_T_anomaly_4	0.0711032108333751	0.155200717151031	0.162884444875225	0.398109082298479	0.154973338910165	-0.143238422786182	0.0158952691173671	0.0376692827491651	-0.126727109458588	0.144220444451995	0.0641866296867783	0.602193932592063	-0.0459218326274407	-0.252516389635935	0.245575646451584	0.0523332254154269	-0.238461110827133	0.173800936357395	0.123686599172266	0.588887522823164	-0.200983728725261	0.0645871028104554	0.187347356085257	0.66788469162632	-0.051334853710663	0.0795377242656598	0.0084592479748966	-0.094274240551756	-0.0455748575061777	0.231503055446007	0.0269978660826879	-0.00491362404909246	0.213401657604328	0.218304317732289	0.511121958080354	-0.200248614729558	0.149107743314318	0.0558328271103613	0.728682562202702	-0.0443403203652425	-0.297490699155924	0.255906182157857	0.0566409704888537	-0.366858217926352	0.282644436515003	0.19658985388304	1	-0.28155745378956	0.0810969117687607
MEAN_MAX_T_anomaly_1	0.0303811824206159	0.173484006372552	0.0437093169824352	-0.132071713090616	0.0968480616089302	0.0731123160499008	0.0809083937638371	-0.179672624703012	0.623641846588655	0.100061915715255	-0.0407130332475109	-0.0443166945174013	0.467327000803604	0.342295157564051	0.319657248541158	0.185594717915825	0.693029261069126	0.13251263236368	0.00518115803749057	-0.156223033936064	0.824344227563962	0.218592276043131	0.0883280419078292	-0.276630953187237	-0.261668281921858	0.185831175646252	0.0825646700674328	0.00475187422175553	-0.170596292023206	0.184582472724277	0.096653807060879	-0.0290235990433775	0.232967252722419	0.0561395316833807	-0.18746779750696	0.796800014334127	0.122456899100387	-0.0774502762167573	-0.0621703172127477	0.470702269706156	0.37827192314216	0.341103879237395	0.187669854852679	0.943407982702892	0.238890365208552	0.000913642731349238	-0.28155745378956	1	0.257042087829797
MEAN_MAX_T_anomaly_2	0.0377671340660951	0.606957727666473	0.197965725951396	0.120215596316898	-0.206276806900093	0.350260165469464	0.225333536771937	0.0422106731788036	0.283118417464558	0.312400282062555	0.0596965207320903	0.0647102984059973	0.00851398073823819	0.119314654241496	0.43388666399784	0.0386303192241944	0.273329108760839	0.36990749446732	0.0755754368847804	0.0475924285036565	0.217797661756244	0.745964290514416	0.330733335067367	0.0769326303958134	0.30900888303928	-0.487690683454527	-0.102444442040325	-0.217295805461708	0.303335584532826	-0.183957039123923	0.0497216485134782	-0.103486281436743	0.934228770530509	0.330221267332477	0.167760559748739	0.356297942379691	0.406964858729511	0.103829023477164	0.0753342485908368	0.0126485262895146	0.151768558011061	0.484222233118082	0.0461519166890991	0.366680046088557	0.737919996983022	0.165983559768714	0.0810969117687607	0.257042087829797	1
MEAN_MAX_T_anomaly_3	0.0793429495230917	0.222449046093829	0.556609709762288	0.273200540959325	0.00638256238167981	0.218967098853548	0.314474853166468	-0.0721466353833518	0.168744058517688	0.100566220855259	0.244700158491115	0.111383862957443	0.0106163508343754	0.214398993703173	0.555488675958889	0.262177513679136	0.057900467316207	0.078738971601039	0.327928741975676	0.116243212074734	0.0681212828544635	0.292920737330409	0.76985009529392	0.0851926818566749	0.230220724697272	-0.362247013629643	-0.318160633250525	0.355615545416953	0.142017751223211	-0.115909183730794	-0.101685155169474	0.409198451050952	0.372110091571207	0.954564554639818	0.382958088531937	0.224253359386992	0.150151489721068	0.425686145920108	0.144462244622189	0.0187834526656414	0.266208175842916	0.622037647959023	0.284420016199425	0.0854948954653837	0.185664178307628	0.766677210789957	0.21276521211437	0.0921995894737609	0.42278038583543
MEAN_MAX_T_anomaly_4	0.0336532860397198	0.156863197615695	0.0987125730621805	0.385345812349639	0.0319803865008778	-0.0982511654802782	0.0171143948045108	0.383807971163168	-0.127108293609671	0.111550882506506	0.021440249438162	0.504461992987008	-0.254202625934295	-0.155167180670633	0.310168839678168	0.11009484715552	-0.267934782736213	0.150767866915588	0.0722009231501557	0.497142013506476	-0.28822678930325	0.0801816458350487	0.117221189198535	0.770147475045987	0.110485892188806	0.0405832405662952	0.0897229198980835	-0.306479616723407	0.0555780880139532	0.219050367180233	0.0574878220245795	-0.185599203076427	0.20702318598336	0.116081063479288	0.503429464983834	-0.189766144000219	0.11132534550309	-0.00364606947633923	0.614856198149965	-0.26044936973631	-0.194436542661379	0.324739622758992	0.112749503556608	-0.396352566343963	0.242633770584368	0.0954361975453383	0.850874951279799	-0.380227379043298	0.0895780149648045
DTR_anomaly_1	0.0238027431639238	-0.178674812912935	0.00624822250740641	-0.0630741637571574	0.580883003325916	-0.130516255117387	0.0152731836771931	-0.19441723179026	-0.0541093985529551	-0.158986795443816	0.0909580777331038	0.257849597847658	0.0986508218804522	-0.173928744310059	-0.172934252088486	0.0108251782430272	-0.15329373095723	-0.0973197013833018	-0.00082790898794352	0.178051706823903	0.0820670596382893	-0.231892693575646	0.0141710950258031	0.0813110344762317	-0.316107428312975	0.205854910786463	0.161297565967347	0.227952052056088	-0.312010503522854	0.125756972925777	0.233164934243842	0.171244350323953	-0.271217585961479	0.00252578288273123	-0.0959984664278206	-0.0764944183719588	-0.216408229143396	0.143012733234799	0.319137668456377	0.100917515651133	-0.19812336490526	-0.19004749300498	0.0109663159227864	-0.217631523703505	-0.201601525012929	-0.0175837737742148	0.307294599542019	0.0970330579237833	-0.303197995973785
DTR_anomaly_2	-0.0398843839399962	0.228982779369991	0.0824095871200852	0.127804793960115	-0.102862514500601	0.557051040705421	0.379550842322237	0.0619625217108954	0.270180604727254	-0.137241563615065	0.0153383986227227	-0.102776122387466	-0.285758694460307	0.121461698834623	0.138537538475034	0.130159226268177	0.0797128954987943	-0.0696171527993842	-0.0719182962966169	-0.15092219356249	0.0447709328720565	0.438247474664517	0.281010357189778	-0.129192578811369	0.305096339850077	-0.484801554264216	-0.45192424790393	-0.0517910356495608	0.196508166867055	-0.183632520765666	-0.24123564126732	-0.0716414570177084	0.392401103538978	0.202587534810343	0.228290829450823	0.390941862067774	-0.141100625392475	0.0998710561748436	-0.0914493886298993	-0.2876984885522	0.149090751701157	0.166416874256843	0.141709318775954	0.156044944927525	-0.053612679264756	-0.058967320609182	-0.196097357282174	0.0837375845073459	0.59772299047282
DTR_anomaly_3	0.000977670490023302	0.194772040978744	0.184220904256111	0.311846277400236	0.058058850395785	0.399195070836182	0.492361568881208	0.0174384629988386	0.252711895778057	-0.0876090836512054	0.01894420291517	0.135873974314745	-0.321838663466504	0.0216614269328405	0.309143328266224	0.299396540882855	0.0487869078291759	-0.0373663695472125	-0.0320060319383728	0.0305617683662656	0.0805254307643578	0.328297757941189	0.449465607114479	0.0437365946325322	0.139084208566194	-0.372612810881078	-0.583343256593988	0.038027869799719	0.014956385193352	-0.0570742506457653	-0.355915465266782	0.0188434996726699	0.320973664421313	0.340664486960608	0.460140823837753	0.346862388733994	-0.0962892308041155	0.0739914145619048	0.190841948203287	-0.326406386495114	0.0292044047676111	0.346324162770292	0.317330227309543	0.0904827115982619	-0.0282487012592317	-0.0163104055167318	0.0968193768187228	0.108180196918782	0.441999664040914
DTR_anomaly_4	-0.036958398741865	0.0617426273147887	-0.027205963897989	0.121686362890378	-0.190088296012368	0.0114171281994567	-0.0218928437755421	0.618068679457353	-0.0215808014516446	-0.00479878721331711	-0.0253285653705105	0.0268591893260078	-0.379488732611465	0.0838096989252107	0.219104641884418	0.124212594479583	-0.113469969397584	0.0323312573825602	-0.0138058168752283	0.0468832119669118	-0.211456287575785	0.0473691814323897	-0.0410897902701099	0.413671970894697	0.292420771971764	-0.0261826875916644	0.162607327733429	-0.399268577295672	0.185292445243008	0.0768938305135946	0.0860779682760162	-0.308706299897382	0.0698971306539743	-0.0727985071633029	0.148748182410818	-0.0444683008101824	-0.0225274984504678	-0.0729889041470258	0.0185154483479631	-0.391205411419842	0.089730035891705	0.232995858993765	0.126873441249306	-0.173423531735368	0.0283712901913662	-0.072419776287387	0.0551731930984542	-0.270823463827596	0.0505932455725386
PCP_MEDIAN_anomaly_1	0.00215910834003448	0.135478029559432	0.102196792095309	0.0668549339553156	-0.184829408961519	0.200069965280043	0.0952891215825853	0.215618508680081	-0.00880004289551632	0.0687620488052385	0.0522955702703356	-0.014395457646337	-0.134237924540691	0.182939800313135	0.238879887273272	-0.0588316190352634	-0.12305949386785	0.013758587118736	0.0464986070171055	-0.0718133137495183	-0.219965934164473	0.20147787022605	0.160009118652363	0.0476221174619429	0.908834874168244	-0.349760626442247	-0.0355216884752878	-0.00992473492576708	0.796751335987988	-0.232568551144564	-0.0203384373142355	0.0767925272936275	0.241769046733376	0.215235041738557	0.125220871083832	0.0147184611231223	0.119601950950581	0.136012897629825	0.0052665209915995	-0.132307114874573	0.223655732396986	0.275247711813194	-0.0555221280176967	-0.139606799414336	0.0844059429184142	0.171658334824465	-0.0834399049524695	-0.251683794727242	0.285896578595222
PCP_MEDIAN_anomaly_2	0.0222192885531937	-0.196223797393485	-0.139893261215349	-0.00737099760365851	0.113372967866891	-0.303813121925243	-0.220783192773284	-0.0420005357576256	0.0714062411412306	-0.0109284917443251	-0.144309155800831	0.116481346707726	0.166595870072868	-0.145926291985285	0.0105185837372714	0.202865666055386	0.103716514151206	-0.0423373970265308	-0.0310814138149741	0.0769638348795566	0.166775724308943	-0.330336049550765	-0.264509653215888	0.0597857484665274	-0.346882194309109	0.895494697790679	0.220539052158062	-0.0416840873438226	-0.204861578960787	0.752412461609808	0.10091379770838	-0.0809841863176579	-0.333119083286148	-0.280618332166231	-0.0457230519867331	0.0622587197428089	-0.045008456992583	-0.298307111232816	0.119824458560756	0.166208422817657	-0.17717233004296	0.000509111496620519	0.207534261391491	0.109288811109419	-0.144843492137476	-0.143507648255991	0.0866795652486625	0.184095085710785	-0.454242966455221
PCP_MEDIAN_anomaly_3	0.01526343644288	0.0727496039388607	-0.0474278622286595	-0.196428041769029	0.0681306077121143	-0.283722779488115	-0.327791109853024	0.075454073875937	-0.121922239279771	0.06292516247008	0.145116577183907	-0.0536588033749175	0.417109168893721	0.080534971444473	-0.0936396219481924	0.00631574197299021	0.0285462370853615	0.172139089095221	0.0809612101623029	0.0423748630189876	0.0621126900841956	-0.0677899114279045	-0.216565669303215	0.0906951081353032	-0.0227910428781598	0.213661297408347	0.927109748051493	-0.106991396922724	0.0448217627965224	0.0401324420177779	0.835003120098954	-0.0254882397619251	0.0772309987324159	-0.12273519747111	-0.309466057491715	-0.186107923077003	0.056504780608043	0.190874499193568	-0.0949400400433139	0.423765559522825	0.0898905293258228	-0.110347682698852	0.00265882688377011	0.00647675914532712	0.280714473971679	0.10902967554103	0.0196519424688197	0.061545826004977	-0.0977688526645888
PCP_MEDIAN_anomaly_4	0.00627976784337642	-0.218256442296278	0.209201423475316	-0.00187771013786595	0.159157070993653	-0.0252191760421239	0.0254830665940067	-0.269702626616151	-0.139647666391072	0.0725671472761977	0.0378163257093092	-0.234648836909833	0.12386593007996	-0.0402580904815635	0.0191415397039992	-0.00969242472591868	-0.064502173829076	-0.115937306386108	0.156758848515489	-0.0571931033137431	-0.00289839513001437	-0.155259147516126	0.242795103050078	-0.220796947865057	-0.0116527035180895	-0.0462337218837513	-0.112789917647574	0.896259551681976	-0.0341983233938626	-0.152126304834213	-0.0546392635278915	0.853509666918543	-0.312644829012967	0.362412840138678	0.00695333732657998	-0.173101727364621	0.104657354389217	0.0799547717515622	-0.288809242827558	0.129519781728722	-0.0399642017973094	0.0253383213687208	-0.0071781818634411	-0.080398053295977	-0.208821150958996	0.374422161390957	-0.088932796756767	-0.000559090768926788	-0.195582882957601
PCP_INT_MEDIAN_anomaly_1	-0.00319552329089766	0.161792989488193	0.076835847213262	-0.00409614626301108	-0.194238309351776	0.146002635492496	0.0306107644732837	0.148821892754961	0.00942808183517768	0.156550181279474	0.0228994975237059	-0.028950047036961	0.0492500093210577	0.115846595063613	0.24235229742521	-0.0958055748864079	-0.0612595198649075	0.0578736296547262	0.0497296576638014	-0.075081310438122	-0.154377808944589	0.201422133655944	0.0996168228471771	0.00488797636234689	0.843950040886903	-0.223935396984937	0.0389443748249423	-0.0360484814514144	0.85403536146463	-0.152517653057802	0.0345146370921403	0.0710723407838474	0.280427039666287	0.172677976284643	0.0268730876687821	0.0386995810629983	0.23600501180756	0.0857986096119607	-0.0127356512194847	0.0552652682443181	0.145322517115403	0.278952284214678	-0.0945396465588166	-0.0546872556702864	0.170967928634377	0.178810709946717	-0.0891758347624104	-0.17068412937352	0.284979499079602
PCP_INT_MEDIAN_anomaly_2	0.0174509232183763	-0.0350113556376701	-0.0589837752587165	0.22230386057602	0.0757739677890183	-0.10546770068296	-0.0349015568888963	0.0427664853427856	0.162150994525881	0.00186413797531741	-0.162349953049754	0.24191766194389	0.0437128190672037	-0.0857106636690635	0.211338643513436	0.437431626837134	0.107714484899374	-0.0191676838232199	-0.0341556169974244	0.133974828476526	0.154780324357486	-0.119758424896021	-0.0823378000162628	0.171990065553847	-0.226057793858921	0.741889829573421	0.0373713524225702	-0.148643956844596	-0.134560536249248	0.90024649138564	-0.0131894454311585	-0.177668584580407	-0.0709615983663861	-0.117966096634126	0.29568816484524	0.198207784870006	-0.0102862389234821	-0.296386790842573	0.294780561740743	0.0421352417952715	-0.105803960341866	0.226705958334877	0.455079895027759	0.135722530588984	-0.0628726630119014	-0.104674222041998	0.222812126191956	0.181656552634907	-0.169983072915993
PCP_INT_MEDIAN_anomaly_3	0.0185228692406118	0.147882984805246	0.0397816749464859	-0.154454859720046	0.118980006572384	-0.162147542922891	-0.212371723927399	0.0257311156693113	-0.0810827208205867	-0.00951103911740251	0.238221067785137	-0.0551117101057826	0.361114607166239	0.026421155532117	-0.0676159138911445	0.0899999073879382	0.00402531742581707	0.166990623550453	0.108406684651022	0.0475227602455874	0.0567722986955738	0.0392794405861968	-0.0627705252093648	0.0671973671575795	-0.00358337823568128	0.0936625066185007	0.843713106797917	-0.050095898070091	0.0465344555664706	-0.0115271020599807	0.915413146844271	0.0297190386578679	0.199345662571374	0.0303193091988849	-0.24691434998189	-0.130129431829447	-0.0351651546960683	0.356127249716106	-0.0937104887805714	0.367939206885579	0.0308573564893142	-0.0791123202842138	0.0919398632379493	-0.02350068360373	0.280346429704182	0.181309267960483	0.0349887145348157	0.0566493375383405	0.0496344737994891
PCP_INT_MEDIAN_anomaly_4	0.00992425678126835	-0.0996353389351624	0.278121094442685	-0.0146237085759643	0.0726867235184673	-0.0176801909148185	0.0131417514790481	-0.120374094090231	-0.133198182404425	0.204779719823899	0.0260751276074745	-0.251215508093315	0.144894686158756	-0.0130652088265711	0.207552107602398	-0.0184287808775125	-0.0390686015545176	-0.0134241987332935	0.215713325489843	-0.045794183508446	-0.0121657032889789	-0.0316869657481353	0.312116416411193	-0.120773070830266	0.146335694605754	-0.0905971338919315	-0.00957364961106132	0.806647505828478	0.139124664982716	-0.171739352708809	0.0398826797973417	0.850696065033235	-0.131939723892478	0.479841882882663	-0.00957636904363434	-0.163512488713807	0.282228969986195	0.0609617367546017	-0.308916080103871	0.151225749202905	-0.00747952239994928	0.233617215676215	-0.0160008644664616	-0.0443430935071051	-0.00382516226387898	0.510743225167682	-0.0672634738098131	-0.0101047070175312	-0.030416457446927
SOILM_anomaly_1	-0.0091136199362239	0.0640689187339448	0.0100599339945306	0.0892699430031775	-0.187864959540293	0.00342617829844962	-0.0362546943640773	0.232763953037011	-0.314078480692006	0.175989392983317	0.0396849142237553	-0.0295927509218189	-0.196137522570449	-0.0560509122647858	0.0978345904783033	-0.213726200520456	-0.337483978477334	0.0604224573985808	0.0211195360130029	0.0791744155774323	-0.463197720710175	0.0718899374906157	-0.00709458065979666	0.223252669638494	0.626379540900085	-0.309074842034886	0.0959164486827201	-0.0248027681877597	0.538165885043591	-0.263309160624791	0.035808457183908	0.0914501166897033	0.151718373962739	0.0760455291347033	0.158158129567128	-0.375708947633987	0.272564581713648	0.112041183783997	-0.0130374798596112	-0.193335217087163	-0.036755032572624	0.132360776668245	-0.214356375199217	-0.430771510222152	0.191312287244761	0.119038409301259	0.182883996047914	-0.534812553119021	0.140665842593913
SOILM_anomaly_2	-0.0558238761436656	-0.317791194272285	-0.104512402294679	-0.0905693750622336	0.21292682255192	-0.206042055359636	-0.162243160245963	0.0103918228165539	-0.326521537836876	-0.108926455333912	0.0743382292480069	0.0496137451287915	-0.130032774978076	-0.346078757288624	-0.294058830972711	-0.0814507883798066	-0.430025775584571	-0.192498992858687	-0.0240781597443657	0.098437629338133	-0.391652946466289	-0.410274226960952	-0.196091149411439	0.114042860185365	-0.00306821638833847	0.361849918771869	0.193931377466973	0.0877917211930231	0.0289762338155434	0.203545407831814	0.145871288882252	0.074222869276616	-0.473904056432866	-0.179060997141392	-0.131778064932312	-0.423517942044936	-0.145192159199771	0.118843040846668	0.0612687851992038	-0.130169551399646	-0.398304384617726	-0.325647002470526	-0.0828869411695423	-0.59230971237013	-0.382890818462004	-0.0678528956209344	0.16702642150081	-0.479624997020672	-0.531247863064519
SOILM_anomaly_3	-0.0373266000269616	-0.137109241182485	-0.186602493220075	-0.247590266502944	0.095615428012751	-0.339437304083117	-0.381342392687906	0.0799990148524242	-0.149640679209221	0.033587597725996	-0.011868630229881	-0.122111333880689	0.287428577513245	-0.0294304869236479	-0.210434481405328	-0.171348729670497	-0.0171994167302106	0.0511771466826101	-0.0101148166197135	-6.28301468249765e-05	0.0225711380408965	-0.25708792911879	-0.396488785101392	0.0468194543861675	-0.139497902629962	0.418676294039018	0.69519280637106	-0.0307673682607393	-0.0584206045043084	0.137238347790835	0.513939815254532	0.00847883545806804	-0.238874830900295	-0.349311678605992	-0.371174213717848	-0.214861552154481	0.0215662941126782	-0.0624906120568793	-0.173781091295131	0.290271910796859	-0.0432981494460121	-0.242135021707239	-0.183489630074318	-0.0479740392922169	0.0509206511263705	-0.0823237644526182	-0.0405024641631198	0.0129481431227358	-0.355486076427148
SOILM_anomaly_4	-0.0334453165932086	-0.166148093747743	0.092118271002703	-0.28983065798491	0.160001469244477	-0.167840744765198	-0.206059068601328	-0.166625988045164	-0.0256954112380557	0.0775354949462645	0.1613441123725	-0.270243297318655	0.371157899086653	0.0274819293461261	-0.0707417148375045	-0.241306587639179	0.0622096610352088	-0.0160452731143839	0.147619877541751	-0.0838928007076523	0.140420013275894	-0.174142361633526	-0.00209749319039748	-0.189662874910458	-0.0299269952292195	0.114331252368981	0.40573047049199	0.528326240782598	0.0254032296911811	-0.143222491829361	0.37890585887196	0.537466083054869	-0.252732105319085	0.137525134548306	-0.425519040663069	-0.0514476395599209	0.0958661957988641	0.241588228109754	-0.358058626139463	0.38208132156978	0.0391301164598299	-0.0789592332106384	-0.248341441789881	0.0650759735746332	-0.0566496474579635	0.296174114623699	-0.186648591053446	0.161631467651303	-0.219518459761436
abundance	0.41422852379426	0.132034884407154	0.141253294345357	0.12282599000396	-0.0730805974645144	-0.116049415234937	-0.103473468037539	-0.0849518730893031	0.0682864879902875	0.0979183266537216	0.109892819144168	0.12026362008416	0.0848219533394498	0.0657425547616595	0.0802273872377265	0.032495241254382	0.0938003049603266	0.160861848859943	0.149507544401797	0.141878353752877	0.0737374032173225	0.0751280106561066	0.103407824764831	0.105800281680114	0.00823021858651088	0.0532219005451159	0.0229732330182529	-0.00136714757298832	0.0284926395457951	0.0748802967029853	0.0279672100983996	0.0164904745748199	0.0289253977056264	0.0239376462452227	0.0285068743343803	-0.0288431850857342	0.0246381461924201	1.00044408155177e-05	0.0481728404689831	0.0594504378940138	0.011802209158993	0.0209544419990325	0.000281776603806282	-0.00282441649331167	0.0571606244076708	0.0422667109483523	0.0554913547317421	-0.00315241793863122	2.78979647474952e-05
density	0.322675145467289	0.209903180087671	0.219802564423457	0.251575327038986	-0.326972747912783	-0.284775004789627	-0.261186987416642	-0.353765318770414	0.142416596306882	0.103956961178166	0.269779947193876	0.232552029076743	0.0985128814764114	0.0692229047943273	0.101713353426337	0.0917428192907617	0.162987958998335	0.269088486949871	0.268788932264845	0.296157200758902	0.0403337487286349	0.0414758179712505	0.110527538325482	0.117436206838429	-0.00693251261562814	0.107418068064452	0.0399621535029161	0.0225408295511319	-0.0634406667118179	0.119689389340493	0.0458058890863469	-0.00272069832046204	3.59887252707666e-05	0.0286729741176238	0.0536063152152343	-0.023442076194331	-0.00604231186990991	0.018023585701126	0.0814628155490948	0.0501118311369615	0.011354636390295	0.0407501407862288	0.0388783474963798	-0.0202571949237778	0.0326090916507571	0.0461395773035914	0.0782858436369437	-0.0211444918026749	-0.0408534656360799
TotalAbundance	0.107410218163563	0.247269298578508	0.26400348722552	0.31874315168661	-0.420889954428064	-0.292796842286362	-0.282538041160591	-0.538151708943347	0.147072520475773	0.0423887163703191	0.374847762164977	0.287230508424457	0.0109401913228554	-0.0117744813574731	0.0635146137410975	0.0882472419134167	0.131862708089622	0.289715162483207	0.311522714516243	0.37488646827004	-0.0360085072384296	0.0574798260829245	0.148333777094981	0.0957040123451023	0.00701113135608762	0.0329414109549599	-0.0387634236643656	0.0766761938689512	-0.100568859520815	0.0727549448759777	0.0406654883049275	0.0220611204217353	0.0574473041537271	0.108874678291647	0.100623779426187	-0.0340731572099847	-0.0733923456969476	0.113439615116884	0.121457122824201	-0.031407407008509	-0.0496085165846924	0.0217361154849192	0.0476760504097452	-0.0882663453635427	0.0338717474372978	0.0877894097948541	0.132545254798747	-0.0828862649360364	0.0383638478635731
AMRO	-0.0545900830214274	-0.0921458593907241	-0.164787435042768	-0.287188196863007	0.43040308019275	0.296517367995215	0.318152483000876	0.385440957776258	-0.0862998915754106	0.00875556792581586	-0.286385995761253	-0.177818772080358	0.11109219391995	0.0691979262569806	0.0264323780678326	-0.032366835294006	-0.05011513825901	-0.171408365996932	-0.245710312828494	-0.336378817901381	0.132406769400139	0.0805049389365288	-0.0214109762870173	-0.142979971216818	0.042246172517664	-0.103422246499326	0.0557209571765833	-0.0832244109571976	0.159294400241297	-0.10066362020028	0.0488812983680636	-0.0140021350030903	0.166759762262195	0.046069891579054	-0.0698783415054873	0.103267625406874	0.135824583512177	0.0155309314395144	0.00615762140964257	0.155690880478074	0.117383591255793	0.0783376670556491	0.0103668367085944	0.189298368414335	0.179508285542925	0.0381737354165368	-0.0857194108110908	0.200666421936545	0.146219568452598
HOSP	-0.128503768128789	-0.280340848894769	-0.2875069106663	-0.296676318493812	0.473780389186199	0.33041939714306	0.323198184607322	0.517811653587881	-0.107250401145918	-0.123312412510114	-0.366360570834045	-0.299272173623226	-0.0515653954735564	-0.0335158346271554	-0.124750877818715	-0.0233848409720909	-0.140177656231954	-0.34780854148893	-0.345000516276743	-0.380213517125412	0.0498465945326574	-0.0885936741681872	-0.153946798877159	-0.11346748975658	-0.0550870513456273	-0.0288445346457769	0.00282187302369965	-0.0675042588500723	0.042819498680287	-0.0657079284701398	-0.0353998697680516	-0.0368007717792848	-0.137427348338288	-0.167392574994342	-0.082648602033553	0.0796169902254506	-0.0398408719398675	-0.119949401612143	-0.143804310118912	-0.0161126174243317	-0.0165854524296956	-0.0972116768477684	0.0130176650109477	0.0691428661488381	-0.179110828573224	-0.188773313752465	-0.159536079530979	0.100414730703844	-0.0982443638447145
NOCA	-0.0563607939287416	-0.16774826505263	-0.225120948521803	-0.204767017860646	0.455702178961164	0.286202622841222	0.312044054973075	0.457817992716021	-0.224263960632554	-0.0511853509957019	-0.367129733333199	-0.114763762411348	-0.0698939155206979	-0.0863565802575487	-0.0686377196688011	-0.0618029565842599	-0.224995969100162	-0.230789032743487	-0.291281646552151	-0.261459233365108	-0.0537758713032476	0.00340127531579432	-0.0906902943333557	-0.0183980289050065	-0.00174370801573703	-0.068360261456302	-0.0385567461997291	-0.108974417767907	0.108783344004775	-0.0462345057867261	-0.0559106131195193	-0.0430279492983938	0.0777016535786089	-0.0482135371267226	0.05366578452195	-0.072517074836919	0.0512706079978253	-0.102730956877059	0.0915083787825923	-0.0230247162332961	-0.0533892276541644	-0.0247258004506424	-0.0139102072924199	-0.046780533821453	0.0847992977536574	-0.0524597071622838	0.0642938377840752	-0.0384999317488062	0.0544788374177288
BLJA	-0.0888794192869183	-0.230190850958759	-0.253536019903056	-0.238143110688023	0.361228180598127	0.227872397100709	0.197759758740187	0.304850251005345	-0.0196361316768856	-0.124231781887924	-0.290353542469999	-0.300756738112981	0.0467041947549792	0.120228216408857	-0.212360405653299	-0.0463185953661818	0.00628519426624021	-0.263257547753079	-0.273031273640989	-0.378708982094718	0.165666620466433	-0.0876986808746544	-0.180021635081083	-0.236636700733116	-0.0275307416978567	-0.0818064126076254	0.021661968740314	0.00167879769303699	0.00452978542604815	-0.143534720728653	-0.0283571571944992	-0.00865254262956284	-0.158143801635315	-0.2336553484447	-0.12810021039341	0.10355288648585	-0.0930469396169241	-0.185331960816599	-0.238956269221474	0.0746014803378356	0.168689736344945	-0.2036024204316	-0.0198220169865615	0.163862337322543	-0.203109551570237	-0.263591136611912	-0.36337137783634	0.220860614528903	-0.0941223441489565
AMCR	0.00362638247325811	0.0749950849170027	0.00261454591831737	-0.0671209453000325	0.297054011630801	0.18888432118779	0.261020097220483	0.221456296507688	-0.165771852451695	0.064518946530888	-0.166684518285255	0.0871989960515406	0.0104601254273079	-0.0516099086288271	0.134060142329364	-0.0628541739933952	-0.149296868803037	0.00378186244382283	-0.0921242039371099	-0.0575687893269157	-0.0380224564190273	0.179743481237784	0.134127239434774	0.066665038144576	0.0626878169903474	-0.190752239695444	-0.0366029682390201	-0.0791958348674863	0.143247523636766	-0.113374285330527	0.00669903396246425	0.0104722018663806	0.354964068362097	0.23710091487914	0.139220146632444	-0.065952194685039	0.169951685990313	0.0748956964329464	0.270188531166458	0.0470553555929345	-0.016956434049755	0.190406350234399	-0.026988127072668	-0.0262169533160251	0.387494939398468	0.211382790915932	0.259398645760063	-0.0248886751119479	0.28890586159675
HostCompetenceSum	0.0453971142420678	0.184357815405525	0.189877355166291	0.259080728527029	-0.248425554789389	-0.167373937061041	-0.16683934409005	-0.47667599543946	0.264217538832079	-0.0288552849389597	0.330514622756261	0.153618756623469	0.0589407368187778	0.0211374537941206	0.00824343803157194	0.13233480628929	0.212324188703518	0.183985599526951	0.210637880355966	0.258186756506925	0.130473094941595	0.0537502870655844	0.124568785779095	0.00375635594855857	-0.0448325545389041	-0.00719015328991962	-0.0354069505594134	0.13139957507105	-0.147689568596001	0.00803864484324478	0.0659148383879035	0.0569720232712341	-0.0246758369026223	0.0140992371914946	0.0611624760365708	0.145477256256419	-0.155521763695048	0.101466639497878	-0.0165837059627432	0.0159139082570937	-0.0237729219124908	-0.0419269234344475	0.0914244605103279	0.0566285157375744	-0.123382279453536	-0.0692759569911433	-0.00595831800481484	0.1254554505924	0.0107772486184288
PercentUrban	0.186611198054208	0.324584255848296	0.322259121042958	0.257489398315747	-0.291448086923635	-0.176586091489017	-0.208108066640237	-0.282489821138316	0.186969405359157	0.167392475260898	0.319345194345664	0.17009850845659	0.0737834569313334	0.172482009778975	0.171384825983928	0.142476366301733	0.198670710922112	0.324933980704122	0.330848408283605	0.28032044445637	0.0961836399205445	0.205468872971631	0.249765727376153	0.141844155188	-0.0224299367680671	0.0248268969327508	0.0325568687080176	0.00255738187487643	-0.0631405052356719	0.0485693965547086	0.0651348667502702	-0.011179719363964	-0.0175410189805461	0.0207750693522578	0.00733123457676389	-0.00515375523842891	-0.0193367750675308	0.0391330595403895	-0.0188138429845633	-0.012817330697675	0.00544217546342915	0.0141385491502531	0.0330644564555327	-0.013852651591522	-0.0175179669394721	0.0260752806229987	0.0124017816811488	-0.0127522617627773	-0.0138367683393938
PercentForest	-0.164428821383231	-0.203436990455004	-0.240135644639495	-0.221126018365388	0.327983028331368	0.214109866054145	0.215586844926696	0.310447837097389	-0.153021829347604	-0.103180358954701	-0.264682353318273	-0.146418178217081	-0.052372229438521	-0.0833170853982245	-0.108389660151894	-0.099654815909283	-0.169751077866077	-0.237530632167507	-0.268384518533061	-0.255225218335758	-0.0475199376792616	-0.0712272668010259	-0.155702279541773	-0.097936837035788	0.0348633347007722	-0.0178951009287955	0.00262165302085074	-0.00985492746783641	0.0977998595865399	-0.0148402068442695	-0.00920438418311569	0.0266976527778935	0.0189918022633058	-0.0214733865313394	-0.00324958261486014	-0.00807066665376473	0.0272567098043604	-0.0354156422716791	0.00719330510612062	0.000750370714951735	0.00211778692154386	-0.0124654414761335	-0.0198242398607906	0.00566798876912	0.0167238861810853	-0.0274814439947207	-0.0182206906574188	0.00799727866500626	0.018802524100605
PercentOpen	-0.0709330714920042	-0.349556765712091	-0.305201933282022	-0.225981787407418	0.163116132928976	0.124716232356682	0.178253088023779	0.152571279955668	-0.201252772041229	-0.233121902665021	-0.269933961627434	-0.179737715066393	-0.0843267635943824	-0.180180368616419	-0.168161186067114	-0.100678473127275	-0.209594861421739	-0.344513594743446	-0.30657804537731	-0.242499951220134	-0.164844160768784	-0.275911967116566	-0.246075221663035	-0.176514907586001	-0.01640667506783	-0.0357806172628781	-0.0348920810995307	0.0341739532756291	-0.0356509751751265	-0.0754524226386146	-0.0622720428805077	0.0144737891316843	-0.018353427765627	0.0184933572776391	0.00148226482080805	0.00652873929185221	-0.0215772073379499	0.0140848507589233	0.0068122016223672	0.000662884230525773	-0.00371793950769722	-0.00232418138287646	-0.00619764795704479	-0.00417830214739977	-0.021233808914035	0.0129152885753863	-0.00635927503719356	-0.00333129349905726	-0.020503019247572
PercentWetland	-0.133811253342498	-0.308094270642621	-0.318342293190997	-0.235452543900241	0.179379361239207	0.164264248838673	0.202122759863511	0.201646571912111	-0.197236420827253	-0.191768233982604	-0.309212805729554	-0.166293485497493	-0.0695551279926989	-0.161323953994527	-0.16460617148178	-0.092431568440709	-0.212339086780109	-0.326213236183687	-0.325627320743613	-0.26333155073939	-0.16080059180494	-0.218368542889569	-0.248533369959096	-0.17059637760218	-0.0113989883109416	-0.0521107594748179	-0.0438507227039565	-0.0181097652617288	-0.0170591060634634	-0.0907503820731498	-0.0944676188437481	-0.0373137778467415	0.0238074223380857	-0.0197995706744075	0.013224722043418	0.00886286472679588	0.00338887483268902	-0.0309757432572522	0.0303185246627465	0.00089540282588057	-0.0024322224927594	-0.00572109388785999	-0.012474037818016	0.0033627797682302	0.0158894974336533	-0.0238604766687953	0.0039386471800892	-0.00607988467381539	0.0184219104472741
TOTAL_POPULATION	0.0400753191802027	0.0985903570623552	0.0915996605241907	0.0467499405886788	-0.00987898826497476	-0.00351916137614966	-0.0249433353572728	0.0132342020144266	0.0561968497025569	0.0608382638699171	0.0774529167979372	0.0415554291993454	0.0349579744952143	0.0535100193579326	0.0336812339835599	0.0418037807532088	0.0532207944170447	0.0864656767884595	0.0817486346782552	0.0440471613218203	0.0557033103054722	0.0950530974436628	0.0882701419427705	0.0560612480580277	-0.00321603574864337	-0.028394509114291	-0.00167998518886062	-0.00995242480395476	0.032656440051069	-0.00133217632998818	0.0252788781193241	0.00900080430608483	-0.0105268041064332	-0.00410482849334881	-0.00654861998950552	-0.0119750449273702	-0.00522104567481931	0.0157303904148364	-0.0165613922119002	0.0052906711313388	0.00594763845347381	-0.0128046258715026	0.00839256617274554	-0.00927207864037825	-0.0156065823178005	-0.00339235411812583	-0.0188137476308037	-0.0101246889646511	-0.00931950591974306
POPDEN	0.165844626221017	0.287686012377548	0.287996644214063	0.244354341182686	-0.225629480917904	-0.168948301753011	-0.197118158129117	-0.218149217785299	0.194647583896085	0.177325263720387	0.290381337663268	0.180052917158509	0.0601189619704812	0.131004814803311	0.144229247159528	0.128653153778645	0.200139997797067	0.29927116897542	0.299693572569902	0.263014081837357	0.126734996497241	0.183381456444167	0.217613776934526	0.160575830256951	-0.00164804138646664	0.0531584046432552	0.0300992642252659	-0.00567815375257172	-0.0197915394348046	0.072183226161117	0.0693904642630636	-0.00247738975938767	-0.0208026875241357	-0.00152478634689423	0.0113670074714706	0.00250184802201936	-0.0210146911467639	0.0182389164928696	-0.00028114100664225	-0.0130744117187627	-0.0116337578268418	0.00596940115765469	0.041646848811024	-0.00497141694423061	-0.0197539417237717	-0.000843906226699572	0.0168681916841279	-0.00216142565689146	-0.0221712807510638
dist_ww_maj	-0.0894024427651608	-0.15527358755146	-0.0291610090899365	0.0280444266068838	-0.0988036056727646	-0.201312058372668	-0.177130757557485	-0.0742451638256797	0.0412245980284801	0.0194859064421682	0.0490451332922867	0.052958130354914	-0.0560667375127997	-0.189270927247641	-0.096463647667974	-0.120205452974226	0.0562304347181374	-0.0198985135931129	0.0409278649233911	0.0789785020654134	0.020061434673834	-0.209613406023838	-0.120937417535889	0.0430961894796486	0.0494430105859213	-0.0142815447463366	-0.044771115079467	0.0277794230342069	0.050720435819198	-0.004479790785908	-0.0279373070503412	0.0297394602518626	0.0161376333984836	0.0208496803360167	-0.0172148378085445	-0.00828737875241749	0.0168542579893419	0.0138559168729355	0.00329668681477798	0.0193571699138418	-0.00968769208524042	0.00588202667154769	-0.034724255271498	0.00312168471954054	0.0301118434256367	0.0284234352500949	0.00547878998252076	-8.70879489715886e-05	0.0157967112564571
dist_ww_all	-0.115385746087431	-0.181688277979269	-0.177878193521037	-0.128005940611125	0.171259017370612	0.0773846866791792	0.0909054507287825	0.172218255659966	-0.0940609429221589	-0.0577036321327267	-0.177249395419601	-0.071286395915272	-0.0511541605887057	-0.127406829547728	-0.105026564707108	-0.0891899246161724	-0.0993211266248955	-0.167863579690776	-0.173981063771743	-0.137590085283285	-0.0368661322699363	-0.119003109999371	-0.149928488047657	-0.0499496852977919	0.0346188455384107	-0.00201092304003883	-0.014961616004947	-0.0127830538057625	0.0610830019993016	-0.0158394176414357	-0.0340254088201271	-0.000429513765153053	0.0224066063848471	-0.0281379557541645	0.00376347679593304	-0.00827469170012577	0.0185796433115291	-0.0378201294819329	0.0193993635648186	0.000505233463756129	-0.0191694191233326	-0.0096480246438623	-0.0202041864543305	0.00303933860602933	0.0253895008543227	-0.0309992817189684	0.0064316367232543	0.00337733753425714	0.0173178192944245
[truncated: 35 more columns]
